# Supplementary material for: 3 directional Inception-ResUNet: Deep spatial feature learning for multichannel singing voice separation with distortion
Source: PLoS One. 2024 Jan 29;19(1):e0289453. doi: 10.1371/journal.pone.0289453 (PMC10824424; doi:10.1371/journal.pone.0289453)
Supplement: S1 File — (ZIP) [file pone.0289453.s001.zip]

Archive with 98 entries (68 files):
- code_model/
- code_model/.idea/
- code_model/.idea/.gitignore
- code_model/.idea/code_model.iml
- code_model/.idea/inspectionProfiles/
- code_model/.idea/inspectionProfiles/profiles_settings.xml
- code_model/.idea/misc.xml
- code_model/.idea/modules.xml
- code_model/.idea/workspace.xml
- code_model/alignment10channel.py
- code_model/alignmentmusic.py
- code_model/alignmentvoice.py
- code_model/const.py
- code_model/dataset/
- code_model/dataset/test/
- code_model/dataset/test/mir1k/
- code_model/dataset/test/mir1k/abjones_1_01.wav
- code_model/dataset/test/multichannel/
- code_model/dataset/test/multichannel/RMV_front30_right30a_M-amy_4_02.wav
- code_model/dataset/test/musdb/
- code_model/dataset/train/
- code_model/dataset/train/adjustmusic/
- code_model/dataset/train/adjustmusic/ADRMV_front30_right30a_MM-abjones_1_01.wav
- code_model/dataset/train/adjustmusic/ADRMV_front30_right30a_MM-amy_4_02.wav
- code_model/dataset/train/adjustvoice0/
- code_model/dataset/train/adjustvoice0/ADRMV_front30_right30a_MV-amy_4_02.wav
- code_model/dataset/train/adjustvoice1/
- code_model/dataset/train/adjustvoice1/ADRMV_front30_right30a_MV-amy_4_02.wav
- code_model/dataset/train/adjustvoice2/
- code_model/dataset/train/adjustvoice2/ADRMV_front30_right30a_MV-amy_4_02.wav
- code_model/dataset/train/adjustvoice3/
- code_model/dataset/train/adjustvoice3/ADRMV_front30_right30a_MV-amy_4_02.wav
- code_model/dataset/train/mir1k/
- code_model/dataset/train/mir1k/abjones_1_01.wav
- code_model/dataset/train/mir1k/amy_4_02.wav
- code_model/dataset/train/multichannelrecord/
- code_model/dataset/train/multichannelrecord/RMV_front30_right30a_M-amy_4_02.wav
- code_model/dataset/train/musdb/
- code_model/dataset/train/music/
- code_model/dataset/train/music/M-abjones_1_01.wav
- code_model/dataset/train/music/M-amy_4_02.wav
- code_model/dataset/train/record/
- code_model/dataset/train/record/RMV_front30_left30a_M-abjones_1_01.wav
- code_model/dataset/train/record/RMV_front30_left30a_M-amy_4_02.wav
- code_model/dataset/train/record/RMV_front30_M-abjones_1_01.wav
- code_model/dataset/train/record/RMV_front30_M-amy_4_02.wav
- code_model/dataset/train/record/RMV_front30_right30a_M-abjones_1_01.wav
- code_model/dataset/train/record/RMV_front30_right30a_M-amy_4_02.wav
- code_model/dataset/train/record/RMV_front50_M-abjones_1_01.wav
- code_model/dataset/train/record/RMV_front50_M-amy_4_02.wav
- code_model/dataset/train/voice/
- code_model/dataset/train/voice/V-abjones_1_01.wav
- code_model/dataset/train/voice/V-amy_4_02.wav
- code_model/eval/
- code_model/eval/eval_3d_multichannel.py
- code_model/eval/eval_3d_multichannel_all.py
- code_model/eval/eval_mir1k.py
- code_model/eval/eval_mir1k_all.py
- code_model/eval/eval_musdb.py
- code_model/eval/eval_musdb_all.py
- code_model/FFT/
- code_model/FFT3D/
- code_model/gentraindata_MIR1K.py
- code_model/model/
- code_model/model/model92.py
- code_model/model/model96_3D.py
- code_model/model/model_92_mir1k.pth
- code_model/model/model_92_musdb.pth
- code_model/model/model_96_3d.pth
- code_model/model/__pycache__/
- code_model/model/__pycache__/model92.cpython-37.pyc
- code_model/model/__pycache__/model96_3D.cpython-37.pyc
- code_model/README.md
- code_model/recordsound.py
- code_model/requirements.txt
- code_model/results/
- code_model/results/inst-abjones_1_01.wav
- code_model/results/inst-mus-Music-1.wav
- code_model/results/inst3d-amy_4_02.wav
- code_model/results/results_2d_on_mir1k_datasets.txt
- code_model/results/results_3d_on_test_datasets.txt
- code_model/results/results_demucs.txt
- code_model/results/vocal-abjones_1_01.wav
- code_model/results/vocal-mus-Music-1.wav
- code_model/results/vocal3d-amy_4_02.wav
- code_model/seperatesound.py
- code_model/test/
- code_model/test/testmono_mir1k.py
- code_model/test/testmono_musdb.py
- code_model/test/testmultichannel.py
- code_model/train-model_92.py
- code_model/train-model_96_3D.py
- code_model/utils/
- code_model/utils/myutil.py
- code_model/utils/__pycache__/
- code_model/utils/__pycache__/myutil.cpython-37.pyc
- code_model/__pycache__/
- code_model/__pycache__/const.cpython-37.pyc
