# Supplementary material for: 3 directional Inception-ResUNet: Deep spatial feature learning for multichannel singing voice separation with distortion
Source: PLoS One. 2024 Jan 29;19(1):e0289453. doi: 10.1371/journal.pone.0289453 (PMC10824424; doi:10.1371/journal.pone.0289453)
Supplement: S1 File — (ZIP) [file pone.0289453.s001.zip › code_model/const.py]

#!/usr/bin/env python3
# -*- coding: utf-8 -*-

SR = 16000
H = 512
FFT_SIZE = 1024
BATCH_SIZE = 1
PATCH_LENGTH =64         #64

PATH_FFT = "FFT/"
PATH_FFT3D="FFT3D/"
