# Supplementary material for: 3 directional Inception-ResUNet: Deep spatial feature learning for multichannel singing voice separation with distortion
Source: PLoS One. 2024 Jan 29;19(1):e0289453. doi: 10.1371/journal.pone.0289453 (PMC10824424; doi:10.1371/journal.pone.0289453)
Supplement: S1 File — (ZIP) [file pone.0289453.s001.zip › code_model/eval/eval_mir1k.py]

import librosa
from mir_eval.separation import bss_eval_sources
import numpy as np

sample_rate = 16000
file='abjones_1_01.wav'
wavfile = '../dataset/test/mir1k/'+file
pred_src1_wav1 = '../results/inst-'+file
pred_src2_wav1 = '../results/vocal-'+file


y,_ = librosa.load(wavfile,sr= sample_rate,mono=False)
src1_wav=y[0]
src2_wav=y[1]
mixed_wav=y[0]+y[1]
pred_src1_wav,_ = librosa.load(pred_src1_wav1,sr= sample_rate,mono=True)
pred_src2_wav,_ = librosa.load(pred_src2_wav1,sr= sample_rate,mono=True)

def bss_eval_global(mixed_wav, src1_wav, src2_wav, pred_src1_wav, pred_src2_wav):
    len_cropped = pred_src1_wav.shape[-1]
    src1_wav = src1_wav[:len_cropped]
    src2_wav = src2_wav[:len_cropped]
    mixed_wav = mixed_wav[:len_cropped]
    gnsdr, gsir, gsar = np.zeros(2), np.zeros(2), np.zeros(2)
    total_len = 0
    # for i in range(2):
    sdr, sir, sar, _ = bss_eval_sources(np.array([src1_wav, src2_wav]),
                                        np.array([pred_src1_wav, pred_src2_wav]), True)
    sdr_mixed, _, _, _ = bss_eval_sources(np.array([src1_wav, src2_wav]),
                                          np.array([mixed_wav, mixed_wav]), True)
    nsdr = sdr - sdr_mixed
    gnsdr += len_cropped * nsdr
    gsir += len_cropped * sir
    gsar += len_cropped * sar
    total_len += len_cropped
    gnsdr = gnsdr / total_len
    gsir = gsir / total_len
    gsar = gsar / total_len
    print('GNSDR:', gnsdr)
    print('GSIR:', gsir)
    print('GSAR:', gsar)


if __name__ == '__main__':
    bss_eval_global(mixed_wav, src1_wav, src2_wav, pred_src1_wav, pred_src2_wav)
