# Supplementary material for: 3 directional Inception-ResUNet: Deep spatial feature learning for multichannel singing voice separation with distortion
Source: PLoS One. 2024 Jan 29;19(1):e0289453. doi: 10.1371/journal.pone.0289453 (PMC10824424; doi:10.1371/journal.pone.0289453)
Supplement: S1 File — (ZIP) [file pone.0289453.s001.zip › code_model/model/model92.py]

""" Full assembly of the parts to form the complete network """

import torch.nn.functional as F
import torch.nn as nn
import torch
from torch.nn.modules.utils import  _pair

def soft_pool2d(x,kernel_size=2,stride=2,force_inplace=False):
    kernel_size=_pair(kernel_size)
    stride=_pair(stride)
    _,c,h,w=x.size()
    e_x=torch.exp(x)
    return F.avg_pool2d(x.mul(e_x),kernel_size,stride=stride).mul_(sum(kernel_size)).div_(F.avg_pool2d(e_x,kernel_size,stride=stride).mul_(sum(kernel_size)))

class DoubleConv(nn.Module):
    """(convolution => [BN] => ReLU) * 2"""

    def __init__(self, in_channels, out_channels, mid_channels=None):
        super().__init__()
        if not mid_channels:
            mid_channels = out_channels
        self.double_conv = nn.Sequential(
            nn.Conv2d(in_channels, mid_channels, kernel_size=3, padding=1),
            nn.BatchNorm2d(mid_channels),
            nn.LeakyReLU(inplace=True),

            nn.Conv2d(mid_channels, out_channels, kernel_size=3, padding=1),
            nn.BatchNorm2d(out_channels),
            nn.LeakyReLU(inplace=True)
        )

    def forward(self, x):

        return self.double_conv(x)


class Down(nn.Module):
    """Downscaling with maxpool then double conv"""

    def __init__(self, in_channels, out_channels):
        super().__init__()
        self.maxpool_conv = nn.Sequential(
            nn.MaxPool2d(2),

            DoubleConv(in_channels, out_channels)
        )

    def forward(self, x):
        #x=soft_pool2d(x)
        return self.maxpool_conv(x)
class Down_SOFT(nn.Module):
    """Downscaling with maxpool then double conv"""

    def __init__(self, in_channels, out_channels):
        super().__init__()
        self.maxpool_conv = nn.Sequential(
            #nn.AvgPool2d(2),
            nn.Conv2d(in_channels,in_channels,kernel_size=3, stride=2,padding=1),
            DoubleConv(in_channels, out_channels)
        )

    def forward(self, x):
        #x=soft_pool2d(x)
        return self.maxpool_conv(x)

class Up(nn.Module):
    """Upscaling then double conv"""

    def __init__(self, in_channels, out_channels, bilinear=False):
        super().__init__()

        # if bilinear, use the normal convolutions to reduce the number of channels
        if bilinear:
            self.up = nn.Upsample(scale_factor=2, mode='bilinear', align_corners=True)
            self.conv = DoubleConv(in_channels, out_channels, in_channels // 2)
        else:
            self.up = nn.ConvTranspose2d(in_channels , in_channels // 2, kernel_size=2, stride=2)
            self.conv = DoubleConv(in_channels//2, out_channels)


    def forward(self, x1, x2):


        x1 = torch.cat([x2, x1], dim=1)

        x1=self.up(x1)

        x1=self.conv(x1)

        return x1


class UpNoConcat(nn.Module):
    """Upscaling then double conv"""

    def __init__(self, in_channels, out_channels, bilinear=False):
        super().__init__()

        # if bilinear, use the normal convolutions to reduce the number of channels
        if bilinear:
            self.up = nn.Upsample(scale_factor=2, mode='bilinear', align_corners=True)
            self.conv = DoubleConv(in_channels, out_channels, in_channels // 2)
        else:
            self.up = nn.ConvTranspose2d(in_channels, in_channels // 2, kernel_size=2, stride=2)
            self.conv = DoubleConv(in_channels, out_channels)

    def forward(self, x1):
        # print("x1=,x2=", x1.size(), x2.size())
        x1 = self.up(x1)
        # print("x1=,x2=", x1.size(), x2.size())
        # input is CHW
        return self.conv(x1)

class OutConv(nn.Module):
    def __init__(self, in_channels, out_channels):
        super(OutConv, self).__init__()
        self.conv = nn.Conv2d(in_channels, out_channels, kernel_size=1)
        self.sig=nn.Sigmoid()
    def forward(self, x):
        #return F.sigmoid(self.conv(x))
        return self.sig(self.conv(x))
class OutConvz(nn.Module):
    def __init__(self, in_channels, out_channels):
        super(OutConvz, self).__init__()
        self.conv = nn.Conv2d(in_channels, out_channels, kernel_size=1)
        self.sig=nn.Tanh()
    def forward(self, x):
        #return F.sigmoid(self.conv(x))
        return self.sig(self.conv(x))

class BasicConv2(nn.Module):
    def __init__(self, in_size, out_size, kernel_size, stride, padding=0):
        super(BasicConv2, self).__init__()
        self.conv = nn.Conv2d(in_size, out_size, kernel_size=kernel_size,
                              stride=stride, padding=padding, bias=False)
        self.batch_norm = nn.BatchNorm2d(out_size)
        self.relu = nn.LeakyReLU(inplace=False)

    def forward(self, x):
        x = self.conv(x)
        x = self.batch_norm(x)
        x = self.relu(x)
        return x
class Up_Inception_Resnet(nn.Module):
    def __init__(self, in_size, out_size,scale=0.2):
        super(Up_Inception_Resnet, self).__init__()
        self.scale = scale
        self.branch_0 = BasicConv2(in_size,out_size, kernel_size=1, stride=1)
        self.branch_1 = nn.Sequential(
            BasicConv2(in_size, out_size, kernel_size=1, stride=1),
            BasicConv2(out_size, out_size, kernel_size=3, stride=1, padding=1)

        )

        self.conv = nn.Conv2d(2*out_size, out_size, stride=1, kernel_size=1)

        self.relu = nn.LeakyReLU(inplace=False)

    def forward(self, x):
        x0 = self.branch_0(x)
        x1 = self.branch_1(x)

        out = torch.cat((x0,x1), dim=1)
        out = self.conv(out)

        return self.relu(x + self.scale * out)

class Inception_Resnet_A(nn.Module):
    def __init__(self, in_size, scale=0.2):
        super(Inception_Resnet_A, self).__init__()
        self.scale = scale
        self.branch_0 = BasicConv2(in_size,32, kernel_size=1, stride=1)
        self.branch_1 = nn.Sequential(
            BasicConv2(in_size, 32, kernel_size=1, stride=1),
            BasicConv2(32,32, kernel_size=3, stride=1, padding=1)

        )
        self.branch_2 = nn.Sequential(
            BasicConv2(in_size,32, kernel_size=1, stride=1),
            BasicConv2(32, 32, kernel_size=3, stride=1, padding=1),
            BasicConv2(32, 32, kernel_size=3, stride=1, padding=1)
        )
        self.conv = nn.Conv2d(3*32, 32, stride=1, kernel_size=1)

        self.relu = nn.LeakyReLU(inplace=False)

    def forward(self, x):
        x0 = self.branch_0(x)
        x1 = self.branch_1(x)
        x2 = self.branch_2(x)
        out = torch.cat((x0,x1, x2), dim=1)
        out = self.conv(out)

        return self.relu(x + self.scale * out)
        #return self.relu(out)

class Reduction_A(nn.Module):
    def __init__(self, in_size, k, l, m, n):
        super(Reduction_A, self).__init__()
        self.branch_0 = BasicConv2(in_size, n, kernel_size=3, stride=2,padding=1)
        self.branch_1 = nn.Sequential(
            BasicConv2(in_size, k,kernel_size=1, stride=1),
            BasicConv2(k, l, kernel_size=3, stride=1, padding=1),
            BasicConv2(l, m, kernel_size=3, stride=2,padding=1)
        )
        self.branch_2 = nn.MaxPool2d(2, stride=2)

    def forward(self, x):
        x0 = self.branch_0(x)
        x1 = self.branch_1(x)
        x2 = self.branch_2(x)

        return torch.cat((x0, x1, x2), dim=1)

class Inception_Resnet_B(nn.Module):
    def __init__(self, in_size, scale=0.2):
        super(Inception_Resnet_B, self).__init__()
        self.scale = scale
        self.branch_0 = BasicConv2(in_size, 32, kernel_size=1, stride=1)
        self.branch_1 = nn.Sequential(
            BasicConv2(in_size, 32, kernel_size=1, stride=1),
            BasicConv2(32, 32, kernel_size=(1,7), stride=1, padding=(0,3)),
            BasicConv2(32, 32, kernel_size=(7,1), stride=1, padding=(3,0)),

        )
        self.conv = nn.Conv2d(64, 32, kernel_size=1, stride=1)

        self.relu = nn.LeakyReLU(inplace=False)
    def forward(self, x):
        x0 = self.branch_0(x)
        x1 = self.branch_1(x)
        out = torch.cat((x0, x1), dim=1)
        out = self.conv(out)
        return self.relu(out * self.scale + x)

class Reduction_B(nn.Module):
    def __init__(self, in_size):
        super(Reduction_B, self).__init__()
        self.branch_0 = nn.Sequential(
            BasicConv2(in_size, 256, kernel_size=1, stride=1),
            BasicConv2(256, 384, kernel_size=3, stride=2)
        )
        self.branch_1 = nn.Sequential(
            BasicConv2(in_size, 256, kernel_size=1, stride=1),
            BasicConv2(256, 288, kernel_size=3, stride=2)
        )
        self.branch_2 = nn.Sequential(
            BasicConv2(in_size, 256, kernel_size=1, stride=1),
            BasicConv2(256, 288, kernel_size=3, stride=1, padding=1),
            BasicConv2(288, 320, kernel_size=3, stride=2)
        )
        self.branch_3 = nn.MaxPool2d(3, stride=2)

    def forward(self, x):
        x0 = self.branch_0(x)
        x1 = self.branch_1(x)
        x2 = self.branch_2(x)
        #x3 = self.branch_3(x)
        x3=soft_pool2d(x,kernel_size=3,stride=2)
        return torch.cat((x0, x1, x2, x3), dim=1)

class Inception_Resnet_D(nn.Module):
    def __init__(self, in_size, k,l,m,n,scale=1.0):
        super(Inception_Resnet_D, self).__init__()
        self.scale = scale

        self.branch_0 = BasicConv2(in_size, k, kernel_size=1, stride=1)

        self.branch_1 = nn.Sequential(
            BasicConv2(in_size, l, kernel_size=1, stride=1),
            BasicConv2(l, m, kernel_size=(1,3), stride=1, padding=(0,1)),
            BasicConv2(m, m, kernel_size=(3,1), stride=1, padding=(1,0))
        )
        self.conv = nn.Conv2d(n, n, kernel_size=1, stride=1)

        self.relu = nn.LeakyReLU(inplace=False)
    def forward(self, x):
        x0 = self.branch_0(x)
        x1 = self.branch_1(x)
        out = torch.cat((x0, x1), dim=1)
        out = self.conv(out)

        return self.relu(out * self.scale + x)
        #return out * self.scale + x
class Inception_Resnet_C(nn.Module):
    def __init__(self, in_size, scale=1.0, activation=False):
        super(Inception_Resnet_C, self).__init__()
        self.scale = scale
        self.activation = activation
        self.branch_0 = BasicConv2(in_size, 64, kernel_size=1, stride=1)

        self.branch_1 = nn.Sequential(
            BasicConv2(in_size, 64, kernel_size=1, stride=1),
            BasicConv2(64, 64, kernel_size=(1,3), stride=1, padding=(0,1)),
            BasicConv2(64, 64, kernel_size=(3,1), stride=1, padding=(1,0))
        )
        self.conv = nn.Conv2d(128, 64, kernel_size=1, stride=1)

        self.relu = nn.LeakyReLU(inplace=False)
    def forward(self, x):
        x0 = self.branch_0(x)
        x1 = self.branch_1(x)
        out = torch.cat((x0, x1), dim=1)
        out = self.conv(out)
        if self.activation:
            return self.relu(out * self.scale + x)
        return out * self.scale + x
def flip(x, dim=3):
    xsize = x.size()
    dim = x.dim() + dim if dim < 0 else dim
    x = x.view(-1, *xsize[dim:])
    x = x.view(x.size(0), x.size(1), -1)[:, getattr(torch.arange(x.size(1)-1,
                      -1, -1), ('cpu','cuda')[x.is_cuda])().long(), :]
    return x.view(xsize)
class InceptionResUNet2D(nn.Module):
    def __init__(self,n_channels=4,bilinear=False):
        super(InceptionResUNet2D, self).__init__()
        self.n_channels = n_channels

        self.bilinear = bilinear

        self.conv00_1 = BasicConv2(1, 16, kernel_size=3, stride=1, padding=1)
        self.conv00_2 = BasicConv2(16, 16, kernel_size=3, stride=1, padding=1)
        self.conv00_3 = BasicConv2(16, 32, kernel_size=3, stride=1, padding=1)
        self.conv01 = BasicConv2(48, 32, kernel_size=1, stride=1, padding=0)
        self.conv02 = BasicConv2(64, 32, kernel_size=1, stride=1, padding=0)

        self.conv1 = BasicConv2(1,16,kernel_size=3, stride=1,padding=1)
        self.conv2 = BasicConv2(16, 16, kernel_size=3, stride=1, padding=1)
        self.conv3 = BasicConv2(1, 16, kernel_size=3, stride=1, padding=1)

        self.conv4=BasicConv2(16,16,kernel_size=3, stride=1, padding=1)


        self.inception_a1 = nn.Sequential(
            Inception_Resnet_A(32, scale=0.17),
            Inception_Resnet_A(32, scale=0.17),
            Inception_Resnet_A(32, scale=0.17),
            Inception_Resnet_A(32, scale=0.17),
            Inception_Resnet_A(32, scale=0.17),
            Inception_Resnet_A(32, scale=0.17),
            Inception_Resnet_A(32, scale=0.17),
            Inception_Resnet_A(32, scale=0.17),
            Inception_Resnet_A(32, scale=0.17),
            Inception_Resnet_A(32, scale=0.17)

        )


        self.inception_b1 = nn.Sequential(
            Inception_Resnet_B(32, scale=0.2),
            Inception_Resnet_B(32, scale=0.2),
            Inception_Resnet_B(32, scale=0.2),

            Inception_Resnet_B(32, scale=0.2),
            Inception_Resnet_B(32, scale=0.2)

        )


        self.inception_c1 = nn.Sequential(
            Inception_Resnet_C(64, scale=0.2),
            Inception_Resnet_C(64, scale=0.2),
            Inception_Resnet_C(64, scale=0.2),
            Inception_Resnet_C(64, scale=0.2),
            Inception_Resnet_C(64, scale=0.2),
            Inception_Resnet_C(64, scale=0.2)
        )


        self.inception_d1 = nn.Sequential(
            Inception_Resnet_D(128,64,64,64,128, scale=0.2),
            Inception_Resnet_D(128,64,64,64,128, scale=0.2),
            Inception_Resnet_D(128,64,64,64,128, scale=0.2)
        )

        self.inception_e1 = nn.Sequential(
            Inception_Resnet_D(256, 128, 128, 128, 256, scale=0.2),
            Inception_Resnet_D(256, 128, 128, 128, 256, scale=0.2)
        )

        self.inception_a2 = nn.Sequential(
            Up_Inception_Resnet(32, 32, scale=0.2),

            Up_Inception_Resnet(32, 32, scale=0.2),
            Up_Inception_Resnet(32, 32, scale=0.2),
            Up_Inception_Resnet(32, 32, scale=0.2),
            Up_Inception_Resnet(32, 32, scale=0.2)

        )

        self.inception_b2 = nn.Sequential(
            Up_Inception_Resnet(32, 32,scale=0.2),
            Up_Inception_Resnet(32,32, scale=0.2),
            Up_Inception_Resnet(32,32, scale=0.2),

            Up_Inception_Resnet(32,32, scale=0.2),
            Up_Inception_Resnet(32,32, scale=0.2)

        )

        self.inception_c2 = nn.Sequential(
            Up_Inception_Resnet(64,64, scale=0.2),
            Up_Inception_Resnet(64,64, scale=0.2),
            Up_Inception_Resnet(64, 64,scale=0.2),
            Up_Inception_Resnet(64,64, scale=0.2),
            Up_Inception_Resnet(64,64, scale=0.2),
            Up_Inception_Resnet(64,64, scale=0.2)
        )

        self.inception_d2 = nn.Sequential(
            Up_Inception_Resnet(128,  128, scale=0.2),
            Up_Inception_Resnet(128,  128, scale=0.2),
            Up_Inception_Resnet(128,  128, scale=0.2)
        )

        self.inception_e2 = nn.Sequential(
            Up_Inception_Resnet(256, 256, scale=0.2),
            Up_Inception_Resnet(256, 256, scale=0.2)
        )

        self.down1 = Reduction_A(32, 32,32,16,16)

        self.down2 = Reduction_A(32, 32, 32, 16, 16)
        self.down3 = Reduction_A(64, 64,64,32,32)

        self.down4 = Reduction_A(128, 128,128,64,64)
        self.down5=Reduction_A(256, 256,256,128,128)

        self.up1 = nn.ConvTranspose2d(512, 256, 2, 2)

        self.denorm1 = nn.BatchNorm2d(256)

        self.up2 = Up(512, 128, bilinear)

        self.up3 = Up(256, 64, bilinear)

        self.up4 = Up(128, 32, bilinear)

        self.up5 = Up(64, 32, bilinear)


        self.outc0 = OutConv(64, 1)
        self.outc1 = OutConvz(64, 1)
        self.outc2 = OutConvz(64, 1)

        self.relu=nn.LeakyReLU()

        self.soft = nn.Softmax2d()

    def forward(self, X,Z,S):


        X=self.conv00_1(X)
        X=self.conv00_2(X)

        Z=self.conv1(Z)
        Z=self.conv2(Z)
        S = self.conv3(S)
        S = self.conv4(S)


        X0 = torch.cat((X, Z, S), dim=1)
        X0 = self.conv01(X0)
        X0 = self.inception_a1(X0)
        X01=flip(X0)
        X01=self.inception_a1(X01)
        X01=flip(X01)
        X0=self.relu(X0+X01)
        h1=X0

        h2=self.down1(h1)
        h2=self.conv02(h2)
        h2=self.inception_b1(h2)


        h3 = self.down2(h2)
        h3 = self.inception_c1(h3)

        h4 = self.down3(h3)
        h4 = self.inception_d1(h4)


        h5 = self.down4(h4)

        h5 = self.inception_e1(h5)

        h6 = self.down5(h5)


        h = F.leaky_relu(self.denorm1(self.up1(h6)))
        h = self.inception_e2 (h)
        h = self.up2(h, h5)
        h = self.inception_d2(h)
        h = self.up3(h, h4)
        h = self.inception_c2(h)
        h = self.up4(h, h3)
        h=self.inception_b2(h)
        h = self.up5(h, h2)
        h=self.inception_a2(h)

        h=torch.cat((h,h1),dim=1)


        logits0=self.outc1(h)     #voice cos0
        logits1 = self.outc2(h)   #voice sin0

        logits4 = self.outc0(h)  # masks voice

        return logits0,logits1,logits4
