# Supplementary material for: 3 directional Inception-ResUNet: Deep spatial feature learning for multichannel singing voice separation with distortion
Source: PLoS One. 2024 Jan 29;19(1):e0289453. doi: 10.1371/journal.pone.0289453 (PMC10824424; doi:10.1371/journal.pone.0289453)
Supplement: S1 File — (ZIP) [file pone.0289453.s001.zip › code_model/requirements.txt]

librosa==0.7.0
numpy==1.19.0
numba=0.48.0
torch==1.10.2
mir_eval.separation==0.6
