# Supplementary material for: 3 directional Inception-ResUNet: Deep spatial feature learning for multichannel singing voice separation with distortion
Source: PLoS One. 2024 Jan 29;19(1):e0289453. doi: 10.1371/journal.pone.0289453 (PMC10824424; doi:10.1371/journal.pone.0289453)
Supplement: S1 File — (ZIP) [file pone.0289453.s001.zip › code_model/results/results_2d_on_mir1k_datasets.txt]

C:\Python37\python.exe D:\paper\code_model\eval_mir1k_all.py
sdr [ 9.87687817 10.44315708] sdr_mixed [0.04913897 0.12998096]
GSDR: [ 9.87687817 10.44315708]
GNSDR: [ 9.8277392  10.31317612]
GSIR: [15.46995529 18.90842417]
GSAR: [11.40020038 11.16573204]
i= 1 abjones_1_01.wav 4.343386650085449
gsdrsum= [ 9.87687817 10.44315708]
gnsdrsum= [ 9.8277392  10.31317612]
gsirsum= [15.46995529 18.90842417]
gsarsum= [11.40020038 11.16573204]
sdr [11.33961544 11.3750187 ] sdr_mixed [-0.23200911  0.42695139]
GSDR: [11.33961544 11.3750187 ]
GNSDR: [11.57162455 10.94806731]
GSIR: [18.94378602 17.9037893 ]
GSAR: [12.22281867 12.53723112]
i= 2 abjones_1_02.wav 2.691542148590088
gsdrsum= [10.60824681 10.90908789]
gnsdrsum= [10.69968187 10.63062172]
gsirsum= [17.20687066 18.40610674]
gsarsum= [11.81150952 11.85148158]
sdr [ 9.84547911 10.24300421] sdr_mixed [-0.10361783  0.1569314 ]
GSDR: [ 9.84547911 10.24300421]
GNSDR: [ 9.94909694 10.08607281]
GSIR: [15.17647751 17.7244737 ]
GSAR: [11.48132461 11.17012244]
i= 3 abjones_1_03.wav 2.740039825439453
gsdrsum= [10.35399091 10.68705999]
gnsdrsum= [10.4494869  10.44910541]
gsirsum= [16.53007294 18.17889572]
gsarsum= [11.70144789 11.62436187]
sdr [12.63220931 13.55779621] sdr_mixed [-0.48804516  1.14831455]
GSDR: [12.63220931 13.55779621]
GNSDR: [13.12025447 12.40948166]
GSIR: [18.65402895 22.45807346]
GSAR: [13.93999835 14.18129029]
i= 4 abjones_1_04.wav 2.650388717651367
gsdrsum= [10.92354551 11.40474405]
gnsdrsum= [11.11717879 10.93919948]
gsirsum= [17.06106194 19.24869016]
gsarsum= [12.2610855  12.26359397]
sdr [13.69839743 14.51649523] sdr_mixed [-0.4533064  0.5301956]
GSDR: [13.69839743 14.51649523]
GNSDR: [14.15170382 13.98629963]
GSIR: [19.69116297 23.74846372]
GSAR: [15.00348442 15.08671771]
i= 5 abjones_2_01.wav 2.6962978839874268
gsdrsum= [11.47851589 12.02709428]
gnsdrsum= [11.7240838  11.54861951]
gsirsum= [17.58708215 20.14864487]
gsarsum= [12.80956529 12.82821872]
sdr [12.38519215 13.02086886] sdr_mixed [-0.03743683  0.30667381]
GSDR: [12.38519215 13.02086886]
GNSDR: [12.42262898 12.71419505]
GSIR: [17.47478335 21.79497088]
GSAR: [14.07225356 13.66737763]
i= 6 abjones_2_02.wav 3.122418165206909
gsdrsum= [11.6296286  12.19272338]
gnsdrsum= [11.84050799 11.7428821 ]
gsirsum= [17.56836568 20.42303254]
gsarsum= [13.02001333 12.96807854]
sdr [10.65778974 11.92894858] sdr_mixed [-0.93185409  1.02608185]
GSDR: [10.65778974 11.92894858]
GNSDR: [11.58964383 10.90286672]
GSIR: [16.43468084 18.77972948]
GSAR: [12.0891452  12.99062552]
i= 7 abjones_2_03.wav 3.0963902473449707
gsdrsum= [11.49079448 12.15504127]
gnsdrsum= [11.80467026 11.6228799 ]
gsirsum= [17.40641071 20.18827496]
gsarsum= [12.88703217 12.97129954]
sdr [12.33380968 12.58603641] sdr_mixed [-0.14231285  0.3910658 ]
GSDR: [12.33380968 12.58603641]
GNSDR: [12.47612253 12.19497061]
GSIR: [18.87475445 20.2301896 ]
GSAR: [13.47865044 13.44684328]
i= 8 abjones_2_04.wav 2.7127256393432617
gsdrsum= [11.59617138 12.20891566]
gnsdrsum= [11.88860179 11.69439124]
gsirsum= [17.58995367 20.19351429]
gsarsum= [12.96098445 13.0307425 ]
sdr [10.02431479 11.17062695] sdr_mixed [-0.0490938   0.14613574]
GSDR: [10.02431479 11.17062695]
GNSDR: [10.07340859 11.02449121]
GSIR: [14.05798981 19.79953041]
GSAR: [12.37432906 11.85638161]
i= 9 abjones_2_05.wav 2.647583246231079
gsdrsum= [11.42152065 12.09355025]
gnsdrsum= [11.68691366 11.6199579 ]
gsirsum= [17.19751324 20.1497383 ]
gsarsum= [12.89580052 12.90025796]
sdr [12.77646167 13.14099823] sdr_mixed [-0.12160208  0.33660737]
GSDR: [12.77646167 13.14099823]
GNSDR: [12.89806375 12.80439086]
GSIR: [17.88710826 19.77524503]
GSAR: [14.44718904 14.24919802]
i= 10 abjones_2_06.wav 2.6412835121154785
gsdrsum= [11.55701475 12.19829504]
gnsdrsum= [11.80802867 11.7384012 ]
gsirsum= [17.26647275 20.11228897]
gsarsum= [13.05093937 13.03515197]
sdr [8.64322856 9.57482228] sdr_mixed [-0.96850153  1.54914916]
GSDR: [8.64322856 9.57482228]
GNSDR: [9.61173009 8.02567312]
GSIR: [12.80838    12.74268504]
GSAR: [10.96387783 12.6580938 ]
i= 11 abjones_2_07.wav 1.6293959617614746
gsdrsum= [11.2921251  11.95979752]
gnsdrsum= [11.60836516 11.40088046]
gsirsum= [16.86119159 19.44232498]
gsarsum= [12.86120651 13.00087395]
sdr [12.25419997 12.46246098] sdr_mixed [0.04272937 0.22365496]
GSDR: [12.25419997 12.46246098]
GNSDR: [12.2114706  12.23880601]
GSIR: [18.41747986 20.22224487]
GSAR: [13.51912706 13.29970035]
i= 12 abjones_2_08.wav 2.7837748527526855
gsdrsum= [11.372298   12.00168614]
gnsdrsum= [11.65862394 11.47070759]
gsirsum= [16.99088228 19.5073183 ]
gsarsum= [12.91603322 13.02577615]
sdr [10.12659413  9.72492885] sdr_mixed [ 0.28139527 -0.32131155]
GSDR: [10.12659413  9.72492885]
GNSDR: [ 9.84519886 10.0462404 ]
GSIR: [16.06489573 17.19420488]
GSAR: [11.50992815 10.6640587 ]
i= 13 abjones_2_09.wav 2.6973249912261963
gsdrsum= [11.27647463 11.82655097]
gnsdrsum= [11.51912971 11.36113319]
gsirsum= [16.91965254 19.3293865 ]
gsarsum= [12.80787129 12.84410558]
sdr [10.54222673 11.51546048] sdr_mixed [-0.36590626  0.37275221]
GSDR: [10.54222673 11.51546048]
GNSDR: [10.90813299 11.14270828]
GSIR: [15.88892858 19.87665698]
GSAR: [12.15217354 12.24452678]
i= 14 abjones_2_10.wav 3.1362807750701904
gsdrsum= [11.22402835 11.80433022]
gnsdrsum= [11.47548708 11.34553141]
gsirsum= [16.8460294  19.36847725]
gsarsum= [12.76103574 12.80127852]
sdr [11.73223955 12.29386623] sdr_mixed [-0.34694219  0.57603074]
GSDR: [11.73223955 12.29386623]
GNSDR: [12.07918174 11.71783549]
GSIR: [17.71393029 19.8480749 ]
GSAR: [13.06757676 13.17734705]
i= 15 abjones_2_11.wav 2.1786670684814453
gsdrsum= [11.2579091  11.83696595]
gnsdrsum= [11.5157334  11.37035169]
gsirsum= [16.90388946 19.40045043]
gsarsum= [12.78147181 12.82634976]
sdr [12.80615484 13.59446959] sdr_mixed [-0.92213536  1.25570879]
GSDR: [12.80615484 13.59446959]
GNSDR: [13.7282902  12.33876079]
GSIR: [19.4107433 19.7491615]
GSAR: [13.92657367 14.84583381]
i= 16 abjones_2_12.wav 2.1106038093566895
gsdrsum= [11.35467445 11.94680993]
gnsdrsum= [11.6540182  11.43087725]
gsirsum= [17.06056783 19.42224487]
gsarsum= [12.85304067 12.95256751]
sdr [10.52214048 11.60409585] sdr_mixed [-0.36547756  0.55554418]
GSDR: [10.52214048 11.60409585]
GNSDR: [10.88761804 11.04855167]
GSIR: [15.49096049 19.46546805]
GSAR: [12.30847762 12.42895306]
i= 17 abjones_3_01.wav 3.0687081813812256
gsdrsum= [11.30570187 11.92665028]
gnsdrsum= [11.60893583 11.40838751]
gsirsum= [16.96823798 19.42478741]
gsarsum= [12.82100755 12.92176666]
sdr [ 9.93622003 10.86550653] sdr_mixed [-0.78511843  0.72563733]
GSDR: [ 9.93622003 10.86550653]
GNSDR: [10.72133846 10.1398692 ]
GSIR: [15.50954555 16.82713359]
GSAR: [11.46600263 12.22397932]
i= 18 abjones_3_02.wav 2.732983112335205
gsdrsum= [11.22961954 11.86769785]
gnsdrsum= [11.55962487 11.33791427]
gsirsum= [16.88719951 19.28047331]
gsarsum= [12.7457295 12.8830007]
sdr [10.09957617 10.27026293] sdr_mixed [-0.02981093  0.27066966]
GSDR: [10.09957617 10.27026293]
GNSDR: [10.1293871   9.99959326]
GSIR: [16.4417546  16.48303025]
GSAR: [11.34429089 11.55396509]
i= 19 abjones_3_03.wav 2.7087719440460205
gsdrsum= [11.17014358 11.78362232]
gnsdrsum= [11.4843492  11.26747633]
gsirsum= [16.86375505 19.13323946]
gsarsum= [12.67196957 12.81305145]
sdr [10.41514815 10.73852619] sdr_mixed [-0.37335121  0.55068328]
GSDR: [10.41514815 10.73852619]
GNSDR: [10.78849936 10.1878429 ]
GSIR: [16.60051715 16.76930341]
GSAR: [11.70495076 12.0749589 ]
i= 20 abjones_3_04.wav 2.744619846343994
gsdrsum= [11.1323938  11.73136752]
gnsdrsum= [11.4495567  11.21349466]
gsirsum= [16.85059315 19.01504266]
gsarsum= [12.62361863 12.77614683]
sdr [8.06046365 8.25740938] sdr_mixed [-0.27238489  0.53567816]
GSDR: [8.06046365 8.25740938]
GNSDR: [8.33284854 7.72173121]
GSIR: [13.13261177 13.29080785]
GSAR: [ 9.88452944 10.09187363]
i= 21 abjones_3_06.wav 2.700207233428955
gsdrsum= [10.98611142 11.56594094]
gnsdrsum= [11.30114203 11.04722021]
gsirsum= [16.67354642 18.74246005]
gsarsum= [12.49318581 12.64832429]
sdr [10.57167724 11.03671797] sdr_mixed [-0.39262894  0.35595097]
GSDR: [10.57167724 11.03671797]
GNSDR: [10.96430619 10.680767  ]
GSIR: [16.82197828 18.02396761]
GSAR: [11.83647368 12.07434928]
i= 22 abjones_3_09.wav 2.997342586517334
gsdrsum= [10.9672735  11.54188535]
gnsdrsum= [11.28583131 11.03056324]
gsirsum= [16.68029332 18.7098013 ]
gsarsum= [12.46333526 12.62223452]
sdr [10.01125745 10.72419314] sdr_mixed [-0.25785379  0.68209491]
GSDR: [10.01125745 10.72419314]
GNSDR: [10.26911124 10.04209823]
GSIR: [15.57446366 17.2096981 ]
GSAR: [11.54316276 11.91084375]
i= 23 abjones_3_10.wav 2.7113821506500244
gsdrsum= [10.92570758 11.50633351]
gnsdrsum= [11.24162609 10.9875865 ]
gsirsum= [16.63221377 18.64457942]
gsarsum= [12.42332776 12.59130449]
sdr [10.23850525 10.29584319] sdr_mixed [-0.1838311   0.16520823]
GSDR: [10.23850525 10.29584319]
GNSDR: [10.42233634 10.13063496]
GSIR: [16.3597829  16.54964944]
GSAR: [11.55411881 11.56527024]
i= 24 abjones_3_11.wav 2.6797561645507812
gsdrsum= [10.89707415 11.45589642]
gnsdrsum= [11.20748902 10.95188019]
gsirsum= [16.62086248 18.55729068]
gsarsum= [12.38711072 12.54855306]
sdr [ 9.52856807 10.45527665] sdr_mixed [-0.81409136  0.91887382]
GSDR: [ 9.52856807 10.45527665]
GNSDR: [10.34265942  9.53640283]
GSIR: [15.31122221 16.40908282]
GSAR: [10.98625191 11.82532427]
i= 25 abjones_3_12.wav 2.7333662509918213
gsdrsum= [10.84233391 11.41587163]
gnsdrsum= [11.17289583 10.89526109]
gsirsum= [16.56847687 18.47136236]
gsarsum= [12.33107637 12.51962391]
sdr [8.73087374 9.32139722] sdr_mixed [-0.308894    0.34933453]
GSDR: [8.73087374 9.32139722]
GNSDR: [9.03976774 8.97206269]
GSIR: [13.82085781 15.38714757]
GSAR: [10.51730537 10.67967868]
i= 26 abjones_3_14.wav 2.7063162326812744
gsdrsum= [10.7611239  11.33531492]
gnsdrsum= [11.09085244 10.82129192]
gsirsum= [16.46279922 18.35273872]
gsarsum= [12.26131595 12.44885678]
sdr [10.53027517  9.50391154] sdr_mixed [ 0.7935604  -0.64361721]
GSDR: [10.53027517  9.50391154]
GNSDR: [ 9.73671477 10.14752876]
GSIR: [17.0714301  15.56026134]
GSAR: [11.70355724 10.86051433]
i= 27 abjones_4_01.wav 2.7559237480163574
gsdrsum= [10.75257395 11.26748516]
gnsdrsum= [11.0406992  10.79633773]
gsirsum= [16.4853411  18.24931363]
gsarsum= [12.24065822 12.39002929]
sdr [9.60979695 9.93760936] sdr_mixed [-0.18485665 -0.07198874]
GSDR: [9.60979695 9.93760936]
GNSDR: [ 9.7946536 10.0095981]
GSIR: [14.05954819 15.85796982]
GSAR: [11.70810502 11.33220927]
i= 28 abjones_4_02.wav 3.082411766052246
gsdrsum= [10.71176049 11.2199896 ]
gnsdrsum= [10.99619757 10.76823989]
gsirsum= [16.39870564 18.16390849]
gsarsum= [12.22163846 12.35225   ]
sdr [9.10532423 9.36049696] sdr_mixed [-0.323188    0.45904438]
GSDR: [9.10532423 9.36049696]
GNSDR: [9.42851223 8.90145257]
GSIR: [14.58799519 15.70590189]
GSAR: [10.69835828 10.6219906 ]
i= 29 abjones_4_03.wav 4.349336624145508
gsdrsum= [10.65636613 11.15586916]
gnsdrsum= [10.94213945 10.70386791]
gsirsum= [16.33626735 18.07914964]
gsarsum= [12.16911156 12.29258588]
sdr [6.07380929 6.18540803] sdr_mixed [-0.39435572  0.40636463]
GSDR: [6.07380929 6.18540803]
GNSDR: [6.468165   5.77904341]
GSIR: [10.25317977 10.35003652]
GSAR: [8.55543279 8.66790403]
i= 30 abjones_4_04.wav 4.361608505249023
gsdrsum= [10.50361424 10.99018713]
gnsdrsum= [10.79300697 10.5397071 ]
gsirsum= [16.13349776 17.82151254]
gsarsum= [12.0486556  12.17176315]
sdr [8.69822521 9.65459857] sdr_mixed [-0.54859472  0.6232402 ]
GSDR: [8.69822521 9.65459857]
GNSDR: [9.24681993 9.03135837]
GSIR: [13.93261671 17.10143511]
GSAR: [10.41698739 10.60039453]
i= 31 abjones_4_05.wav 2.7253708839416504
gsdrsum= [10.44537588 10.94710362]
gnsdrsum= [10.74312997 10.49105069]
gsirsum= [16.0625016  17.79828423]
gsarsum= [11.99602114 12.12107384]
sdr [9.42655141 9.84679183] sdr_mixed [-0.2136153   0.34970142]
GSDR: [9.42655141 9.84679183]
GNSDR: [9.64016671 9.49709041]
GSIR: [15.40746095 17.54261126]
GSAR: [10.81252068 10.73175781]
i= 32 abjones_4_06.wav 2.8024213314056396
gsdrsum= [10.41353762 10.91271888]
gnsdrsum= [10.70866237 10.45998943]
gsirsum= [16.04203158 17.79029445]
gsarsum= [11.95903675 12.07765772]
sdr [ 9.64677458 10.18688132] sdr_mixed [-0.14266664  0.38256236]
GSDR: [ 9.64677458 10.18688132]
GNSDR: [9.78944122 9.80431895]
GSIR: [15.28094868 18.70346651]
GSAR: [11.15987029 10.90365776]
i= 33 abjones_4_07.wav 2.7346389293670654
gsdrsum= [10.39030237 10.8907238 ]
gnsdrsum= [10.68080718 10.44012062]
gsirsum= [16.01896846 17.81796633]
gsarsum= [11.93481959 12.04208196]
sdr [ 9.75757659 10.8968402 ] sdr_mixed [-0.70261762  0.78110765]
GSDR: [ 9.75757659 10.8968402 ]
GNSDR: [10.46019421 10.11573255]
GSIR: [15.26521798 17.7975572 ]
GSAR: [11.31967447 11.95999721]
i= 34 abjones_4_08.wav 2.6966092586517334
gsdrsum= [10.37169279 10.8909037 ]
gnsdrsum= [10.67431857 10.4305798 ]
gsirsum= [15.99679933 17.81736607]
gsarsum= [11.91672708 12.0396677 ]
sdr [10.26399366 10.58113816] sdr_mixed [0.03435655 0.29730423]
GSDR: [10.26399366 10.58113816]
GNSDR: [10.22963711 10.28383393]
GSIR: [15.75365384 17.15837148]
GSAR: [11.81978437 11.74253702]
i= 35 abjones_5_01.wav 3.1206111907958984
gsdrsum= [10.36861567 10.88205325]
gnsdrsum= [10.66161338 10.42638706]
gsirsum= [15.98985232 17.79853765]
gsarsum= [11.91395729 12.03117826]
sdr [10.35007957 10.87878677] sdr_mixed [-0.40258717  1.43365451]
GSDR: [10.35007957 10.87878677]
GNSDR: [10.75266674  9.44513226]
GSIR: [18.36311289 19.0158526 ]
GSAR: [11.15988601 11.65698917]
i= 36 abjones_5_02.wav 2.7145423889160156
gsdrsum= [10.36810078 10.88196252]
gnsdrsum= [10.66414264 10.39912998]
gsirsum= [16.05577622 17.83235195]
gsarsum= [11.89301087 12.02078411]
sdr [11.72802084 11.07507072] sdr_mixed [-0.02900671  0.26951222]
GSDR: [11.72802084 11.07507072]
GNSDR: [11.75702755 10.8055585 ]
GSIR: [18.48910274 16.46245385]
GSAR: [12.81727518 12.65483422]
i= 37 abjones_5_03.wav 2.7415199279785156
gsdrsum= [10.40485538 10.88718166]
gnsdrsum= [10.69368007 10.41011454]
gsirsum= [16.1215418  17.79532768]
gsarsum= [11.91799098 12.0379206 ]
sdr [10.77578246 11.37373294] sdr_mixed [-1.00137983  1.10493222]
GSDR: [10.77578246 11.37373294]
GNSDR: [11.77716229 10.26880073]
GSIR: [16.48594883 16.38185922]
GSAR: [12.23024483 13.11964099]
i= 38 abjones_5_04.wav 2.7799437046051025
gsdrsum= [10.41461662 10.89998564]
gnsdrsum= [10.72219276 10.40639575]
gsirsum= [16.13113146 17.75813114]
gsarsum= [11.92620819 12.06638693]
sdr [10.03141326 10.23123478] sdr_mixed [-0.00418523  0.15887306]
GSDR: [10.03141326 10.23123478]
GNSDR: [10.03559849 10.07236172]
GSIR: [15.99121455 17.42434587]
GSAR: [11.4092152  11.22882094]
i= 39 abjones_5_05.wav 4.242031097412109
gsdrsum= [10.40479089 10.88283818]
gnsdrsum= [10.70458778 10.39783078]
gsirsum= [16.12754385 17.74957255]
gsarsum= [11.91295196 12.04491088]
sdr [10.47699931 10.67077266] sdr_mixed [-0.62451362  0.83924759]
GSDR: [10.47699931 10.67077266]
GNSDR: [11.10151293  9.83152506]
GSIR: [16.30092496 15.1526096 ]
GSAR: [11.89458747 12.71455026]
i= 40 abjones_5_06.wav 2.11662220954895
gsdrsum= [10.4065961  10.87753654]
gnsdrsum= [10.71451091 10.38367313]
gsirsum= [16.13187838 17.68464847]
gsarsum= [11.91249285 12.06165186]
sdr [11.29374082 11.48488931] sdr_mixed [-0.07491775  0.06715251]
GSDR: [11.29374082 11.48488931]
GNSDR: [11.36865858 11.41773679]
GSIR: [17.51147524 19.47488371]
GSAR: [12.55570709 12.28491679]
i= 41 abjones_5_07.wav 2.7353975772857666
gsdrsum= [10.42823378 10.89235003]
gnsdrsum= [10.73046573 10.4088942 ]
gsirsum= [16.16552708 17.72831275]
gsarsum= [11.928181   12.06709735]
sdr [11.55334079 12.31903144] sdr_mixed [-0.78739682  0.86679768]
GSDR: [11.55334079 12.31903144]
GNSDR: [12.34073761 11.45223376]
GSIR: [18.70438858 19.72841182]
GSAR: [12.54115821 13.23524339]
i= 42 abjones_5_08.wav 2.6765732765197754
gsdrsum= [10.45502204 10.92631863]
gnsdrsum= [10.76880554 10.43373562]
gsirsum= [16.22597616 17.77593415]
gsarsum= [11.94277569 12.09491035]
sdr [11.47589813 11.3215698 ] sdr_mixed [0.02281349 0.41171503]
GSDR: [11.47589813 11.3215698 ]
GNSDR: [11.45308463 10.90985477]
GSIR: [19.48196889 19.07156816]
GSAR: [12.27281716 12.17316318]
i= 43 abjones_5_09.wav 3.059553861618042
gsdrsum= [10.47876334 10.93551052]
gnsdrsum= [10.784719   10.44480816]
gsirsum= [16.30169692 17.80606518]
gsarsum= [11.95045108 12.09673018]
sdr [13.17455294 14.13894771] sdr_mixed [-0.49945537  0.7340952 ]
GSDR: [13.17455294 14.13894771]
GNSDR: [13.67400831 13.40485251]
GSIR: [19.89992711 23.09649548]
GSAR: [14.25654299 14.75068392]
i= 44 amy_10_01.wav 3.0779502391815186
gsdrsum= [10.54003129 11.00831591]
gnsdrsum= [10.85038467 10.51208189]
gsirsum= [16.38347488 17.92630223]
gsarsum= [12.00286226 12.15704731]
sdr [13.63193151 13.86215372] sdr_mixed [0.08581392 0.06466231]
GSDR: [13.63193151 13.86215372]
GNSDR: [13.54611759 13.79749141]
GSIR: [19.53489979 21.14387878]
GSAR: [14.96931987 14.79446132]
i= 45 amy_10_02.wav 4.253581762313843
gsdrsum= [10.60874018 11.07173453]
gnsdrsum= [10.91028985 10.58509099]
gsirsum= [16.45350655 17.99780393]
gsarsum= [12.06878354 12.21565651]
sdr [16.86503208 17.22957404] sdr_mixed [0.05740373 0.2835971 ]
GSDR: [16.86503208 17.22957404]
GNSDR: [16.80762836 16.94597693]
GSIR: [23.1876528  25.41661844]
GSAR: [18.03903552 17.9570934 ]
i= 46 amy_10_03.wav 2.666165351867676
gsdrsum= [10.74474653 11.2056006 ]
gnsdrsum= [11.03849286 10.72337112]
gsirsum= [16.59990103 18.15908251]
gsarsum= [12.19857162 12.34047036]
sdr [15.19856682 15.91727612] sdr_mixed [-0.10724341  0.62749306]
GSDR: [15.19856682 15.91727612]
GNSDR: [15.30581024 15.28978306]
GSIR: [21.03043646 23.41813521]
GSAR: [16.54685386 16.7871867 ]
i= 47 amy_10_04.wav 2.7100605964660645
gsdrsum= [10.83950866 11.30584902]
gnsdrsum= [11.12928684 10.82052882]
gsirsum= [16.69416774 18.27097724]
gsarsum= [12.29108827 12.43508134]
sdr [14.56973642 15.42615029] sdr_mixed [-0.50126043  0.74828036]
GSDR: [14.56973642 15.42615029]
GNSDR: [15.07099685 14.67786993]
GSIR: [20.64431905 22.55216811]
GSAR: [15.83855859 16.38589297]
i= 48 amy_10_05.wav 2.624380350112915
gsdrsum= [10.91722174 11.39168863]
gnsdrsum= [11.2114058  10.90089009]
gsirsum= [16.77646256 18.36016872]
gsarsum= [12.3649939  12.51738992]
sdr [18.08697543 18.34181152] sdr_mixed [-0.00062392  0.11191203]
GSDR: [18.08697543 18.34181152]
GNSDR: [18.08759935 18.22989949]
GSIR: [25.56140866 27.24237132]
GSAR: [18.95494948 18.94886172]
i= 49 amy_10_06.wav 3.0557668209075928
gsdrsum= [11.06354324 11.53352787]
gnsdrsum= [11.35173628 11.05046171]
gsirsum= [16.95574718 18.54143816]
gsarsum= [12.49948279 12.64864445]
sdr [16.36164808 17.3009    ] sdr_mixed [-0.30580957  0.53393924]
GSDR: [16.36164808 17.3009    ]
GNSDR: [16.66745765 16.76696077]
GSIR: [23.36667573 27.52047126]
GSAR: [17.34688281 17.74242935]
i= 50 amy_10_07.wav 3.089353084564209
gsdrsum= [11.16950534 11.64887531]
gnsdrsum= [11.45805071 11.1647917 ]
gsirsum= [17.08396575 18.72101882]
gsarsum= [12.59643079 12.75052014]
sdr [13.4712873  14.78938644] sdr_mixed [-0.68082701  0.97703889]
GSDR: [13.4712873  14.78938644]
GNSDR: [14.15211431 13.81234755]
GSIR: [19.19612687 22.1248314 ]
GSAR: [14.87586165 15.70273063]
i= 51 amy_10_08.wav 2.7320902347564697
gsdrsum= [11.21463832 11.71045396]
gnsdrsum= [11.51087549 11.21670456]
gsirsum= [17.12538067 18.78776025]
gsarsum= [12.64112551 12.80840662]
sdr [11.93867366 12.33683214] sdr_mixed [-0.28522002  0.23945922]
GSDR: [11.93867366 12.33683214]
GNSDR: [12.22389368 12.09737292]
GSIR: [19.02852021 21.21415263]
GSAR: [12.93707359 12.97185559]
i= 52 amy_11_01.wav 4.315974473953247
gsdrsum= [11.22856208 11.7224997 ]
gnsdrsum= [11.52458737 11.23364049]
gsirsum= [17.16197951 18.83442164]
gsarsum= [12.64681682 12.81154987]
sdr [11.13952474 11.32485729] sdr_mixed [-0.23155325  0.46625251]
GSDR: [11.13952474 11.32485729]
GNSDR: [11.37107799 10.85860478]
GSIR: [18.15408816 17.51380957]
GSAR: [12.16835996 12.595857  ]
i= 53 amy_11_02.wav 3.047698974609375
gsdrsum= [11.22688213 11.71499701]
gnsdrsum= [11.52169097 11.22656434]
gsirsum= [17.18069854 18.80950443]
gsarsum= [12.63778933 12.8074802 ]
sdr [16.36337619 16.86273096] sdr_mixed [-0.01141106  0.01887586]
GSDR: [16.36337619 16.86273096]
GNSDR: [16.37478725 16.8438551 ]
GSIR: [23.93155166 28.37464329]
GSAR: [17.21667189 17.18701701]
i= 54 amy_11_03.wav 2.724562644958496
gsdrsum= [11.32200239 11.81032542]
gnsdrsum= [11.61156312 11.33058824]
gsirsum= [17.30571434 18.98663663]
gsarsum= [12.72258345 12.88858273]
sdr [13.63939259 13.50816885] sdr_mixed [ 0.06633849 -0.16510696]
GSDR: [13.63939259 13.50816885]
GNSDR: [13.5730541  13.67327581]
GSIR: [21.11467871 21.18542967]
GSAR: [14.52859832 14.35406551]
i= 55 amy_11_04.wav 2.7350552082061768
gsdrsum= [11.36413675 11.8411953 ]
gnsdrsum= [11.6472266  11.37318256]
gsirsum= [17.37496824 19.02661469]
gsarsum= [12.75542009 12.91522787]
sdr [12.73507565 13.2495112 ] sdr_mixed [-0.06395113  0.11369529]
GSDR: [12.73507565 13.2495112 ]
GNSDR: [12.79902678 13.13581591]
GSIR: [19.39780668 23.17901621]
GSAR: [13.8395191  13.73582724]
i= 56 amy_11_05.wav 4.370546579360962
gsdrsum= [11.38861781 11.8663438 ]
gnsdrsum= [11.66779446 11.40465816]
gsirsum= [17.41109035 19.10076471]
gsarsum= [12.774779   12.92988143]
sdr [11.11236437 11.24865758] sdr_mixed [-0.11558923  0.20126966]
GSDR: [11.11236437 11.24865758]
GNSDR: [11.2279536  11.04738793]
GSIR: [17.56770956 17.9322463 ]
GSAR: [12.30137488 12.3671363 ]
i= 57 amy_11_06.wav 3.1307783126831055
gsdrsum= [11.38377125 11.8555072 ]
gnsdrsum= [11.66007795 11.39839026]
gsirsum= [17.41383806 19.08026439]
gsarsum= [12.76647366 12.92000871]
sdr [13.09438861 13.84927487] sdr_mixed [-0.69075354  0.97826306]
GSDR: [13.09438861 13.84927487]
GNSDR: [13.78514215 12.87101181]
GSIR: [20.74809576 20.59734703]
GSAR: [13.9486241  14.91862715]
i= 58 amy_11_07.wav 3.1090612411499023
gsdrsum= [11.41326466 11.8898825 ]
gnsdrsum= [11.69671699 11.42378029]
gsirsum= [17.47132526 19.10642099]
gsarsum= [12.78685557 12.95446765]
sdr [12.69699041 12.65424593] sdr_mixed [ 0.61509578 -0.48612837]
GSDR: [12.69699041 12.65424593]
GNSDR: [12.08189463 13.14037431]
GSIR: [18.83633465 22.33082987]
GSAR: [13.96391331 13.17460731]
i= 59 amy_12_01.wav 3.0569381713867188
gsdrsum= [11.43502272 11.90283781]
gnsdrsum= [11.70324542 11.4528751 ]
gsirsum= [17.49446101 19.16107199]
gsarsum= [12.8068057  12.95819883]
sdr [13.18195794 14.53231599] sdr_mixed [-0.76610042  0.82087588]
GSDR: [13.18195794 14.53231599]
GNSDR: [13.94805835 13.71144011]
GSIR: [19.52272966 24.07209574]
GSAR: [14.37786593 15.06114371]
i= 60 amy_12_02.wav 2.746300220489502
gsdrsum= [11.46413831 11.94666245]
gnsdrsum= [11.74065897 11.49051785]
gsirsum= [17.52826549 19.24292238]
gsarsum= [12.83299004 12.99324791]
sdr [14.05448558 14.60491049] sdr_mixed [-0.16454498  0.25446929]
GSDR: [14.05448558 14.60491049]
GNSDR: [14.21903056 14.35044119]
GSIR: [21.91036425 25.56879611]
GSAR: [14.85946027 14.97951698]
i= 61 amy_12_03.wav 3.055532455444336
gsdrsum= [11.50660302 11.99024029]
gnsdrsum= [11.78128801 11.53740184]
gsirsum= [17.60010317 19.34662523]
gsarsum= [12.86621086 13.0258097 ]
sdr [12.0792896  12.82538678] sdr_mixed [-0.11951044  0.09313174]
GSDR: [12.0792896  12.82538678]
GNSDR: [12.19880004 12.73225504]
GSIR: [17.51220355 21.10185648]
GSAR: [13.62001857 13.55820143]
i= 62 amy_12_04.wav 3.0846805572509766
gsdrsum= [11.5158399  12.00371039]
gnsdrsum= [11.78802208 11.55667367]
gsirsum= [17.59868544 19.37493541]
gsarsum= [12.87836905 13.03439666]
sdr [15.64128188 16.19133146] sdr_mixed [-0.09606241  0.2530887 ]
GSDR: [15.64128188 16.19133146]
GNSDR: [15.73734429 15.93824276]
GSIR: [23.05323126 26.23560361]
GSAR: [16.53238443 16.65433565]
i= 63 amy_12_05.wav 3.036594867706299
gsdrsum= [11.5813231  12.07018057]
gnsdrsum= [11.85070973 11.62622238]
gsirsum= [17.68526553 19.48383491]
gsarsum= [12.93636929 13.09185601]
sdr [11.71191073 12.07174744] sdr_mixed [-0.01922018  0.12976168]
GSDR: [11.71191073 12.07174744]
GNSDR: [11.73113092 11.94198576]
GSIR: [18.14315984 19.91332813]
GSAR: [12.89870642 12.89572573]
i= 64 amy_12_06.wav 4.278488636016846
gsdrsum= [11.58336354 12.07020505]
gnsdrsum= [11.84884131 11.63115618]
gsirsum= [17.69242013 19.49054574]
gsarsum= [12.93578081 13.08879148]
sdr [11.89179159 11.77511983] sdr_mixed [-0.04305441  0.26790973]
GSDR: [11.89179159 11.77511983]
GNSDR: [11.934846  11.5072101]
GSIR: [19.14198356 17.79635638]
GSAR: [12.85073498 13.09583792]
i= 65 amy_12_07.wav 3.0705764293670654
gsdrsum= [11.58810858 12.06566528]
gnsdrsum= [11.85016446 11.62924932]
gsirsum= [17.7147211  19.46448129]
gsarsum= [12.93447241 13.08889988]
sdr [20.3392335  19.28608978] sdr_mixed [-0.23512076  0.29921517]
GSDR: [20.3392335  19.28608978]
GNSDR: [20.57435427 18.98687461]
GSIR: [31.07395814 24.25983873]
GSAR: [20.72573647 20.96542452]
i= 66 amy_13_01.wav 4.335322618484497
gsdrsum= [11.72070138 12.17506565]
gnsdrsum= [11.98234916 11.74072849]
gsirsum= [17.91713379 19.53713822]
gsarsum= [13.05252187 13.20824117]
sdr [19.98440817 19.38609356] sdr_mixed [0.07066725 0.08666686]
GSDR: [19.98440817 19.38609356]
GNSDR: [19.91374092 19.2994267 ]
GSIR: [28.30023867 25.46992841]
GSAR: [20.68323426 20.62691324]
i= 67 amy_13_02.wav 3.120837926864624
gsdrsum= [11.84404029 12.28269293]
gnsdrsum= [12.10072814 11.85354488]
gsirsum= [18.0721055  19.62568732]
gsarsum= [13.1664131  13.31896761]
sdr [19.7193859  19.41697281] sdr_mixed [-0.15028625  0.17061088]
GSDR: [19.7193859  19.41697281]
GNSDR: [19.86967215 19.24636194]
GSIR: [28.32653488 26.01008376]
GSAR: [20.36974294 20.50201921]
i= 68 amy_13_03.wav 4.288473129272461
gsdrsum= [11.9598542  12.38760881]
gnsdrsum= [12.21497732 11.96226278]
gsirsum= [18.22290593 19.71957551]
gsarsum= [13.27234442 13.42460073]
sdr [22.47118684 22.09018355] sdr_mixed [-0.05698878  0.16345189]
GSDR: [22.47118684 22.09018355]
GNSDR: [22.52817562 21.92673165]
GSIR: [30.20937993 28.27221499]
GSAR: [23.27585184 23.29352698]
i= 69 amy_13_04.wav 3.024080276489258
gsdrsum= [12.11219235 12.52822584]
gnsdrsum= [12.36444396 12.10667537]
gsirsum= [18.39662295 19.8435268 ]
gsarsum= [13.41732279 13.56762864]
sdr [21.24406803 20.62807266] sdr_mixed [0.00357282 0.09770956]
GSDR: [21.24406803 20.62807266]
GNSDR: [21.24049521 20.5303631 ]
GSIR: [30.48382726 26.95772065]
GSAR: [21.79883716 21.78788649]
i= 70 amy_13_05.wav 2.756699800491333
gsdrsum= [12.24264772 12.64393793]
gnsdrsum= [12.49124469 12.22701377]
gsirsum= [18.56929729 19.94515814]
gsarsum= [13.53705871 13.6850609 ]
sdr [20.96817659 19.52135018] sdr_mixed [ 0.99740584 -0.91177959]
GSDR: [20.96817659 19.52135018]
GNSDR: [19.97077075 20.43312978]
GSIR: [29.70965566 26.22896558]
GSAR: [21.59570327 20.5742667 ]
i= 71 amy_13_06.wav 2.730334758758545
gsdrsum= [12.36554249 12.74080289]
gnsdrsum= [12.59659013 12.34259287]
gsirsum= [18.72620375 20.03366247]
gsarsum= [13.65056074 13.78209197]
sdr [21.79879759 21.63089892] sdr_mixed [-0.49281525  0.61981456]
GSDR: [21.79879759 21.63089892]
GNSDR: [22.29161284 21.01108437]
GSIR: [29.80341425 27.31473986]
GSAR: [22.55187399 23.00665535]
i= 72 amy_13_07.wav 2.7308971881866455
gsdrsum= [12.49655992 12.86427645]
gnsdrsum= [12.73124322 12.46298858]
gsirsum= [18.8800539  20.13478855]
gsarsum= [13.77419009 13.9102109 ]
sdr [12.43570529 12.5854728 ] sdr_mixed [-0.71537101  0.79174611]
GSDR: [12.43570529 12.5854728 ]
GNSDR: [13.1510763  11.79372669]
GSIR: [20.32136036 18.02228982]
GSAR: [13.24713133 14.11624389]
i= 73 amy_14_01.wav 4.275365829467773
gsdrsum= [12.4957263  12.86045722]
gnsdrsum= [12.73699436 12.45382061]
gsirsum= [18.89979782 20.10585021]
gsarsum= [13.76697011 13.91303327]
sdr [13.82164265 13.77931807] sdr_mixed [-0.01453588  0.03485518]
GSDR: [13.82164265 13.77931807]
GNSDR: [13.83617852 13.74446288]
GSIR: [21.48294382 21.37915319]
GSAR: [14.66865939 14.63989488]
i= 74 amy_14_02.wav 4.2885353565216064
gsdrsum= [12.51364409 12.87287426]
gnsdrsum= [12.7518482  12.47126172]
gsirsum= [18.9347052  20.12305701]
gsarsum= [13.7791551  13.92285573]
sdr [13.19511232 13.03814341] sdr_mixed [0.15787483 0.23012027]
GSDR: [13.19511232 13.03814341]
GNSDR: [13.0372375  12.80802314]
GSIR: [19.36356553 19.7595639 ]
GSAR: [14.44630796 14.12264605]
i= 75 amy_14_03.wav 2.7151191234588623
gsdrsum= [12.52273033 12.87507785]
gnsdrsum= [12.75565339 12.47575188]
gsirsum= [18.94042334 20.11821043]
gsarsum= [13.78805047 13.9255196 ]
sdr [14.31975352 12.17244924] sdr_mixed [ 2.53401909 -2.44904845]
GSDR: [14.31975352 12.17244924]
GNSDR: [11.78573443 14.62149768]
GSIR: [18.92644556 19.42178397]
GSAR: [16.22057944 13.12832842]
i= 76 amy_14_04.wav 2.236645221710205
gsdrsum= [12.54637537 12.86583274]
gnsdrsum= [12.7428913  12.50398537]
gsirsum= [18.94023942 20.10904693]
gsarsum= [13.82005743 13.91503024]
sdr [11.9051607 11.7780177] sdr_mixed [ 0.07249121 -0.03691445]
GSDR: [11.9051607 11.7780177]
GNSDR: [11.83266948 11.81493215]
GSIR: [17.68253968 17.68345267]
GSAR: [13.3121725  13.13989354]
i= 77 amy_14_05.wav 4.254921197891235
gsdrsum= [12.53804791 12.85170527]
gnsdrsum= [12.73107024 12.49503663]
gsirsum= [18.92390566 20.0775457 ]
gsarsum= [13.81346152 13.90496353]
sdr [12.09295606 12.31025938] sdr_mixed [-0.02459134  0.34026354]
GSDR: [12.09295606 12.31025938]
GNSDR: [12.1175474  11.96999584]
GSIR: [19.02599462 19.49104735]
GSAR: [13.13034873 13.28142968]
i= 78 amy_14_06.wav 4.357068061828613
gsdrsum= [12.5323416  12.84476365]
gnsdrsum= [12.72320456 12.48830534]
gsirsum= [18.92521449 20.07002649]
gsarsum= [13.80470367 13.8969695 ]
sdr [12.64550836 12.27383623] sdr_mixed [0.00489697 0.0024391 ]
GSDR: [12.64550836 12.27383623]
GNSDR: [12.64061139 12.27139713]
GSIR: [18.2824215  16.83085598]
GSAR: [14.09473593 14.23511433]
i= 79 amy_15_01.wav 2.838710308074951
gsdrsum= [12.53377409 12.83753672]
gnsdrsum= [12.72215908 12.48555966]
gsirsum= [18.91707787 20.02902433]
gsarsum= [13.80837496 13.90124982]
sdr [13.29056983 13.64396733] sdr_mixed [-0.39653404  0.53537246]
GSDR: [13.29056983 13.64396733]
GNSDR: [13.68710387 13.10859487]
GSIR: [21.4286421 21.3448335]
GSAR: [14.04559637 14.48383805]
i= 80 amy_15_02.wav 4.0407795906066895
gsdrsum= [12.54323404 12.84761711]
gnsdrsum= [12.73422089 12.49334761]
gsirsum= [18.94847242 20.04547195]
gsarsum= [13.81134023 13.90853217]
sdr [16.78278927 17.51665025] sdr_mixed [-0.99487427  1.49414627]
GSDR: [16.78278927 17.51665025]
GNSDR: [17.77766354 16.02250398]
GSIR: [25.4842621 23.4969604]
GSAR: [17.42414508 18.79892057]
i= 81 amy_15_03.wav 2.6138217449188232
gsdrsum= [12.59557423 12.90525949]
gnsdrsum= [12.79648561 12.53691744]
gsirsum= [19.02916118 20.08808292]
gsarsum= [13.85594276 13.96890734]
sdr [14.1282111  14.63994965] sdr_mixed [-0.3802264   0.40908601]
GSDR: [14.1282111  14.63994965]
GNSDR: [14.5084375  14.23086363]
GSIR: [20.60894191 22.12094996]
GSAR: [15.27203685 15.521011  ]
i= 82 amy_15_04.wav 2.910814046859741
gsdrsum= [12.61426492 12.92641425]
gnsdrsum= [12.81736307 12.55757532]
gsirsum= [19.0484268  20.11287398]
gsarsum= [13.8732122  13.98783543]
sdr [13.99736289 14.94664795] sdr_mixed [-0.32260468  0.2789875 ]
GSDR: [13.99736289 14.94664795]
GNSDR: [14.31996758 14.66766045]
GSIR: [19.87469878 23.94908546]
GSAR: [15.34004699 15.54810706]
i= 83 amy_15_05.wav 4.081641674041748
gsdrsum= [12.63092875 12.95075441]
gnsdrsum= [12.83546674 12.58299803]
gsirsum= [19.05838189 20.15909339]
gsarsum= [13.89088491 14.00663388]
sdr [13.44227298 12.60450921] sdr_mixed [ 0.5532116  -0.00273925]
GSDR: [13.44227298 12.60450921]
GNSDR: [12.88906138 12.60724845]
GSIR: [17.75796027 17.00556405]
GSAR: [15.52238917 14.6487371 ]
i= 84 amy_15_06.wav 2.0773138999938965
gsdrsum= [12.64058761 12.94663245]
gnsdrsum= [12.83610477 12.58328673]
gsirsum= [19.04290068 20.12155138]
gsarsum= [13.91030758 14.01427797]
sdr [13.90259715 13.80614804] sdr_mixed [0.03952574 0.19932605]
GSDR: [13.90259715 13.80614804]
GNSDR: [13.86307141 13.60682199]
GSIR: [20.72794514 20.07863277]
GSAR: [14.95034879 15.017161  ]
i= 85 amy_15_07.wav 2.632880449295044
gsdrsum= [12.65543478 12.9567444 ]
gnsdrsum= [12.84818673 12.59532832]
gsirsum= [19.06272473 20.12104645]
gsarsum= [13.92254336 14.02607659]
sdr [12.8198633  13.15359345] sdr_mixed [-0.46157509  0.82695127]
GSDR: [12.8198633  13.15359345]
GNSDR: [13.28143839 12.32664218]
GSIR: [18.24233334 18.16798687]
GSAR: [14.35306172 14.86355801]
i= 86 amy_15_08.wav 2.621774196624756
gsdrsum= [12.65734674 12.95903334]
gnsdrsum= [12.85322454 12.59220406]
gsirsum= [19.05318529 20.09833646]
gsarsum= [13.92754938 14.03581475]
sdr [14.23101273 14.61486811] sdr_mixed [-0.04231693  0.07805086]
GSDR: [14.23101273 14.61486811]
GNSDR: [14.27332967 14.53681725]
GSIR: [20.78952331 23.07274892]
GSAR: [15.35100825 15.30453914]
i= 87 amy_15_09.wav 2.628575563430786
gsdrsum= [12.67543486 12.97806592]
gnsdrsum= [12.86954759 12.61455593]
gsirsum= [19.0731432  20.13252511]
gsarsum= [13.94391098 14.05039779]
sdr [12.76152672 13.09357088] sdr_mixed [-0.06436058  0.26823706]
GSDR: [12.76152672 13.09357088]
GNSDR: [12.8258873  12.82533382]
GSIR: [20.51319248 21.61907   ]
GSAR: [13.59775193 13.780554  ]
i= 88 amy_15_11.wav 2.87955641746521
gsdrsum= [12.67641317 12.97937848]
gnsdrsum= [12.86905145 12.61695114]
gsirsum= [19.0895074  20.14941766]
gsarsum= [13.93997735 14.04733138]
sdr [13.3021854  13.42706373] sdr_mixed [0.14012445 0.24729646]
GSDR: [13.3021854  13.42706373]
GNSDR: [13.16206095 13.17976727]
GSIR: [19.35684171 20.6329807 ]
GSAR: [14.59035163 14.38112869]
i= 89 amy_15_12.wav 2.6028831005096436
gsdrsum= [12.68344432 12.98440865]
gnsdrsum= [12.87234369 12.62327491]
gsirsum= [19.09251115 20.15485096]
gsarsum= [13.94728493 14.05108191]
sdr [12.15315942 12.72596796] sdr_mixed [-0.81771234  0.89843198]
GSDR: [12.15315942 12.72596796]
GNSDR: [12.97087176 11.82753599]
GSIR: [17.89414909 17.78307804]
GSAR: [13.5698617  14.42245338]
i= 90 amy_15_13.wav 2.8966879844665527
gsdrsum= [12.67755227 12.98153709]
gnsdrsum= [12.87343845 12.61443337]
gsirsum= [19.07919602 20.12849792]
gsarsum= [13.94309134 14.05520826]
sdr [16.08392724 16.28198303] sdr_mixed [-0.40618393  0.62541036]
GSDR: [16.08392724 16.28198303]
GNSDR: [16.49011117 15.65657266]
GSIR: [25.61350884 23.50774995]
GSAR: [16.60896855 17.21333988]
i= 91 amy_16_01.wav 2.563490390777588
gsdrsum= [12.71498496 13.01780572]
gnsdrsum= [12.9131821  12.64786347]
gsirsum= [19.15100166 20.16563256]
gsarsum= [13.97238669 14.08991301]
sdr [16.3854863  16.64572363] sdr_mixed [-0.15690921  0.2390923 ]
GSDR: [16.3854863  16.64572363]
GNSDR: [16.54239551 16.40663134]
GSIR: [24.31413758 24.78180489]
GSAR: [17.16451331 17.38438554]
i= 92 amy_16_02.wav 2.5551583766937256
gsdrsum= [12.75488171 13.05723961]
gnsdrsum= [12.95263008 12.68871965]
gsirsum= [19.2071227  20.21580835]
gsarsum= [14.00708372 14.12572249]
sdr [19.21866798 19.87303148] sdr_mixed [-0.47400945  0.62320513]
GSDR: [19.21866798 19.87303148]
GNSDR: [19.69267743 19.24982635]
GSIR: [27.96274358 29.81541658]
GSAR: [19.84809048 20.34158463]
i= 93 amy_16_03.wav 2.5548758506774902
gsdrsum= [12.82438479 13.1305277 ]
gnsdrsum= [13.0251037  12.75926918]
gsirsum= [19.30126916 20.31902994]
gsarsum= [14.06989025 14.19255972]
sdr [17.23542916 17.13128467] sdr_mixed [-0.21314294  0.20030175]
GSDR: [17.23542916 17.13128467]
GNSDR: [17.4485721  16.93098292]
GSIR: [25.79036887 24.41891878]
GSAR: [17.8992433  18.04466022]
i= 94 amy_16_04.wav 4.02354097366333
gsdrsum= [12.8713108  13.17308894]
gnsdrsum= [13.07216188 12.80364911]
gsirsum= [19.37030213 20.36264578]
gsarsum= [14.11062804 14.23353951]
sdr [16.39159297 16.78440883] sdr_mixed [-0.28352955  0.53711347]
GSDR: [16.39159297 16.78440883]
GNSDR: [16.67512252 16.24729536]
GSIR: [24.84680658 24.76937306]
GSAR: [17.07455917 17.55110868]
i= 95 amy_16_05.wav 2.8863656520843506
gsdrsum= [12.9083664  13.21110284]
gnsdrsum= [13.11008778 12.83989802]
gsirsum= [19.42794955 20.40903238]
gsarsum= [14.14182732 14.26846129]
sdr [15.16046492 15.01280867] sdr_mixed [0.19439459 0.19404343]
GSDR: [15.16046492 15.01280867]
GNSDR: [14.96607033 14.81876525]
GSIR: [23.88278792 22.50453214]
GSAR: [15.80403897 15.88930218]
i= 96 amy_16_06.wav 2.5739006996154785
gsdrsum= [12.93182576 13.22987061]
gnsdrsum= [13.12942093 12.86051122]
gsirsum= [19.47435412 20.43086051]
gsarsum= [14.15914202 14.28534505]
sdr [16.82186509 17.88150966] sdr_mixed [-0.37039329  0.48082415]
GSDR: [16.82186509 17.88150966]
GNSDR: [17.19225838 17.40068551]
GSIR: [23.20492904 26.97258448]
GSAR: [17.97756918 18.46161181]
i= 97 amy_16_07.wav 2.6169400215148926
gsdrsum= [12.97192926 13.27782565]
gnsdrsum= [13.17130585 12.90731714]
gsirsum= [19.51281365 20.49830096]
gsarsum= [14.19850725 14.32839935]
sdr [17.04170272 17.55654428] sdr_mixed [-0.44802198  0.47938202]
GSDR: [17.04170272 17.55654428]
GNSDR: [17.48972471 17.07716226]
GSIR: [25.93850791 27.46991268]
GSAR: [17.65217157 18.03162217]
i= 98 amy_16_08.wav 2.7847461700439453
gsdrsum= [13.01345756 13.32148604]
gnsdrsum= [13.21537135 12.94986658]
gsirsum= [19.57838196 20.56943985]
gsarsum= [14.23374872 14.36618733]
sdr [17.25517887 17.71669542] sdr_mixed [-0.5068516   0.60918325]
GSDR: [17.25517887 17.71669542]
GNSDR: [17.76203047 17.10751217]
GSIR: [25.03885538 25.44499062]
GSAR: [18.06014865 18.5316085 ]
i= 99 amy_1_01.wav 4.109188079833984
gsdrsum= [13.05630323 13.3658821 ]
gnsdrsum= [13.2612972 12.991863 ]
gsirsum= [19.63353826 20.61868784]
gsarsum= [14.27239923 14.4082623 ]
sdr [11.53460468 12.21610572] sdr_mixed [-0.98197312  1.12088673]
GSDR: [11.53460468 12.21610572]
GNSDR: [12.51657781 11.09521899]
GSIR: [19.15627909 18.16021805]
GSAR: [12.4115273  13.55712773]
i= 100 amy_1_02.wav 2.931452989578247
gsdrsum= [13.04108624 13.35438433]
gnsdrsum= [13.25385001 12.97289656]
gsirsum= [19.62876567 20.59410314]
gsarsum= [14.25379051 14.39975095]
sdr [15.01799441 14.73700641] sdr_mixed [ 0.08660086 -0.13098069]
GSDR: [15.01799441 14.73700641]
GNSDR: [14.93139355 14.8679871 ]
GSIR: [21.65225957 21.4968809 ]
GSAR: [16.11027754 15.79617418]
i= 101 amy_1_03.wav 4.118609428405762
gsdrsum= [13.06065959 13.36807366]
gnsdrsum= [13.27045935 12.99165983]
gsirsum= [19.64880026 20.60304154]
gsarsum= [14.27217157 14.41357692]
sdr [12.39775625 12.40840767] sdr_mixed [-0.25219263  0.38847038]
GSDR: [12.39775625 12.40840767]
GNSDR: [12.64994888 12.01993729]
GSIR: [19.1041529 18.4070083]
GSAR: [13.49372052 13.72737848]
i= 102 amy_1_04.wav 2.8682851791381836
gsdrsum= [13.05416054 13.35866517]
gnsdrsum= [13.26437591 12.98213314]
gsirsum= [19.64346058 20.5815118 ]
gsarsum= [14.2645397  14.40684949]
sdr [19.07067311 20.00770879] sdr_mixed [-0.76479657  0.80996184]
GSDR: [19.07067311 20.00770879]
GNSDR: [19.83546967 19.19774695]
GSIR: [28.52818411 31.74959176]
GSAR: [19.5990209  20.31160537]
i= 103 amy_1_05.wav 1.9367668628692627
gsdrsum= [13.11257328 13.42321899]
gnsdrsum= [13.32817294 13.04247891]
gsirsum= [19.72972003 20.68993976]
gsarsum= [14.31633078 14.46417721]
sdr [19.19973068 19.92218293] sdr_mixed [-0.51050656  0.78407777]
GSDR: [19.19973068 19.92218293]
GNSDR: [19.71023725 19.13810516]
GSIR: [26.39056125 27.9536918 ]
GSAR: [20.12992997 20.67262908]
i= 104 amy_1_06.wav 2.0082294940948486
gsdrsum= [13.17110364 13.48570903]
gnsdrsum= [13.38953894 13.1010907 ]
gsirsum= [19.79376658 20.75978353]
gsarsum= [14.37223077 14.52387387]
sdr [15.85540227 16.73556458] sdr_mixed [-0.64276612  0.73652623]
GSDR: [15.85540227 16.73556458]
GNSDR: [16.49816839 15.99903835]
GSIR: [23.12085018 25.47373991]
GSAR: [16.77933432 17.37125713]
i= 105 amy_1_07.wav 2.947840929031372
gsdrsum= [13.19666839 13.51666003]
gnsdrsum= [13.41914494 13.1286902 ]
gsirsum= [19.82545309 20.80467835]
gsarsum= [14.39515556 14.5509918 ]
sdr [13.76409609 13.40235461] sdr_mixed [ 0.90317392 -0.69822358]
GSDR: [13.76409609 13.40235461]
GNSDR: [12.86092217 14.10057819]
GSIR: [20.31224475 22.43309986]
GSAR: [14.89120317 14.00702691]
i= 106 amy_2_01.wav 2.840237617492676
gsdrsum= [13.20202148 13.51558168]
gnsdrsum= [13.41387869 13.13785896]
gsirsum= [19.83004547 20.82004082]
gsarsum= [14.39983526 14.54586006]
sdr [14.29461621 13.93847346] sdr_mixed [ 0.29517679 -0.17889098]
GSDR: [14.29461621 13.93847346]
GNSDR: [13.99943942 14.11736445]
GSIR: [22.26241032 21.33063049]
GSAR: [15.07583148 14.84437954]
i= 107 amy_2_02.wav 2.854546546936035
gsdrsum= [13.21223265 13.51953394]
gnsdrsum= [13.41935122 13.14701321]
gsirsum= [19.85277785 20.82481269]
gsarsum= [14.40615298 14.54864996]
sdr [12.78987983 12.99324606] sdr_mixed [-0.33324563  0.25659925]
GSDR: [12.78987983 12.99324606]
GNSDR: [13.12312546 12.73664681]
GSIR: [18.69683955 18.73036535]
GSAR: [14.13605297 14.39918393]
i= 108 amy_2_03.wav 2.0035555362701416
gsdrsum= [13.20832197 13.5146609 ]
gnsdrsum= [13.41660838 13.14321352]
gsirsum= [19.84207472 20.80541965]
gsarsum= [14.40365205 14.54726602]
sdr [15.63016625 15.77744417] sdr_mixed [-0.05300001  0.084358  ]
GSDR: [15.63016625 15.77744417]
GNSDR: [15.68316626 15.69308617]
GSIR: [24.42964647 25.79870583]
GSAR: [16.25980864 16.24407459]
i= 109 amy_2_04.wav 2.8357386589050293
gsdrsum= [13.23054073 13.53542038]
gnsdrsum= [13.43740249 13.16660685]
gsirsum= [19.88416253 20.85122962]
gsarsum= [14.42068101 14.56283307]
sdr [15.23122818 15.05732353] sdr_mixed [ 0.83440247 -0.62918176]
GSDR: [15.23122818 15.05732353]
GNSDR: [14.39682572 15.6865053 ]
GSIR: [21.85938547 25.30721106]
GSAR: [16.32383272 15.50077718]
i= 110 amy_2_05.wav 2.0071821212768555
gsdrsum= [13.24872879 13.54925587]
gnsdrsum= [13.44612452 13.18951502]
gsirsum= [19.9021191  20.89173854]
gsarsum= [14.43798239 14.57135983]
sdr [14.14594071 14.41464256] sdr_mixed [0.00447735 0.22520025]
GSDR: [14.14594071 14.41464256]
GNSDR: [14.14146336 14.18944232]
GSIR: [22.01284854 23.28601808]
GSAR: [14.94810937 15.03816852]
i= 111 amy_2_06.wav 2.8561480045318604
gsdrsum= [13.25681178 13.55705214]
gnsdrsum= [13.45238884 13.19852337]
gsirsum= [19.92113468 20.91330863]
gsarsum= [14.44257813 14.57556531]
sdr [14.3073438  15.23463737] sdr_mixed [-0.42014211  0.36234367]
GSDR: [14.3073438  15.23463737]
GNSDR: [14.72748592 14.87229369]
GSIR: [20.86087702 25.47275842]
GSAR: [15.42816617 15.67884231]
i= 112 amy_2_07.wav 2.865781784057617
gsdrsum= [13.26619153 13.57203058]
gnsdrsum= [13.46377363 13.21346775]
gsirsum= [19.92952524 20.954018  ]
gsarsum= [14.45137802 14.585416  ]
sdr [14.42492765 15.7509337 ] sdr_mixed [0.16651963 0.4467218 ]
GSDR: [14.42492765 15.7509337 ]
GNSDR: [14.25840802 15.3042119 ]
GSIR: [19.13537244 24.84220542]
GSAR: [16.26922172 16.33651518]
i= 113 amy_3_01.wav 2.545902729034424
gsdrsum= [13.27644584 13.59131291]
gnsdrsum= [13.47080579 13.23196991]
gsirsum= [19.92249734 20.98842674]
gsarsum= [14.46746514 14.60091246]
sdr [13.35643703 14.09698116] sdr_mixed [0.12390816 0.2752436 ]
GSDR: [13.35643703 14.09698116]
GNSDR: [13.23252887 13.82173756]
GSIR: [18.79846838 22.86953518]
GSAR: [14.87407416 14.7374668 ]
i= 114 amy_3_02.wav 2.8701329231262207
gsdrsum= [13.27714751 13.5957486 ]
gnsdrsum= [13.46871565 13.23714331]
gsirsum= [19.91263743 21.00492769]
gsarsum= [14.47103188 14.6021103 ]
sdr [13.44360388 14.46739369] sdr_mixed [-0.79173711  0.52401354]
GSDR: [13.44360388 14.46739369]
GNSDR: [14.23534099 13.94338015]
GSIR: [19.32851743 22.52629171]
GSAR: [14.78957636 15.23000059]
i= 115 amy_3_03.wav 2.5391976833343506
gsdrsum= [13.27859496 13.60332812]
gnsdrsum= [13.47538195 13.2432845 ]
gsirsum= [19.90755813 21.01815694]
gsarsum= [14.47380183 14.60757022]
sdr [14.72876731 14.96837159] sdr_mixed [-0.34938957  0.62711947]
GSDR: [14.72876731 14.96837159]
GNSDR: [15.07815688 14.34125211]
GSIR: [22.77069259 22.21528658]
GSAR: [15.49320593 15.90147862]
i= 116 amy_3_04.wav 4.076014518737793
gsdrsum= [13.29109645 13.61509574]
gnsdrsum= [13.48919898 13.25274974]
gsirsum= [19.93224032 21.02847703]
gsarsum= [14.4825898 14.6187246]
sdr [11.15087459 13.25861272] sdr_mixed [-0.87407705  1.00160776]
GSDR: [11.15087459 13.25861272]
GNSDR: [12.02495163 12.25700496]
GSIR: [15.36528781 20.21104679]
GSAR: [13.34392373 14.27825317]
i= 117 amy_3_05.wav 2.5591187477111816
gsdrsum= [13.27280395 13.61204887]
gnsdrsum= [13.47668404 13.2442391 ]
gsirsum= [19.89320654 21.02149044]
gsarsum= [14.47285761 14.61581459]
sdr [12.54250428 12.75651031] sdr_mixed [-0.00221176  0.01483342]
GSDR: [12.54250428 12.75651031]
GNSDR: [12.54471604 12.74167689]
GSIR: [17.56396151 18.80040962]
GSAR: [14.25894352 14.05503066]
i= 118 amy_3_06.wav 2.8609445095062256
gsdrsum= [13.26661497 13.60479855]
gnsdrsum= [13.46878601 13.2399801 ]
gsirsum= [19.87346718 21.00266772]
gsarsum= [14.47104478 14.61106218]
sdr [16.69428763 16.85387998] sdr_mixed [-0.24545754  0.31281986]
GSDR: [16.69428763 16.85387998]
GNSDR: [16.93974517 16.54106012]
GSIR: [23.94188659 24.24275145]
GSAR: [17.61872413 17.74498652]
i= 119 amy_3_07.wav 2.559363842010498
gsdrsum= [13.29541894 13.63210175]
gnsdrsum= [13.49795373 13.26772027]
gsirsum= [19.90765558 21.02989532]
gsarsum= [14.49749587 14.63739768]
sdr [14.24023517 13.65592891] sdr_mixed [-0.13747952  0.10288625]
GSDR: [14.24023517 13.65592891]
GNSDR: [14.37771469 13.55304266]
GSIR: [21.01116744 19.0985239 ]
GSAR: [15.30006661 15.16956552]
i= 120 amy_3_08.wav 2.5703303813934326
gsdrsum= [13.30329241 13.63230031]
gnsdrsum= [13.50528508 13.27009795]
gsirsum= [19.91685151 21.01380056]
gsarsum= [14.50418396 14.64183241]
sdr [15.02286758 12.27170621] sdr_mixed [ 1.17872879 -0.60656285]
GSDR: [15.02286758 12.27170621]
GNSDR: [13.84413879 12.87826907]
GSIR: [23.65233537 15.71404555]
GSAR: [15.68197822 15.00406317]
i= 121 amy_4_01.wav 2.556090831756592
gsdrsum= [13.31750378 13.62105573]
gnsdrsum= [13.50808552 13.2668597 ]
gsirsum= [19.94772328 20.97000093]
gsarsum= [14.51391779 14.64482605]
sdr [ 8.88940772 11.38553686] sdr_mixed [-1.58244168  1.53795588]
GSDR: [ 8.88940772 11.38553686]
GNSDR: [10.4718494   9.84758098]
GSIR: [13.2300778  17.39429326]
GSAR: [11.08440873 12.71729948]
i= 122 amy_4_02.wav 2.5305769443511963
gsdrsum= [13.28120791 13.60273181]
gnsdrsum= [13.48319834 13.23883282]
gsirsum= [19.89266061 20.94069185]
gsarsum= [14.48580706 14.62902666]
sdr [13.04356719 14.07109649] sdr_mixed [-0.30465234  0.73888251]
GSDR: [13.04356719 14.07109649]
GNSDR: [13.34821952 13.33221398]
GSIR: [19.41689506 23.07211826]
GSAR: [14.23085799 14.67665632]
i= 123 amy_4_03.wav 2.555497884750366
gsdrsum= [13.27927587 13.60653965]
gnsdrsum= [13.48210095 13.23959202]
gsirsum= [19.88879259 20.95802052]
gsarsum= [14.48373431 14.62941389]
sdr [13.19743103 13.66194497] sdr_mixed [-0.10423341  0.24378676]
GSDR: [13.19743103 13.66194497]
GNSDR: [13.30166443 13.41815821]
GSIR: [19.25297334 21.23628838]
GSAR: [14.48650989 14.52895231]
i= 124 amy_4_04.wav 2.5883045196533203
gsdrsum= [13.27861583 13.60698647]
gnsdrsum= [13.48064582 13.24103207]
gsirsum= [19.88366502 20.96026461]
gsarsum= [14.48375669 14.62860371]
sdr [15.87148082 15.3775234 ] sdr_mixed [-0.32423974  0.4153179 ]
GSDR: [15.87148082 15.3775234 ]
GNSDR: [16.19572057 14.96220549]
GSIR: [23.33112056 20.24557925]
GSAR: [16.75075453 17.13166138]
i= 125 amy_4_05.wav 2.528106451034546
gsdrsum= [13.29935875 13.62115076]
gnsdrsum= [13.50236641 13.25480146]
gsirsum= [19.91124466 20.95454713]
gsarsum= [14.50189267 14.64862818]
sdr [15.22722961 15.22936593] sdr_mixed [-0.38588842  0.53095105]
GSDR: [15.22722961 15.22936593]
GNSDR: [15.61311803 14.69841487]
GSIR: [23.36528945 21.68571102]
GSAR: [15.97107971 16.37206638]
i= 126 amy_4_06.wav 2.523313045501709
gsdrsum= [13.31465931 13.63391437]
gnsdrsum= [13.51911841 13.26625871]
gsirsum= [19.93865772 20.96035002]
gsarsum= [14.51355289 14.66230626]
sdr [14.60525785 14.87704597] sdr_mixed [-0.28158483  0.40775364]
GSDR: [14.60525785 14.87704597]
GNSDR: [14.88684268 14.46929233]
GSIR: [22.05682062 22.68067716]
GSAR: [15.49314075 15.68781222]
i= 127 amy_4_07.wav 2.8916845321655273
gsdrsum= [13.32482151 13.64370281]
gnsdrsum= [13.52988789 13.27573141]
gsirsum= [19.95533617 20.9738959 ]
gsarsum= [14.52126618 14.67038111]
sdr [12.97901123 13.73289446] sdr_mixed [-0.83483472  1.25108671]
GSDR: [12.97901123 13.73289446]
GNSDR: [13.81384596 12.48180775]
GSIR: [19.04380547 18.59893751]
GSAR: [14.26755776 15.50671097]
i= 128 amy_4_08.wav 2.566389799118042
gsdrsum= [13.32211986 13.64439962]
gnsdrsum= [13.53210632 13.26952888]
gsirsum= [19.94821483 20.95534154]
gsarsum= [14.51928408 14.67691493]
sdr [13.2523827  13.64469302] sdr_mixed [-0.23117038  0.28111805]
GSDR: [13.2523827  13.64469302]
GNSDR: [13.48355309 13.36357497]
GSIR: [20.90556827 22.14159249]
GSAR: [14.10543514 14.33299721]
i= 129 amy_4_09.wav 4.039768695831299
gsdrsum= [13.32157926 13.6444019 ]
gnsdrsum= [13.53172993 13.27025792]
gsirsum= [19.95563618 20.96453728]
gsarsum= [14.51607595 14.67424891]
sdr [13.52660595 13.79152286] sdr_mixed [-0.13903907 -0.12788611]
GSDR: [13.52660595 13.79152286]
GNSDR: [13.66564502 13.91940897]
GSIR: [20.24604796 23.63473828]
GSAR: [14.60682737 14.28563888]
i= 130 amy_4_10.wav 4.134122371673584
gsdrsum= [13.32315639 13.6455336 ]
gnsdrsum= [13.53276005 13.27525139]
gsirsum= [19.95787011 20.98507729]
gsarsum= [14.51677404 14.6712596 ]
sdr [16.18708863 15.73531355] sdr_mixed [-0.55946886  0.59413782]
GSDR: [16.18708863 15.73531355]
GNSDR: [16.74655749 15.14117573]
GSIR: [22.69344973 19.99971235]
GSAR: [17.30921824 17.81690553]
i= 131 amy_4_11.wav 2.579575300216675
gsdrsum= [13.34501847 13.66148612]
gnsdrsum= [13.55729286 13.28949509]
gsirsum= [19.9787524  20.97755542]
gsarsum= [14.53809041 14.69527216]
sdr [11.89854229 12.65219117] sdr_mixed [0.17441981 0.00748133]
GSDR: [11.89854229 12.65219117]
GNSDR: [11.72412247 12.64470984]
GSIR: [16.67757961 21.04179835]
GSAR: [13.74789015 13.3660059 ]
i= 132 amy_5_01.wav 4.212445497512817
gsdrsum= [13.33406032 13.65383994]
gnsdrsum= [13.5434052  13.28461035]
gsirsum= [19.95374352 20.97804211]
gsarsum= [14.53210404 14.68520196]
sdr [12.02874269 12.64106709] sdr_mixed [-0.37554433  0.31638062]
GSDR: [12.02874269 12.64106709]
GNSDR: [12.40428703 12.32468647]
GSIR: [17.93338764 20.31143128]
GSAR: [13.38681849 13.49569188]
i= 133 amy_5_02.wav 2.8428802490234375
gsdrsum= [13.3242459  13.64622511]
gnsdrsum= [13.5348404  13.27739288]
gsirsum= [19.93855287 20.97303   ]
gsarsum= [14.52349287 14.67625828]
sdr [14.73572605 14.93345998] sdr_mixed [ 0.19017725 -0.0312194 ]
GSDR: [14.73572605 14.93345998]
GNSDR: [14.5455488  14.96467938]
GSIR: [21.04578116 22.70163547]
GSAR: [15.92676438 15.75119662]
i= 134 amy_5_03.wav 2.5758156776428223
gsdrsum= [13.33477933 13.65583134]
gnsdrsum= [13.542383   13.28998457]
gsirsum= [19.94681577 20.98593004]
gsarsum= [14.53396505 14.68428021]
sdr [12.92305997 13.06778679] sdr_mixed [ 0.2619304  -0.10894517]
GSDR: [12.92305997 13.06778679]
GNSDR: [12.66112956 13.17673196]
GSIR: [18.87715405 20.47389418]
GSAR: [14.25072619 13.97750389]
i= 135 amy_5_04.wav 2.578303337097168
gsdrsum= [13.33172956 13.65147545]
gnsdrsum= [13.5358552  13.28914566]
gsirsum= [19.93889235 20.98213718]
gsarsum= [14.53186698 14.67904483]
sdr [14.894576   16.83807957] sdr_mixed [-0.68873901  0.9317514 ]
GSDR: [14.894576   16.83807957]
GNSDR: [15.583315   15.90632817]
GSIR: [19.56620844 25.95258175]
GSAR: [16.75387635 17.41720092]
i= 136 amy_5_05.wav 1.9680144786834717
gsdrsum= [13.34322108 13.67490637]
gnsdrsum= [13.55091005 13.30838965]
gsirsum= [19.93615203 21.01868457]
gsarsum= [14.54820529 14.69917833]
sdr [14.90516801 13.40109317] sdr_mixed [ 2.50371777 -2.24749422]
GSDR: [14.90516801 13.40109317]
GNSDR: [12.40145024 15.64858739]
GSIR: [19.6135534  21.75134936]
GSAR: [16.74505183 14.1164982 ]
i= 137 amy_5_06.wav 1.9918317794799805
gsdrsum= [13.35462215 13.67290773]
gnsdrsum= [13.54251983 13.32547139]
gsirsum= [19.93379729 21.02403249]
gsarsum= [14.56424066 14.69492519]
sdr [16.25766564 16.30575008] sdr_mixed [-0.11515512  0.18717999]
GSDR: [16.25766564 16.30575008]
GNSDR: [16.37282076 16.11857009]
GSIR: [23.72682707 23.63808582]
GSAR: [17.1331106  17.21200608]
i= 138 amy_5_07.wav 3.9956119060516357
gsdrsum= [13.3756587 13.6919863]
gnsdrsum= [13.56302926 13.34571123]
gsirsum= [19.96128301 21.0429749 ]
gsarsum= [14.58285566 14.7131649 ]
sdr [15.1421195  15.58100653] sdr_mixed [-0.31069999  0.40192681]
GSDR: [15.1421195  15.58100653]
GNSDR: [15.45281949 15.17907972]
GSIR: [21.54795599 22.50819222]
GSAR: [16.30063371 16.59018487]
i= 139 amy_5_08.wav 2.566232204437256
gsdrsum= [13.38836705 13.70557637]
gnsdrsum= [13.57662487 13.35890093]
gsirsum= [19.97269793 21.05351603]
gsarsum= [14.59521378 14.72666864]
sdr [11.80588724 12.29828638] sdr_mixed [0.01208841 0.07592568]
GSDR: [11.80588724 12.29828638]
GNSDR: [11.79379883 12.2223607 ]
GSIR: [16.74095314 19.27664713]
GSAR: [13.57815314 13.32122561]
i= 140 amy_6_01.wav 2.5204696655273438
gsdrsum= [13.37706362 13.6955243 ]
gnsdrsum= [13.5638904  13.35078279]
gsirsum= [19.94961404 21.04082411]
gsarsum= [14.58794906 14.71662977]
sdr [14.94407771 15.03923896] sdr_mixed [ 0.27617588 -0.09487077]
GSDR: [14.94407771 15.03923896]
GNSDR: [14.66790182 15.13410972]
GSIR: [21.68842802 23.72095354]
GSAR: [16.0060848  15.68981333]
i= 141 amy_6_02.wav 2.028066635131836
gsdrsum= [13.3881772  13.70505419]
gnsdrsum= [13.57172027 13.3634305 ]
gsirsum= [19.96194605 21.05983212]
gsarsum= [14.59800676 14.72353178]
sdr [12.94244336 14.20618885] sdr_mixed [-0.59401945  0.81741734]
GSDR: [12.94244336 14.20618885]
GNSDR: [13.53646281 13.38877151]
GSIR: [19.20119739 22.97308929]
GSAR: [14.16715041 14.84701405]
i= 142 amy_6_03.wav 2.5550496578216553
gsdrsum= [13.38503823 13.70858331]
gnsdrsum= [13.57147198 13.36360896]
gsirsum= [19.95658867 21.07330577]
gsarsum= [14.59497256 14.72440137]
sdr [11.3359817  10.94727991] sdr_mixed [-0.05241419  0.0183035 ]
GSDR: [11.3359817  10.94727991]
GNSDR: [11.38839589 10.92897641]
GSIR: [17.27971897 16.15569178]
GSAR: [12.69179255 12.60905449]
i= 143 amy_6_04.wav 2.546290874481201
gsdrsum= [13.37070916 13.68927349]
gnsdrsum= [13.55620571 13.34658355]
gsirsum= [19.9378693  21.03891686]
gsarsum= [14.58166361 14.70960873]
sdr [12.22730817 13.83642849] sdr_mixed [-0.17904766  0.05794909]
GSDR: [12.22730817 13.83642849]
GNSDR: [12.40635583 13.7784794 ]
GSIR: [16.02894896 22.63823297]
GSAR: [14.67551234 14.47367805]
i= 144 amy_6_05.wav 2.601198434829712
gsdrsum= [13.36276888 13.6902954 ]
gnsdrsum= [13.54822064 13.34958283]
gsirsum= [19.91072402 21.05002322]
gsarsum= [14.58231533 14.70797033]
sdr [14.23405672 15.39039514] sdr_mixed [-0.02068913  0.14911815]
GSDR: [14.23405672 15.39039514]
GNSDR: [14.25474585 15.24127699]
GSIR: [19.50824365 26.07886585]
GSAR: [15.81212966 15.78849802]
i= 145 amy_6_06.wav 2.609590768814087
gsdrsum= [13.36877776 13.70202023]
gnsdrsum= [13.55309323 13.362629  ]
gsirsum= [19.90794829 21.08470489]
gsarsum= [14.59079681 14.71542224]
sdr [13.16138969 13.48892214] sdr_mixed [-0.01682206  0.04324377]
GSDR: [13.16138969 13.48892214]
GNSDR: [13.17821176 13.44567837]
GSIR: [19.40781983 21.13168717]
GSAR: [14.38752749 14.34236267]
i= 146 amy_6_07.wav 2.6932010650634766
gsdrsum= [13.36735729 13.70056065]
gnsdrsum= [13.55052555 13.36319783]
gsirsum= [19.90452275 21.08502669]
gsarsum= [14.58940456 14.71286704]
sdr [13.56141564 15.07898681] sdr_mixed [-0.72750075  0.81438284]
GSDR: [13.56141564 15.07898681]
GNSDR: [14.2889164  14.26460397]
GSIR: [19.2090211  23.37350971]
GSAR: [14.9944051  15.79501461]
i= 147 amy_6_08.wav 2.581403970718384
gsdrsum= [13.36867742 13.7099377 ]
gnsdrsum= [13.55554862 13.36932984]
gsirsum= [19.89979145 21.1005946 ]
gsarsum= [14.59215966 14.72022859]
sdr [13.5844118  14.09604656] sdr_mixed [-0.35912797  0.30631379]
GSDR: [13.5844118  14.09604656]
GNSDR: [13.94353977 13.78973276]
GSIR: [20.27064496 22.08761507]
GSAR: [14.67342681 14.87381221]
i= 148 amy_6_09.wav 2.8947083950042725
gsdrsum= [13.37013508 13.71254655]
gnsdrsum= [13.55817018 13.3721704 ]
gsirsum= [19.90229722 21.10726366]
gsarsum= [14.59270877 14.72126631]
sdr [13.1321905  13.35253655] sdr_mixed [ 0.20839574 -0.20428482]
GSDR: [13.1321905  13.35253655]
GNSDR: [12.92379476 13.55682137]
GSIR: [18.8252652  21.36181937]
GSAR: [14.55303119 14.13181837]
i= 149 amy_6_10.wav 4.161621332168579
gsdrsum= [13.36853814 13.71013037]
gnsdrsum= [13.55391262 13.37340967]
gsirsum= [19.89506881 21.10897208]
gsarsum= [14.59244247 14.71731029]
sdr [15.20964423 16.56045778] sdr_mixed [-0.5525901   0.67303056]
GSDR: [15.20964423 16.56045778]
GNSDR: [15.76223432 15.88742722]
GSIR: [20.84820628 25.52158906]
GSAR: [16.62980749 17.16259866]
i= 150 amy_6_11.wav 2.71111798286438
gsdrsum= [13.38081218 13.72913255]
gnsdrsum= [13.56863477 13.39016979]
gsirsum= [19.90142306 21.13838953]
gsarsum= [14.60602491 14.73361221]
sdr [12.04983775 12.52254258] sdr_mixed [0.06688863 0.1503672 ]
GSDR: [12.04983775 12.52254258]
GNSDR: [11.98294912 12.37217537]
GSIR: [16.16704397 18.00700993]
GSAR: [14.28255033 14.03461304]
i= 151 amy_7_01.wav 2.6523277759552
gsdrsum= [13.37199778 13.72114189]
gnsdrsum= [13.55813354 13.3834281 ]
gsirsum= [19.87669208 21.11765192]
gsarsum= [14.60388269 14.72898308]
sdr [12.32934724 11.97326023] sdr_mixed [ 0.629502   -0.66668338]
GSDR: [12.32934724 11.97326023]
GNSDR: [11.69984524 12.63994361]
GSIR: [17.9221722  18.49760398]
GSAR: [13.80074777 13.12788062]
i= 152 amy_7_02.wav 4.246504306793213
gsdrsum= [13.36513823 13.70964267]
gnsdrsum= [13.54590796 13.37853676]
gsirsum= [19.86383339 21.10041476]
gsarsum= [14.59859891 14.71844951]
sdr [12.19569348 12.78614539] sdr_mixed [-0.54706038  0.66667691]
GSDR: [12.19569348 12.78614539]
GNSDR: [12.74275386 12.11946848]
GSIR: [17.36665789 17.94984308]
GSAR: [13.84864832 14.43244031]
i= 153 amy_7_03.wav 2.453639268875122
gsdrsum= [13.3574948  13.70360674]
gnsdrsum= [13.54065859 13.37030755]
gsirsum= [19.84751198 21.07982279]
gsarsum= [14.59369727 14.71658017]
sdr [13.44908513 13.86596165] sdr_mixed [-0.00449038  0.14187996]
GSDR: [13.44908513 13.86596165]
GNSDR: [13.4535755  13.72408169]
GSIR: [18.9969285  21.20981165]
GSAR: [14.92260125 14.78360613]
i= 154 amy_7_04.wav 2.648340940475464
gsdrsum= [13.35808955 13.70466099]
gnsdrsum= [13.54009311 13.37260479]
gsirsum= [19.84198871 21.08066687]
gsarsum= [14.59583301 14.7170154 ]
sdr [12.05287472 12.11695533] sdr_mixed [0.07976539 0.2178076 ]
GSDR: [12.05287472 12.11695533]
GNSDR: [11.97310934 11.89914773]
GSIR: [17.72822421 18.25531703]
GSAR: [13.49639118 13.39220885]
i= 155 amy_7_05.wav 4.190467596054077
gsdrsum= [13.34966881 13.69441773]
gnsdrsum= [13.52998354 13.36309861]
gsirsum= [19.82835152 21.06243881]
gsarsum= [14.58873984 14.70846826]
sdr [13.86773508 14.99638021] sdr_mixed [-1.11200845  1.48772661]
GSDR: [13.86773508 14.99638021]
GNSDR: [14.97974352 13.5086536 ]
GSIR: [21.02157791 20.84385349]
GSAR: [14.83094218 16.34065855]
i= 156 amy_7_06.wav 2.6598870754241943
gsdrsum= [13.35298974 13.70276364]
gnsdrsum= [13.53927687 13.36403166]
gsirsum= [19.83600041 21.06103762]
gsarsum= [14.59029242 14.71893102]
sdr [15.94199879 17.29748785] sdr_mixed [-0.47715791  0.50761938]
GSDR: [15.94199879 17.29748785]
GNSDR: [16.41915671 16.78986847]
GSIR: [20.81874563 25.29096145]
GSAR: [17.68690994 18.06094648]
i= 157 amy_7_07.wav 2.669144630432129
gsdrsum= [13.36948025 13.72565998]
gnsdrsum= [13.55762006 13.38585227]
gsirsum= [19.84225993 21.08797981]
gsarsum= [14.61001609 14.74021774]
sdr [20.10423356 20.97110543] sdr_mixed [-1.09171273  1.12179362]
GSDR: [20.10423356 20.97110543]
GNSDR: [21.19594628 19.84931181]
GSIR: [29.6258119  29.13398441]
GSAR: [20.62310283 21.69580275]
i= 158 amy_7_08.wav 2.671457290649414
gsdrsum= [13.41210527 13.77151723]
gnsdrsum= [13.60596389 13.42676025]
gsirsum= [19.90418115 21.13890389]
gsarsum= [14.64807361 14.78424043]
sdr [15.05864632 15.5909442 ] sdr_mixed [-0.26093781  0.28560742]
GSDR: [15.05864632 15.5909442 ]
GNSDR: [15.31958414 15.30533679]
GSIR: [23.10691972 25.55724588]
GSAR: [15.82020318 16.06434259]
i= 159 amy_8_01.wav 4.260761022567749
gsdrsum= [13.42246087 13.78296016]
gnsdrsum= [13.61674138 13.43857519]
gsirsum= [19.92432416 21.1666922 ]
gsarsum= [14.65544549 14.79229139]
sdr [14.63010206 15.25515068] sdr_mixed [-0.69296294  0.68386081]
GSDR: [14.63010206 15.25515068]
GNSDR: [15.323065   14.57128987]
GSIR: [22.48912538 22.62461132]
GSAR: [15.43099164 16.15794837]
i= 160 amy_8_02.wav 2.71445631980896
gsdrsum= [13.43000863 13.79216135]
gnsdrsum= [13.6274059  13.44565466]
gsirsum= [19.94035417 21.1758042 ]
gsarsum= [14.66029265 14.80082675]
sdr [14.36269861 14.79725284] sdr_mixed [-0.18996068  0.34628819]
GSDR: [14.36269861 14.79725284]
GNSDR: [14.55265928 14.45096465]
GSIR: [22.24530544 23.59910006]
GSAR: [15.1603919  15.42982333]
i= 161 amy_8_03.wav 4.2797346115112305
gsdrsum= [13.43580174 13.79840416]
gnsdrsum= [13.63315282 13.45189882]
gsirsum= [19.95467063 21.19085573]
gsarsum= [14.66339886 14.80473356]
sdr [13.99310457 14.73824644] sdr_mixed [-0.55292303  0.80966519]
GSDR: [13.99310457 14.73824644]
GNSDR: [14.5460276  13.92858125]
GSIR: [21.19572137 22.08202739]
GSAR: [14.94341996 15.64996656]
i= 162 amy_8_04.wav 2.7416508197784424
gsdrsum= [13.43924188 13.80420565]
gnsdrsum= [13.63878785 13.45484131]
gsirsum= [19.96233144 21.19635679]
gsarsum= [14.66512739 14.80995104]
sdr [14.03599067 14.23203571] sdr_mixed [-0.26794574  0.18656667]
GSDR: [14.03599067 14.23203571]
GNSDR: [14.30393641 14.04546904]
GSIR: [21.67091346 22.18213853]
GSAR: [14.8871834  15.01709897]
i= 163 amy_8_05.wav 2.94411039352417
gsdrsum= [13.44290291 13.80683038]
gnsdrsum= [13.64286851 13.45846479]
gsirsum= [19.97281354 21.20240453]
gsarsum= [14.66648969 14.81122189]
sdr [14.62833782 14.21849345] sdr_mixed [ 1.31643468 -1.30207559]
GSDR: [14.62833782 14.21849345]
GNSDR: [13.31190313 15.52056904]
GSIR: [19.87063952 24.75046256]
GSAR: [16.21609205 14.63531215]
i= 164 amy_8_06.wav 2.863969087600708
gsdrsum= [13.45013117 13.80934052]
gnsdrsum= [13.64085043 13.47103859]
gsirsum= [19.97219053 21.22403903]
gsarsum= [14.67593849 14.81014927]
sdr [14.59564217 14.66989537] sdr_mixed [-0.110716    0.15895513]
GSDR: [14.59564217 14.66989537]
GNSDR: [14.70635817 14.51094024]
GSIR: [22.94569447 23.08384002]
GSAR: [15.30414626 15.36686453]
i= 165 amy_8_07.wav 2.6447997093200684
gsdrsum= [13.45707366 13.814556  ]
gnsdrsum= [13.64730805 13.47734103]
gsirsum= [19.99021176 21.23531055]
gsarsum= [14.67974581 14.8135233 ]
sdr [13.84486726 14.93671953] sdr_mixed [-0.36656488  0.58235867]
GSDR: [13.84486726 14.93671953]
GNSDR: [14.21143215 14.35436087]
GSIR: [19.45757313 23.08231614]
GSAR: [15.28813142 15.68054489]
i= 166 amy_8_08.wav 3.042973756790161
gsdrsum= [13.45940977 13.82131602]
gnsdrsum= [13.65070639 13.48262428]
gsirsum= [19.9870031  21.24643709]
gsarsum= [14.68341078 14.81874632]
sdr [15.95617091 16.73376318] sdr_mixed [-0.39451197  0.58163393]
GSDR: [15.95617091 16.73376318]
GNSDR: [16.35068288 16.15212925]
GSIR: [23.2451444  26.27114972]
GSAR: [16.87409066 17.25615527]
i= 167 amy_9_01.wav 2.9996421337127686
gsdrsum= [13.47436044 13.83875583]
gnsdrsum= [13.66687391 13.49860934]
gsirsum= [20.00651293 21.27652519]
gsarsum= [14.69652862 14.83334159]
sdr [15.35022222 15.61465349] sdr_mixed [-0.05637513  0.18469464]
GSDR: [15.35022222 15.61465349]
GNSDR: [15.40659736 15.42995885]
GSIR: [22.6707306  23.69115409]
GSAR: [16.26383027 16.36832303]
i= 168 amy_9_02.wav 2.9623477458953857
gsdrsum= [13.48552628 13.84932665]
gnsdrsum= [13.67722941 13.51010547]
gsirsum= [20.02237136 21.29089798]
gsarsum= [14.7058578  14.84247838]
sdr [15.16145861 15.32876124] sdr_mixed [-0.06113524  0.28019364]
GSDR: [15.16145861 15.32876124]
GNSDR: [15.22259384 15.0485676 ]
GSIR: [21.72899126 22.00485986]
GSAR: [16.27190872 16.40721792]
i= 169 amy_9_03.wav 2.6834042072296143
gsdrsum= [13.49544304 13.8580807 ]
gnsdrsum= [13.68637358 13.51920879]
gsirsum= [20.03246971 21.2951226 ]
gsarsum= [14.71512437 14.8517372 ]
sdr [14.59491614 16.13649033] sdr_mixed [-0.76345483  1.18513142]
GSDR: [14.59491614 16.13649033]
GNSDR: [15.35837096 14.95135892]
GSIR: [21.12693872 25.2528541 ]
GSAR: [15.71976508 16.71727436]
i= 170 amy_9_04.wav 2.9703681468963623
gsdrsum= [13.50191053 13.87148311]
gnsdrsum= [13.69620886 13.52763321]
gsirsum= [20.03890776 21.31840338]
gsarsum= [14.72103403 14.86271094]
sdr [14.9473318  15.29153505] sdr_mixed [0.00773987 0.10537408]
GSDR: [14.9473318  15.29153505]
GNSDR: [14.93959192 15.18616097]
GSIR: [21.5013768  23.48416984]
GSAR: [16.06316164 16.02502169]
i= 171 amy_9_05.wav 2.9115164279937744
gsdrsum= [13.51036328 13.8797875 ]
gnsdrsum= [13.7034801 13.5373322]
gsirsum= [20.04746021 21.33106868]
gsarsum= [14.72888272 14.86950808]
sdr [14.92826523 15.69167667] sdr_mixed [-0.12887956  0.80972055]
GSDR: [14.92826523 15.69167667]
GNSDR: [15.05714479 14.88195612]
GSIR: [20.79467692 23.50044895]
GSAR: [16.2663072  16.49741168]
i= 172 amy_9_06.wav 2.697658061981201
gsdrsum= [13.5186069  13.89032174]
gnsdrsum= [13.71135025 13.54514978]
gsirsum= [20.05180449 21.34368136]
gsarsum= [14.73782124 14.87897264]
sdr [14.39072781 15.25162067] sdr_mixed [-0.07270302  0.4690727 ]
GSDR: [14.39072781 15.25162067]
GNSDR: [14.46343083 14.78254797]
GSIR: [20.53454153 24.5671132 ]
GSAR: [15.63803981 15.80751134]
i= 173 amy_9_07.wav 2.622856616973877
gsdrsum= [13.52364806 13.89819052]
gnsdrsum= [13.71569753 13.55230237]
gsirsum= [20.05459488 21.36231391]
gsarsum= [14.74302481 14.88433991]
sdr [13.67569396 13.26722058] sdr_mixed [0.05335087 0.2448316 ]
GSDR: [13.67569396 13.26722058]
GNSDR: [13.62234309 13.02238898]
GSIR: [21.22338714 19.31535734]
GSAR: [14.54846445 14.55801736]
i= 174 amy_9_08.wav 2.682407855987549
gsdrsum= [13.52452189 13.89456426]
gnsdrsum= [13.71516101 13.54925689]
gsirsum= [20.06131208 21.35054979]
gsarsum= [14.74190665 14.8824645 ]
sdr [13.09061703 12.50466646] sdr_mixed [0.34335116 0.27339698]
GSDR: [13.09061703 12.50466646]
GNSDR: [12.74726586 12.23126949]
GSIR: [20.55052369 17.69703175]
GSAR: [13.98780191 14.14257367]
i= 175 amy_9_09.wav 2.68033504486084
gsdrsum= [13.52204243 13.88662199]
gnsdrsum= [13.70963019 13.54172554]
gsirsum= [20.06410757 21.32967255]
gsarsum= [14.73759748 14.87823655]
sdr [14.16294778 14.77726537] sdr_mixed [-0.46241422  0.37733304]
GSDR: [14.16294778 14.77726537]
GNSDR: [14.62536199 14.39993233]
GSIR: [20.77237876 23.0927225 ]
GSAR: [15.26875771 15.49099182]
i= 176 Ani_1_01.wav 2.9170708656311035
gsdrsum= [13.52568394 13.89168246]
gnsdrsum= [13.71483321 13.54660171]
gsirsum= [20.06813184 21.33968987]
gsarsum= [14.74061544 14.88171811]
sdr [13.54214493 14.2279087 ] sdr_mixed [-0.3742608   0.40132123]
GSDR: [13.54214493 14.2279087 ]
GNSDR: [13.91640573 13.82658747]
GSIR: [19.72083265 22.69395484]
GSAR: [14.7861574  14.91816362]
i= 177 Ani_1_02.wav 2.910928964614868
gsdrsum= [13.52577694 13.89358204]
gnsdrsum= [13.71597203 13.54818355]
gsirsum= [20.0661697  21.34734109]
gsarsum= [14.74087274 14.88192402]
sdr [15.45713352 14.91762629] sdr_mixed [0.26079842 0.23532709]
GSDR: [15.45713352 14.91762629]
GNSDR: [15.1963351 14.6822992]
GSIR: [23.48425309 20.70097863]
GSAR: [16.2208746  16.28586617]
i= 178 Ani_1_03.wav 2.66721510887146
gsdrsum= [13.53662726 13.8993351 ]
gnsdrsum= [13.72428868 13.55455499]
gsirsum= [20.08537241 21.34370984]
gsarsum= [14.74918735 14.88981134]
sdr [14.33212303 14.59461129] sdr_mixed [0.34752334 0.12457697]
GSDR: [14.33212303 14.59461129]
GNSDR: [13.98459969 14.47003432]
GSIR: [21.34827098 23.56624974]
GSAR: [15.32635897 15.20212672]
i= 179 Ani_1_04.wav 2.652808427810669
gsdrsum= [13.54107137 13.90321933]
gnsdrsum= [13.72574293 13.5596694 ]
gsirsum= [20.09242771 21.35612626]
gsarsum= [14.75241178 14.89155611]
sdr [13.35641934 13.43303439] sdr_mixed [-0.28359392  0.15800232]
GSDR: [13.35641934 13.43303439]
GNSDR: [13.64001326 13.27503208]
GSIR: [21.5531918  21.49215802]
GSAR: [14.10000613 14.20208484]
i= 180 Ani_1_05.wav 2.6428191661834717
gsdrsum= [13.54004552 13.90060719]
gnsdrsum= [13.72526666 13.55808808]
gsirsum= [20.10054307 21.356882  ]
gsarsum= [14.7487873  14.88772572]
sdr [13.61477374 13.60046438] sdr_mixed [-0.16908215  0.2139645 ]
GSDR: [13.61477374 13.60046438]
GNSDR: [13.78385589 13.38649988]
GSIR: [21.65923407 21.66338645]
GSAR: [14.38539264 14.36762872]
i= 181 Ani_1_06.wav 2.626570701599121
gsdrsum= [13.54045839 13.89894894]
gnsdrsum= [13.72559035 13.55714008]
gsirsum= [20.10915462 21.35857539]
gsarsum= [14.7467796  14.88485225]
sdr [13.86700518 14.54556699] sdr_mixed [-0.23058504  0.55278021]
GSDR: [13.86700518 14.54556699]
GNSDR: [14.09759022 13.99278678]
GSIR: [21.45955732 24.18643972]
GSAR: [14.72853972 15.06147325]
i= 182 Ani_1_07.wav 2.9218223094940186
gsdrsum= [13.5422526  13.90250179]
gnsdrsum= [13.72763431 13.55953374]
gsirsum= [20.11657442 21.37411311]
gsarsum= [14.74667938 14.8858227 ]
sdr [9.95600778 6.64956866] sdr_mixed [-0.06380756 -0.17139469]
GSDR: [9.95600778 6.64956866]
GNSDR: [10.01981533  6.82096335]
GSIR: [18.10560862  8.3488818 ]
GSAR: [10.74446665 12.13947874]
i= 183 Ani_2_01.wav 2.605534791946411
gsdrsum= [13.52265563 13.86286827]
gnsdrsum= [13.707373   13.52271095]
gsirsum= [20.10558553 21.30293698]
gsarsum= [14.72480936 14.87081535]
sdr [10.47289832 12.23490849] sdr_mixed [-1.39507336  2.39255537]
GSDR: [10.47289832 12.23490849]
GNSDR: [11.86797168  9.84235312]
GSIR: [18.06937094 17.49179905]
GSAR: [11.36990145 13.84863382]
i= 184 Ani_2_02.wav 3.005422830581665
gsdrsum= [13.50608087 13.85402066]
gnsdrsum= [13.69737626 13.50270901]
gsirsum= [20.09451915 21.28222427]
gsarsum= [14.70657617 14.86526002]
sdr [15.11870727 14.67974028] sdr_mixed [ 0.18921251 -0.10206896]
GSDR: [15.11870727 14.67974028]
GNSDR: [14.92949476 14.78180923]
GSIR: [22.42659777 21.19745873]
GSAR: [16.03654114 15.80814938]
i= 185 Ani_2_03.wav 2.6541378498077393
gsdrsum= [13.51479776 13.85848401]
gnsdrsum= [13.70403636 13.50962306]
gsirsum= [20.10712498 21.28176608]
gsarsum= [14.71376517 14.87035672]
sdr [7.17798472 6.30035111] sdr_mixed [0.17526246 0.27244288]
GSDR: [7.17798472 6.30035111]
GNSDR: [7.00272226 6.02790822]
GSIR: [18.82394289  9.41941433]
GSAR: [7.54251201 9.67457917]
i= 186 Ani_2_04.wav 2.6322989463806152
gsdrsum= [13.48072888 13.81784889]
gnsdrsum= [13.66800779 13.46939879]
gsirsum= [20.10022615 21.21799   ]
gsarsum= [14.67521004 14.84242243]
sdr [11.90412051 11.82947033] sdr_mixed [-0.20805505  0.31899674]
GSDR: [11.90412051 11.82947033]
GNSDR: [12.11217556 11.5104736 ]
GSIR: [18.28368532 17.56421117]
GSAR: [13.10416132 13.25392123]
i= 187 Ani_2_05.wav 4.173334121704102
gsdrsum= [13.47229782 13.80721585]
gnsdrsum= [13.65968783 13.45892325]
gsirsum= [20.09051203 21.19845107]
gsarsum= [14.66680871 14.83392777]
sdr [11.01745698 10.98622597] sdr_mixed [0.14954885 0.58067227]
GSDR: [11.01745698 10.98622597]
GNSDR: [10.86790813 10.4055537 ]
GSIR: [17.8550102  16.97215328]
GSAR: [12.09603244 12.33357911]
i= 188 Ani_2_06.wav 4.174309492111206
gsdrsum= [13.45924015 13.79221058]
gnsdrsum= [13.64483794 13.44268193]
gsirsum= [20.07862106 21.17597076]
gsarsum= [14.65313437 14.82062805]
sdr [ 9.11720134 11.26085129] sdr_mixed [-0.93470944  1.89408529]
GSDR: [ 9.11720134 11.26085129]
GNSDR: [10.05191078  9.366766  ]
GSIR: [12.81322354 16.07493495]
GSAR: [11.75691404 13.10640745]
i= 189 Ani_2_07.wav 2.6406567096710205
gsdrsum= [13.4362664  13.77881715]
gnsdrsum= [13.62582774 13.42111623]
gsirsum= [20.0401798  21.14898116]
gsarsum= [14.63781045 14.8115581 ]
sdr [10.73364706 10.13107659] sdr_mixed [ 0.23927189 -0.19027689]
GSDR: [10.73364706 10.13107659]
GNSDR: [10.49437518 10.32135348]
GSIR: [16.6331437 15.5113677]
GSAR: [12.11744636 11.73714626]
i= 190 Ani_3_01.wav 4.160279989242554
gsdrsum= [13.42204209 13.75961851]
gnsdrsum= [13.60934641 13.40480169]
gsirsum= [20.02224804 21.11930951]
gsarsum= [14.62454538 14.79537698]
sdr [10.36712504 10.59467984] sdr_mixed [-0.13000255  0.29768104]
GSDR: [10.36712504 10.59467984]
GNSDR: [10.4971276 10.2969988]
GSIR: [16.11563845 16.21132913]
GSAR: [11.81607775 12.09020668]
i= 191 Ani_3_02.wav 2.9721202850341797
gsdrsum= [13.40604776 13.74304815]
gnsdrsum= [13.59305207 13.38853047]
gsirsum= [20.00179458 21.09361327]
gsarsum= [14.60984136 14.78121379]
sdr [9.97922316 9.63489866] sdr_mixed [ 0.19809422 -0.28596526]
GSDR: [9.97922316 9.63489866]
GNSDR: [9.78112894 9.92086392]
GSIR: [15.48778372 15.89982561]
GSAR: [11.5346888 10.9160303]
i= 192 Ani_3_03.wav 4.157856702804565
gsdrsum= [13.38819972 13.72165154]
gnsdrsum= [13.5731983  13.37046971]
gsirsum= [19.97828411 21.0665623 ]
gsarsum= [14.59382494 14.76108262]
sdr [10.6690061  10.55602928] sdr_mixed [-0.05349078  0.64542425]
GSDR: [10.6690061  10.55602928]
GNSDR: [10.72249688  9.91060503]
GSIR: [15.56265283 14.50786206]
GSAR: [12.48897437 12.94414628]
i= 193 Ani_3_04.wav 2.66300892829895
gsdrsum= [13.37411063 13.70524936]
gnsdrsum= [13.55842783 13.35254295]
gsirsum= [19.95540519 21.03257939]
gsarsum= [14.58291898 14.75166844]
sdr [14.13995002 13.9398707 ] sdr_mixed [-0.04720129  0.4001041 ]
GSDR: [14.13995002 13.9398707 ]
GNSDR: [14.18715131 13.5397666 ]
GSIR: [21.03945131 19.35876474]
GSAR: [15.16594706 15.45994618]
i= 194 Ani_3_05.wav 4.14128041267395
gsdrsum= [13.37805825 13.70645874]
gnsdrsum= [13.56166867 13.35350802]
gsirsum= [19.96099306 21.02395148]
gsarsum= [14.58592428 14.75531936]
sdr [14.57854226 14.33987398] sdr_mixed [-0.09717038  0.04524819]
GSDR: [14.57854226 14.33987398]
GNSDR: [14.67571263 14.29462579]
GSIR: [20.85656041 20.51384184]
GSAR: [15.78091613 15.57773209]
i= 195 Ani_3_06.wav 2.700486183166504
gsdrsum= [13.38421458 13.70970703]
gnsdrsum= [13.56738172 13.35833427]
gsirsum= [19.96558571 21.02133554]
gsarsum= [14.59205244 14.75953686]
sdr [11.38539298 11.68999103] sdr_mixed [-0.12741898  0.13838284]
GSDR: [11.38539298 11.68999103]
GNSDR: [11.51281196 11.55160819]
GSIR: [16.59869783 18.55867789]
GSAR: [13.03508166 12.74998338]
i= 196 Ani_4_01.wav 2.9842419624328613
gsdrsum= [13.37401651 13.69940235]
gnsdrsum= [13.55689922 13.34911627]
gsirsum= [19.94840771 21.00877096]
gsarsum= [14.58410871 14.74928404]
sdr [12.02151568 11.6243111 ] sdr_mixed [ 1.23094641 -0.61209946]
GSDR: [12.02151568 11.6243111 ]
GNSDR: [10.79056928 12.23641056]
GSIR: [17.00180224 18.96669014]
GSAR: [13.76731314 12.56429044]
i= 197 Ani_4_02.wav 2.6238205432891846
gsdrsum= [13.36715103 13.6888689 ]
gnsdrsum= [13.54285694 13.34346802]
gsirsum= [19.93345032 20.99840506]
gsarsum= [14.57996254 14.7381927 ]
sdr [12.05854674 13.13768331] sdr_mixed [-1.08252934  1.02181565]
GSDR: [12.05854674 13.13768331]
GNSDR: [13.14107607 12.11586766]
GSIR: [19.59141845 21.2443029 ]
GSAR: [12.94929581 13.89978443]
i= 198 Ani_4_03.wav 2.9657437801361084
gsdrsum= [13.36054191 13.68608513]
gnsdrsum= [13.54082774 13.33726802]
gsirsum= [19.93172289 20.99964697]
gsarsum= [14.57172685 14.73395831]
sdr [14.65783778 14.31752543] sdr_mixed [0.11003249 0.21714585]
GSDR: [14.65783778 14.31752543]
GNSDR: [14.54780529 14.10037958]
GSIR: [21.68839154 20.18500876]
GSAR: [15.64612541 15.66059531]
i= 199 Ani_4_04.wav 2.6658365726470947
gsdrsum= [13.36706099 13.6892582 ]
gnsdrsum= [13.54588793 13.34110275]
gsirsum= [19.94055037 20.99555331]
gsarsum= [14.57712584 14.73861478]
sdr [14.67940259 15.28670604] sdr_mixed [-0.66046004  0.62352121]
GSDR: [14.67940259 15.28670604]
GNSDR: [15.33986263 14.66318483]
GSIR: [21.29331094 22.5665742 ]
GSAR: [15.77988597 16.21017963]
i= 200 Ani_4_05.wav 2.9560329914093018
gsdrsum= [13.3736227  13.69724544]
gnsdrsum= [13.5548578  13.34771316]
gsirsum= [19.94731417 21.00340842]
gsarsum= [14.58313964 14.74597261]
sdr [14.16930774 13.91800711] sdr_mixed [ 0.4284532  -0.23127996]
GSDR: [14.16930774 13.91800711]
GNSDR: [13.74085455 14.14928707]
GSIR: [21.81442227 22.42912217]
GSAR: [15.01742617 14.60228637]
i= 201 Ani_4_06.wav 2.7072153091430664
gsdrsum= [13.37758133 13.69834375]
gnsdrsum= [13.55578316 13.35170109]
gsirsum= [19.95660327 21.01050152]
gsarsum= [14.58530027 14.74525775]
sdr [14.01612508 14.11210708] sdr_mixed [0.09606215 0.1089238 ]
GSDR: [14.01612508 14.11210708]
GNSDR: [13.92006292 14.00318329]
GSIR: [21.13687778 22.37383522]
GSAR: [14.98636971 14.83900419]
i= 202 Ani_4_07.wav 2.992292881011963
gsdrsum= [13.38074244 13.70039209]
gnsdrsum= [13.55758652 13.35492625]
gsirsum= [19.96244621 21.0172507 ]
gsarsum= [14.58728576 14.74572184]
sdr [12.72162729 13.28846009] sdr_mixed [0.04579211 0.02711628]
GSDR: [12.72162729 13.28846009]
GNSDR: [12.67583518 13.26134381]
GSIR: [17.73377835 20.96033286]
GSAR: [14.4394772  14.13721158]
i= 203 Ani_4_08.wav 2.6878485679626465
gsdrsum= [13.37749556 13.69836286]
gnsdrsum= [13.55324292 13.35446525]
gsirsum= [19.95146755 21.01697031]
gsarsum= [14.58655764 14.74272425]
sdr [15.87610001 16.25114032] sdr_mixed [-0.16333803  0.14465689]
GSDR: [15.87610001 16.25114032]
GNSDR: [16.03943805 16.10648343]
GSIR: [22.54532511 24.6518565 ]
GSAR: [16.95325692 16.94389686]
i= 204 Ani_4_09.wav 2.664116859436035
gsdrsum= [13.38974363 13.71087648]
gnsdrsum= [13.56543015 13.36795554]
gsirsum= [19.96418254 21.03478838]
gsarsum= [14.59815911 14.75351431]
sdr [13.15339379 13.4707543 ] sdr_mixed [-0.55862709  0.76027817]
GSDR: [13.15339379 13.4707543 ]
GNSDR: [13.71202088 12.71047613]
GSIR: [19.78936167 19.18317365]
GSAR: [14.26096968 14.88003023]
i= 205 Ani_4_10.wav 2.640505075454712
gsdrsum= [13.3885907  13.70970515]
gnsdrsum= [13.56614523 13.36474832]
gsirsum= [19.96332975 21.02575612]
gsarsum= [14.59651428 14.75413146]
sdr [14.14816304 14.28685074] sdr_mixed [-0.49582808  0.37171311]
GSDR: [14.14816304 14.28685074]
GNSDR: [14.64399112 13.91513763]
GSIR: [21.17532255 20.70856202]
GSAR: [15.14095516 15.44710065]
i= 206 Ani_5_01.wav 2.6756691932678223
gsdrsum= [13.39227794 13.71250683]
gnsdrsum= [13.57137749 13.36742012]
gsirsum= [19.96921321 21.02421634]
gsarsum= [14.5991572  14.75749539]
sdr [12.87377525 13.15979931] sdr_mixed [0.08117652 0.2123125 ]
GSDR: [12.87377525 13.15979931]
GNSDR: [12.79259872 12.94748681]
GSIR: [20.59482585 21.20609514]
GSAR: [13.71548816 13.93331305]
i= 207 Ani_5_02.wav 2.9408483505249023
gsdrsum= [13.3897731  13.70983674]
gnsdrsum= [13.56761528 13.36539145]
gsirsum= [19.9722355  21.02509498]
gsarsum= [14.59488827 14.75351384]
sdr [11.09419565 11.6378675 ] sdr_mixed [-0.13309333  0.01116799]
GSDR: [11.09419565 11.6378675 ]
GNSDR: [11.22728898 11.62669951]
GSIR: [16.18166944 19.36581124]
GSAR: [12.80859516 12.49044266]
i= 208 Ani_5_03.wav 2.667889356613159
gsdrsum= [13.37873667 13.69987535]
gnsdrsum= [13.55636371 13.35703236]
gsirsum= [19.95401162 21.01711766]
gsarsum= [14.58630032 14.74263369]
sdr [13.9773167  14.79845644] sdr_mixed [-0.46036761  0.5710408 ]
GSDR: [13.9773167  14.79845644]
GNSDR: [14.43768431 14.22741563]
GSIR: [21.37982522 24.31014271]
GSAR: [14.88056091 15.32990752]
i= 209 Ani_5_04.wav 2.645252227783203
gsdrsum= [13.38160069 13.70513172]
gnsdrsum= [13.56058055 13.36119687]
gsirsum= [19.9608337  21.03287376]
gsarsum= [14.58770826 14.74544361]
sdr [10.41026935 10.30858034] sdr_mixed [ 0.67796002 -0.0688672 ]
GSDR: [10.41026935 10.30858034]
GNSDR: [ 9.73230934 10.37744754]
GSIR: [16.1555815  16.95591876]
GSAR: [11.85943438 11.45432728]
i= 210 Ani_5_05.wav 2.1011037826538086
gsdrsum= [13.36745149 13.68895767]
gnsdrsum= [13.54235069 13.34698854]
gsirsum= [19.94271345 21.01345968]
gsarsum= [14.57471648 14.72977163]
sdr [11.87869818 13.12421593] sdr_mixed [-0.78378291  0.82924386]
GSDR: [11.87869818 13.12421593]
GNSDR: [12.66248108 12.29497207]
GSIR: [17.01733746 19.92471715]
GSAR: [13.55239449 14.18589783]
i= 211 Ani_5_06.wav 2.0431525707244873
gsdrsum= [13.36039579 13.68628117]
gnsdrsum= [13.53818069 13.34200268]
gsirsum= [19.92884911 21.00829977]
gsarsum= [14.56987135 14.72719403]
sdr [11.92958331 12.49137721] sdr_mixed [-0.08826436  0.19335255]
GSDR: [11.92958331 12.49137721]
GNSDR: [12.01784767 12.29802465]
GSIR: [17.62230021 20.63083972]
GSAR: [13.36845026 13.25240487]
i= 212 Ani_5_07.wav 2.6455209255218506
gsdrsum= [13.35364667 13.68064483]
gnsdrsum= [13.53100931 13.33707826]
gsirsum= [19.91796916 21.0065193 ]
gsarsum= [14.56420427 14.72023747]
sdr [12.15509015 13.00060968] sdr_mixed [-0.36814521  0.31969992]
GSDR: [12.15509015 13.00060968]
GNSDR: [12.52323536 12.68090976]
GSIR: [17.53349025 20.8747061 ]
GSAR: [13.71750301 13.80950249]
i= 213 Ani_5_08.wav 2.586994171142578
gsdrsum= [13.34801965 13.67745217]
gnsdrsum= [13.52627798 13.33399765]
gsirsum= [19.90677442 21.00590045]
gsarsum= [14.56022915 14.71596172]
sdr [13.44245302 15.32978305] sdr_mixed [-0.3148627   0.41127558]
GSDR: [13.44245302 15.32978305]
GNSDR: [13.75731572 14.91850747]
GSIR: [16.99432037 21.91744537]
GSAR: [16.05720424 16.43332813]
i= 214 annar_1_01.wav 2.658874273300171
gsdrsum= [13.34846093 13.68517335]
gnsdrsum= [13.52735759 13.3414019 ]
gsirsum= [19.89316483 21.01016001]
gsarsum= [14.56722436 14.7239868 ]
sdr [10.89868713  8.52017385] sdr_mixed [ 0.02885809 -0.35902387]
GSDR: [10.89868713  8.52017385]
GNSDR: [10.86982904  8.87919772]
GSIR: [17.5096655 11.2433658]
GSAR: [12.04424517 12.15241938]
i= 215 annar_1_02.wav 2.9383811950683594
gsdrsum= [13.33706663 13.66115009]
gnsdrsum= [13.51499699 13.32064747]
gsirsum= [19.88207878 20.96473306]
gsarsum= [14.55548957 14.71202602]
sdr [13.45945472 13.42877052] sdr_mixed [0.35559671 0.14576704]
GSDR: [13.45945472 13.42877052]
GNSDR: [13.10385801 13.28300348]
GSIR: [19.82462655 20.77124209]
GSAR: [14.64478869 14.35019174]
i= 216 annar_1_03.wav 2.6356778144836426
gsdrsum= [13.33763324 13.66007426]
gnsdrsum= [13.51309357 13.32047319]
gsirsum= [19.8818128  20.96383727]
gsarsum= [14.555903   14.71035086]
sdr [11.81995927 11.97936637] sdr_mixed [-0.08512377  0.93636993]
GSDR: [11.81995927 11.97936637]
GNSDR: [11.90508304 11.04299644]
GSIR: [16.17040866 16.03092673]
GSAR: [13.91124419 14.2573917 ]
i= 217 annar_1_04.wav 2.086442232131958
gsdrsum= [13.33063935 13.65232906]
gnsdrsum= [13.50568339 13.3099779 ]
gsirsum= [19.86470955 20.94110496]
gsarsum= [14.55293222 14.70826349]
sdr [10.95808721 10.55018312] sdr_mixed [ 0.62097571 -0.25470108]
GSDR: [10.95808721 10.55018312]
GNSDR: [10.3371115 10.8048842]
GSIR: [16.88687649 17.34517327]
GSAR: [12.326556   11.64866009]
i= 218 annar_1_05.wav 2.9152910709381104
gsdrsum= [13.31975608 13.63809904]
gnsdrsum= [13.49114865 13.29848665]
gsirsum= [19.85104977 20.92460986]
gsarsum= [14.54271948 14.69422861]
sdr [ 9.62164794 11.1335116 ] sdr_mixed [-0.73562109  1.47923609]
GSDR: [ 9.62164794 11.1335116 ]
GNSDR: [10.35726903  9.65427551]
GSIR: [14.95938428 16.89302865]
GSAR: [11.26125893 12.56145299]
i= 219 annar_1_06.wav 2.05320405960083
gsdrsum= [13.30286975 13.62666256]
gnsdrsum= [13.4768387  13.28184641]
gsirsum= [19.8287134  20.90620082]
gsarsum= [14.52773565 14.68448991]
sdr [11.12197246 11.25950641] sdr_mixed [-0.09235633  0.19047724]
GSDR: [11.12197246 11.25950641]
GNSDR: [11.21432879 11.06902917]
GSIR: [15.87124056 16.67063706]
GSAR: [13.00484234 12.82515176]
i= 220 annar_1_07.wav 2.6756253242492676
gsdrsum= [13.29295658 13.61590276]
gnsdrsum= [13.46655456 13.27178815]
gsirsum= [19.81072488 20.88694825]
gsarsum= [14.5208134  14.67603837]
sdr [13.40086395 13.62896636] sdr_mixed [-0.06839063  0.745398  ]
GSDR: [13.40086395 13.62896636]
GNSDR: [13.46925458 12.88356836]
GSIR: [19.1030452  19.15822219]
GSAR: [14.814866   15.10771725]
i= 221 annar_1_08.wav 2.7123119831085205
gsdrsum= [13.29344484 13.61596188]
gnsdrsum= [13.46656678 13.2700315 ]
gsirsum= [19.80752271 20.87912596]
gsarsum= [14.52214396 14.67799167]
sdr [20.02754843 22.61031551] sdr_mixed [-0.69901935  0.6775767 ]
GSDR: [20.02754843 22.61031551]
GNSDR: [20.72656778 21.93273881]
GSIR: [23.95453426 34.079321  ]
GSAR: [22.29877001 22.933266  ]
i= 222 annar_2_01.wav 2.0722861289978027
gsdrsum= [13.32377864 13.65647698]
gnsdrsum= [13.49926949 13.30905271]
gsirsum= [19.82620295 20.9385863 ]
gsarsum= [14.55717381 14.71517759]
sdr [15.81213538 16.04346741] sdr_mixed [-0.09763632  0.20278251]
GSDR: [15.81213538 16.04346741]
GNSDR: [15.9097717  15.84068491]
GSIR: [23.09580351 24.58279526]
GSAR: [16.73199004 16.71347601]
i= 223 annar_2_02.wav 2.956695795059204
gsdrsum= [13.3349372  13.66718097]
gnsdrsum= [13.51007891 13.32040532]
gsirsum= [19.84086483 20.95492805]
gsarsum= [14.56692634 14.72413857]
sdr [16.10587057 16.16505848] sdr_mixed [-0.01071375  0.27139201]
GSDR: [16.10587057 16.16505848]
GNSDR: [16.11658432 15.89366647]
GSIR: [22.88583688 23.77391639]
GSAR: [17.15131461 17.01041647]
i= 224 annar_2_03.wav 2.925117254257202
gsdrsum= [13.34730743 13.67833221]
gnsdrsum= [13.5217151  13.33189309]
gsirsum= [19.85445846 20.96751282]
gsarsum= [14.57846379 14.73434517]
sdr [11.46961592 12.87240247] sdr_mixed [-1.22424901  1.20245409]
GSDR: [11.46961592 12.87240247]
GNSDR: [12.69386493 11.66994839]
GSIR: [17.80475897 20.86076871]
GSAR: [12.69042791 13.65947655]
i= 225 annar_2_04.wav 2.7012951374053955
gsdrsum= [13.33896214 13.6747503 ]
gnsdrsum= [13.51803577 13.32450667]
gsirsum= [19.84534868 20.9670384 ]
gsarsum= [14.57007252 14.72956798]
sdr [13.62104745 13.61931631] sdr_mixed [-0.01218481 -0.09607986]
GSDR: [13.62104745 13.61931631]
GNSDR: [13.63323226 13.71539617]
GSIR: [20.0923113  21.26845673]
GSAR: [14.77234822 14.47040322]
i= 226 annar_2_05.wav 3.0098185539245605
gsdrsum= [13.3402103  13.67450502]
gnsdrsum= [13.51854548 13.32623627]
gsirsum= [19.84644144 20.96837211]
gsarsum= [14.57096755 14.72842123]
sdr [13.83382945 14.39342039] sdr_mixed [-0.15864142  0.30958125]
GSDR: [13.83382945 14.39342039]
GNSDR: [13.99247087 14.08383914]
GSIR: [19.85436345 21.77989782]
GSAR: [15.12791867 15.29747378]
i= 227 annar_2_06.wav 3.0230422019958496
gsdrsum= [13.34238484 13.67767205]
gnsdrsum= [13.52063326 13.32957373]
gsirsum= [19.84647634 20.97194711]
gsarsum= [14.57342108 14.73092807]
sdr [12.88044553 13.43772774] sdr_mixed [-0.02228449  0.37611916]
GSDR: [12.88044553 13.43772774]
GNSDR: [12.90273003 13.06160857]
GSIR: [19.29913876 21.58574763]
GSAR: [14.05558879 14.1898498 ]
i= 228 annar_2_07.wav 2.0309536457061768
gsdrsum= [13.34035879 13.67661966]
gnsdrsum= [13.51792316 13.32839844]
gsirsum= [19.84407573 20.97463922]
gsarsum= [14.57114988 14.72855492]
sdr [11.29789252 11.69794114] sdr_mixed [0.02478218 0.0298518 ]
GSDR: [11.29789252 11.69794114]
GNSDR: [11.27311033 11.66808934]
GSIR: [17.08263228 21.5615926 ]
GSAR: [12.71303347 12.20114098]
i= 229 annar_2_08.wav 2.6957857608795166
gsdrsum= [13.33143972 13.66797914]
gnsdrsum= [13.50812048 13.32114818]
gsirsum= [19.83201703 20.97720233]
gsarsum= [14.56303584 14.71751818]
sdr [13.48838104 13.6264564 ] sdr_mixed [0.05294029 0.16122379]
GSDR: [13.48838104 13.6264564 ]
GNSDR: [13.43544075 13.46523261]
GSIR: [21.13847962 21.90492498]
GSAR: [14.34024701 14.35327314]
i= 230 annar_3_01.wav 2.6249029636383057
gsdrsum= [13.33212207 13.66779861]
gnsdrsum= [13.50780448 13.32177464]
gsirsum= [19.8376973  20.98123591]
gsarsum= [14.56206719 14.7159345 ]
sdr [12.99619921 14.0347834 ] sdr_mixed [-0.74583211  0.77485868]
GSDR: [12.99619921 14.0347834 ]
GNSDR: [13.74203133 13.25992471]
GSIR: [20.29087957 22.84008623]
GSAR: [13.93271418 14.67043356]
i= 231 annar_3_02.wav 2.037843704223633
gsdrsum= [13.33066786 13.66938729]
gnsdrsum= [13.50881845 13.32150689]
gsirsum= [19.83965913 20.98928288]
gsarsum= [14.55934272 14.71573753]
sdr [13.14957378 14.57354941] sdr_mixed [-1.07403381  1.23855822]
GSDR: [13.14957378 14.57354941]
GNSDR: [14.22360758 13.33499119]
GSIR: [19.51070677 22.15695672]
GSAR: [14.3394746  15.43244024]
i= 232 annar_3_03.wav 2.072478771209717
gsdrsum= [13.32988728 13.67328454]
gnsdrsum= [13.51189944 13.32156501]
gsirsum= [19.83824123 20.99431596]
gsarsum= [14.55839501 14.71882676]
sdr [11.74374873 13.80428267] sdr_mixed [-1.22139587  1.17213061]
GSDR: [11.74374873 13.80428267]
GNSDR: [12.9651446  12.63215206]
GSIR: [15.67441494 19.41527887]
GSAR: [14.11105092 15.24867038]
i= 233 annar_3_04.wav 2.0559492111206055
gsdrsum= [13.32307982 13.67384676]
gnsdrsum= [13.50955285 13.31860616]
gsirsum= [19.82037073 20.98753897]
gsarsum= [14.55647508 14.72110077]
sdr [14.09977316 14.9539935 ] sdr_mixed [-0.38761711  0.31208318]
GSDR: [14.09977316 14.9539935 ]
GNSDR: [14.48739028 14.64191031]
GSIR: [20.49974186 23.87588137]
GSAR: [15.2682648 15.5674664]
i= 234 annar_3_05.wav 2.137403726577759
gsdrsum= [13.32639903 13.67931748]
gnsdrsum= [13.51373165 13.3242613 ]
gsirsum= [19.82327403 20.99988232]
gsarsum= [14.55951691 14.72471772]
sdr [14.30239578 14.41021221] sdr_mixed [-0.05096501  0.34001006]
GSDR: [14.30239578 14.41021221]
GNSDR: [14.35336079 14.07020214]
GSIR: [21.0160405  21.44203586]
GSAR: [15.37757614 15.39989252]
i= 235 annar_3_06.wav 2.59972882270813
gsdrsum= [13.3305522  13.68242767]
gnsdrsum= [13.51730454 13.32743552]
gsirsum= [19.82834963 21.00176382]
gsarsum= [14.56299802 14.7275908 ]
sdr [15.13214767 15.49094145] sdr_mixed [ 0.22208019 -0.0742875 ]
GSDR: [15.13214767 15.49094145]
GNSDR: [14.91006749 15.56522896]
GSIR: [21.80605616 24.38610183]
GSAR: [16.21247818 16.10639339]
i= 236 annar_3_07.wav 2.068542003631592
gsdrsum= [13.33818608 13.69009086]
gnsdrsum= [13.52320607 13.33691769]
gsirsum= [19.83672974 21.01610424]
gsarsum= [14.56998734 14.73343319]
sdr [11.19126248 11.35670553] sdr_mixed [-0.46092216  1.13236445]
GSDR: [11.19126248 11.35670553]
GNSDR: [11.65218465 10.22434108]
GSIR: [16.66985681 15.62156214]
GSAR: [12.72997447 13.5122272 ]
i= 237 annar_3_08.wav 1.8040153980255127
gsdrsum= [13.32912733 13.68024535]
gnsdrsum= [13.51531147 13.32378446]
gsirsum= [19.82336741 20.99334246]
gsarsum= [14.56222357 14.72828042]
sdr [15.0542378  16.67104515] sdr_mixed [0.32716624 1.86434002]
GSDR: [15.0542378  16.67104515]
GNSDR: [14.72707156 14.80670514]
GSIR: [18.49036309 27.05375419]
GSAR: [17.73781247 17.09665647]
i= 238 annar_4_01.wav 2.582667589187622
gsdrsum= [13.3363757  13.69281174]
gnsdrsum= [13.5204029  13.33001522]
gsirsum= [19.81776655 21.01880637]
gsarsum= [14.57556638 14.73823158]
sdr [12.86480384 15.17922312] sdr_mixed [-0.41820703  2.30652204]
GSDR: [12.86480384 15.17922312]
GNSDR: [13.28301087 12.87270108]
GSIR: [16.57903612 24.66838084]
GSAR: [15.36395305 15.71225105]
i= 239 annar_4_02.wav 2.032042980194092
gsdrsum= [13.33440259 13.69903103]
gnsdrsum= [13.51940963 13.32810177]
gsirsum= [19.80421538 21.03407656]
gsarsum= [14.57886507 14.74230697]
sdr [15.23856009 15.10284643] sdr_mixed [0.07904005 2.86614393]
GSDR: [15.23856009 15.10284643]
GNSDR: [15.15952005 12.2367025 ]
GSIR: [21.50183641 21.25011665]
GSAR: [16.44060244 16.34326341]
i= 240 annar_4_03.wav 2.902662992477417
gsdrsum= [13.34233658 13.70488026]
gnsdrsum= [13.52624342 13.32355427]
gsirsum= [19.8112888  21.03497672]
gsarsum= [14.58662231 14.74897763]
sdr [15.57681406 16.16900332] sdr_mixed [-0.18129852  3.82648927]
GSDR: [15.57681406 16.16900332]
GNSDR: [15.75811258 12.34251405]
GSIR: [21.41773956 22.68334053]
GSAR: [16.91900473 17.28889345]
i= 241 annar_4_04.wav 1.6193993091583252
gsdrsum= [13.35160827 13.71510484]
gnsdrsum= [13.53550429 13.31948357]
gsirsum= [19.81795457 21.04181641]
gsarsum= [14.59630025 14.7595167 ]
sdr [14.1216181  14.88057511] sdr_mixed [-0.53216758  1.43470096]
GSDR: [14.1216181  14.88057511]
GNSDR: [14.65378569 13.44587415]
GSIR: [21.31088679 23.48928199]
GSAR: [15.07422271 15.54370706]
i= 242 annar_4_05.wav 2.016948699951172
gsdrsum= [13.35479013 13.71992083]
gnsdrsum= [13.54012528 13.32000584]
gsirsum= [19.82412371 21.0519299 ]
gsarsum= [14.59827513 14.76275715]
sdr [14.49999232 14.23311801] sdr_mixed [0.34672677 4.90397012]
GSDR: [14.49999232 14.23311801]
GNSDR: [14.15326555  9.32914789]
GSIR: [21.35674013 19.94691024]
GSAR: [15.53463746 15.63353041]
i= 243 annar_4_06.wav 2.7656261920928955
gsdrsum= [13.3595029  13.72203276]
gnsdrsum= [13.5426485  13.30358256]
gsirsum= [19.83043077 21.0473825 ]
gsarsum= [14.60212848 14.76634058]
sdr [14.22586734 12.8684151 ] sdr_mixed [1.75091224 0.07920528]
GSDR: [14.22586734 12.8684151 ]
GNSDR: [12.4749551  12.78920981]
GSIR: [19.08896225 19.78316007]
GSAR: [15.99479581 13.9018725 ]
i= 244 annar_4_07.wav 2.0283048152923584
gsdrsum= [13.36305357 13.71853432]
gnsdrsum= [13.5382727  13.30147447]
gsirsum= [19.82739197 21.04220126]
gsarsum= [14.60783613 14.76279768]
sdr [13.59515189 13.97069245] sdr_mixed [0.26202671 0.66787333]
GSDR: [13.59515189 13.97069245]
GNSDR: [13.33312518 13.30281912]
GSIR: [17.88732875 20.24663885]
GSAR: [15.6870458 15.1790342]
i= 245 annar_4_08.wav 2.0523548126220703
gsdrsum= [13.36400091 13.71956354]
gnsdrsum= [13.53743537 13.30147996]
gsirsum= [19.81947334 21.03895406]
gsarsum= [14.61224107 14.7644966 ]
sdr [14.34307932 15.55730411] sdr_mixed [-0.83379188  2.58865365]
GSDR: [14.34307932 15.55730411]
GNSDR: [15.1768712  12.96865046]
GSIR: [21.63606971 25.59967363]
GSAR: [15.26925005 16.02214262]
i= 246 annar_4_09.wav 2.9639830589294434
gsdrsum= [13.3679809  13.72703403]
gnsdrsum= [13.54409974 13.300127  ]
gsirsum= [19.82685788 21.05749357]
gsarsum= [14.61491183 14.76960899]
sdr [18.67190758 18.55431895] sdr_mixed [-0.00052621  0.00217152]
GSDR: [18.67190758 18.55431895]
GNSDR: [18.67243379 18.55214743]
GSIR: [27.11351908 26.41909856]
GSAR: [19.35137248 19.33956204]
i= 247 annar_5_01.wav 2.10400128364563
gsdrsum= [13.38945429 13.74657769]
gnsdrsum= [13.56486223 13.32139024]
gsirsum= [19.85635853 21.07920048]
gsarsum= [14.63408779 14.78811082]
sdr [14.59392855 14.74228826] sdr_mixed [-0.41882029  0.41688408]
GSDR: [14.59392855 14.74228826]
GNSDR: [15.01274884 14.32540418]
GSIR: [22.43890543 21.76959202]
GSAR: [15.39785648 15.73083758]
i= 248 annar_5_02.wav 2.6134285926818848
gsdrsum= [13.39431104 13.75059266]
gnsdrsum= [13.57070048 13.32543868]
gsirsum= [19.86677203 21.08198431]
gsarsum= [14.6371675  14.79191214]
sdr [15.41269792 15.89964666] sdr_mixed [-0.18042527  0.34991229]
GSDR: [15.41269792 15.89964666]
GNSDR: [15.59312318 15.54973437]
GSIR: [22.30264995 24.07007308]
GSAR: [16.43257982 16.63466715]
i= 249 annar_5_03.wav 2.0542190074920654
gsdrsum= [13.40241701 13.75922339]
gnsdrsum= [13.57882266 13.3343716 ]
gsirsum= [19.87655467 21.09398467]
gsarsum= [14.64437799 14.79931276]
sdr [13.4808406  13.55874528] sdr_mixed [-0.03789981  0.07245529]
GSDR: [13.4808406  13.55874528]
GNSDR: [13.51874041 13.48628999]
GSIR: [20.2888962  21.29885495]
GSAR: [14.53700982 14.39097026]
i= 250 annar_5_04.wav 2.935187339782715
gsdrsum= [13.40273071 13.75842148]
gnsdrsum= [13.57858233 13.33497927]
gsirsum= [19.87820404 21.09480415]
gsarsum= [14.64394852 14.79767939]
sdr [14.40377831 16.03445378] sdr_mixed [-1.36688093  1.23417187]
GSDR: [14.40377831 16.03445378]
GNSDR: [15.77065925 14.80028191]
GSIR: [20.67151687 24.28880567]
GSAR: [15.61086477 16.75372351]
i= 251 annar_5_05.wav 2.0726354122161865
gsdrsum= [13.40671895 13.76748934]
gnsdrsum= [13.5873157  13.34081713]
gsirsum= [19.88136464 21.10752926]
gsarsum= [14.64780078 14.80547239]
sdr [14.70955869 15.55083947] sdr_mixed [-0.4498026   0.32890703]
GSDR: [14.70955869 15.55083947]
GNSDR: [15.15936129 15.22193245]
GSIR: [20.94928469 24.95170508]
GSAR: [15.92305688 16.09425354]
i= 252 annar_5_06.wav 3.026711940765381
gsdrsum= [13.41188895 13.77456613]
gnsdrsum= [13.59355398 13.34828187]
gsirsum= [19.88560242 21.12278392]
gsarsum= [14.65286132 14.81058661]
sdr [12.9996295  13.41455896] sdr_mixed [0.18399161 0.44200461]
GSDR: [12.9996295  13.41455896]
GNSDR: [12.81563788 12.97255435]
GSIR: [19.1183701  21.67101772]
GSAR: [14.26967113 14.14676974]
i= 253 annar_5_07.wav 2.6152405738830566
gsdrsum= [13.41025946 13.77314317]
gnsdrsum= [13.59047921 13.34679678]
gsirsum= [19.88256988 21.12495085]
gsarsum= [14.65134673 14.80796282]
sdr [13.60767736 14.55776287] sdr_mixed [-0.21347846  0.13769217]
GSDR: [13.60767736 14.55776287]
GNSDR: [13.82115582 14.4200707 ]
GSIR: [18.57315605 23.13842094]
GSAR: [15.33452722 15.22702181]
i= 254 annar_5_08.wav 2.5877716541290283
gsdrsum= [13.4110367  13.77623223]
gnsdrsum= [13.59138739 13.35102227]
gsirsum= [19.87741471 21.1328779 ]
gsarsum= [14.65403642 14.80961266]
sdr [13.75504572 14.7846111 ] sdr_mixed [-0.38518943  0.47359982]
GSDR: [13.75504572 14.7846111 ]
GNSDR: [14.14023515 14.31101128]
GSIR: [19.56196371 24.05425695]
GSAR: [15.12583698 15.34851213]
i= 255 annar_5_09.wav 2.5803415775299072
gsdrsum= [13.41238575 13.78018665]
gnsdrsum= [13.59353973 13.35478693]
gsirsum= [19.87617765 21.14433429]
gsarsum= [14.65588662 14.81172599]
sdr [12.47560699 14.48681514] sdr_mixed [-0.50224667  0.47052512]
GSDR: [12.47560699 14.48681514]
GNSDR: [12.97785367 14.01629002]
GSIR: [16.07823189 23.35192063]
GSAR: [15.07059953 15.11097061]
i= 256 ariel_1_01.wav 2.9437239170074463
gsdrsum= [13.40872646 13.78294692]
gnsdrsum= [13.59113471 13.35737093]
gsirsum= [19.86134192 21.15295767]
gsarsum= [14.65750659 14.81289492]
sdr [14.21693423 14.50140326] sdr_mixed [-0.13036419 -0.12331645]
GSDR: [14.21693423 14.50140326]
GNSDR: [14.34729843 14.62471971]
GSIR: [20.78668945 23.40591701]
GSAR: [15.3337707  15.11946088]
i= 257 ariel_1_02.wav 3.0000839233398438
gsdrsum= [13.41187124 13.78574247]
gnsdrsum= [13.59407698 13.36230225]
gsirsum= [19.8649425  21.16172405]
gsarsum= [14.66013797 14.81408778]
sdr [14.73215804 14.26343074] sdr_mixed [ 0.59141787 -0.28460028]
GSDR: [14.73215804 14.26343074]
GNSDR: [14.14074017 14.54803102]
GSIR: [22.15688722 22.35558988]
GSAR: [15.6253341  15.02086878]
i= 258 ariel_1_03.wav 2.939849376678467
gsdrsum= [13.41698863 13.78759398]
gnsdrsum= [13.59619583 13.3668981 ]
gsirsum= [19.873826   21.16635144]
gsarsum= [14.66387904 14.81488926]
sdr [15.21538255 15.55053678] sdr_mixed [0.46130403 0.11022873]
GSDR: [15.21538255 15.55053678]
GNSDR: [14.75407852 15.44030805]
GSIR: [22.54682521 27.37800918]
GSAR: [16.12718281 15.85338927]
i= 259 ariel_1_04.wav 2.6343441009521484
gsdrsum= [13.42393223 13.7944007 ]
gnsdrsum= [13.60066642 13.37490354]
gsirsum= [19.88414646 21.19033467]
gsarsum= [14.66952886 14.81889891]
sdr [13.79596391 14.79587218] sdr_mixed [-0.20472006  0.12460461]
GSDR: [13.79596391 14.79587218]
GNSDR: [14.00068397 14.67126757]
GSIR: [18.45381017 23.03713131]
GSAR: [15.67625227 15.52282733]
i= 260 ariel_1_05.wav 2.6127400398254395
gsdrsum= [13.42536313 13.79825252]
gnsdrsum= [13.60220495 13.37988956]
gsirsum= [19.87864517 21.19743774]
gsarsum= [14.67340087 14.82160633]
sdr [15.92370382 15.85308999] sdr_mixed [ 0.34266376 -0.27773928]
GSDR: [15.92370382 15.85308999]
GNSDR: [15.58104005 16.13082927]
GSIR: [22.5057896  24.23011513]
GSAR: [17.02530038 16.55137357]
i= 261 ariel_1_06.wav 2.9846889972686768
gsdrsum= [13.43493531 13.80612546]
gnsdrsum= [13.60978669 13.39042955]
gsirsum= [19.88871086 21.20905719]
gsarsum= [14.68241198 14.82823379]
sdr [14.17407147 15.35132682] sdr_mixed [-0.00105752  0.27525448]
GSDR: [14.17407147 15.35132682]
GNSDR: [14.17512899 15.07607234]
GSIR: [18.74568969 23.71539755]
GSAR: [16.09591804 16.05387169]
i= 262 ariel_1_07.wav 2.6166305541992188
gsdrsum= [13.43775644 13.81202317]
gnsdrsum= [13.61194449 13.39686331]
gsirsum= [19.88434818 21.21862338]
gsarsum= [14.68780704 14.8329118 ]
sdr [14.37744436 18.37809304] sdr_mixed [ 0.20142785 -0.08552331]
GSDR: [14.37744436 18.37809304]
GNSDR: [14.17601652 18.46361636]
GSIR: [16.16430907 30.21121977]
GSAR: [19.20100289 18.67674759]
i= 263 ariel_2_01.wav 2.614365816116333
gsdrsum= [13.4413294  13.82938466]
gnsdrsum= [13.61408925 13.41612853]
gsirsum= [19.87020355 21.25281576]
gsarsum= [14.70496748 14.84752714]
sdr [17.13943541 18.81358094] sdr_mixed [-0.21521686  0.22955118]
GSDR: [17.13943541 18.81358094]
GNSDR: [17.35465227 18.58402976]
GSIR: [21.69168407 30.22031529]
GSAR: [19.04343302 19.1437783 ]
i= 264 ariel_2_02.wav 2.623300313949585
gsdrsum= [13.45533738 13.84826419]
gnsdrsum= [13.62825805 13.43570391]
gsirsum= [19.87710309 21.28678356]
gsarsum= [14.72140106 14.86380082]
sdr [17.13349342 18.18187805] sdr_mixed [ 0.91547088 -0.88531194]
GSDR: [17.13349342 18.18187805]
GNSDR: [16.21802255 19.06718999]
GSIR: [20.56349494 27.63807071]
GSAR: [19.79907958 18.71177859]
i= 265 ariel_2_03.wav 2.638554096221924
gsdrsum= [13.46921721 13.86461745]
gnsdrsum= [13.63803074 13.4569548 ]
gsirsum= [19.87969325 21.31075068]
gsarsum= [14.74056211 14.87832149]
sdr [16.59150769 17.63683206] sdr_mixed [-0.38502073  0.43670096]
GSDR: [16.59150769 17.63683206]
GNSDR: [16.97652841 17.2001311 ]
GSIR: [22.94660511 27.59118321]
GSAR: [17.75686585 18.10706474]
i= 266 ariel_2_04.wav 2.6318359375
gsdrsum= [13.48095515 13.87879871]
gnsdrsum= [13.65058149 13.47102689]
gsirsum= [19.891223   21.33436133]
gsarsum= [14.7519016  14.89045962]
sdr [14.57330884 14.47669563] sdr_mixed [-0.01463767  0.3469857 ]
GSDR: [14.57330884 14.47669563]
GNSDR: [14.5879465  14.12970993]
GSIR: [21.31074917 20.38160597]
GSAR: [15.63982869 15.80493651]
i= 267 ariel_2_05.wav 2.6222281455993652
gsdrsum= [13.48504636 13.88103802]
gnsdrsum= [13.65409222 13.47349387]
gsirsum= [19.89653957 21.33079296]
gsarsum= [14.75522717 14.89388463]
sdr [15.57905744 13.16650747] sdr_mixed [ 1.01565499 -1.13531325]
GSDR: [15.57905744 13.16650747]
GNSDR: [14.56340246 14.30182072]
GSIR: [22.30474335 17.26016575]
GSAR: [16.64221781 15.39131658]
i= 268 ariel_2_06.wav 2.9500300884246826
gsdrsum= [13.49285983 13.87837186]
gnsdrsum= [13.65748516 13.47658464]
gsirsum= [19.90552541 21.31560405]
gsarsum= [14.76226818 14.89574072]
sdr [14.17339612 14.1196564 ] sdr_mixed [0.00137502 0.03357384]
GSDR: [14.17339612 14.1196564 ]
GNSDR: [14.1720211  14.08608255]
GSIR: [21.31683086 21.87256541]
GSAR: [15.13685043 14.94533905]
i= 269 ariel_2_07.wav 4.189772844314575
gsdrsum= [13.49538971 13.87926883]
gnsdrsum= [13.65939794 13.47885043]
gsirsum= [19.9107719  21.31767454]
gsarsum= [14.76366068 14.8959251 ]
sdr [17.50238458 16.86152296] sdr_mixed [ 0.35029311 -0.23233672]
GSDR: [17.50238458 16.86152296]
GNSDR: [17.15209147 17.09385968]
GSIR: [25.08680754 23.63905705]
GSAR: [18.34815244 17.904072  ]
i= 270 ariel_2_08.wav 2.5872769355773926
gsdrsum= [13.51023043 13.89031422]
gnsdrsum= [13.67233384 13.49223936]
gsirsum= [19.9299424  21.32627225]
gsarsum= [14.77693658 14.90706638]
sdr [13.65115219 14.71649283] sdr_mixed [-0.75441458  0.68840347]
GSDR: [13.65115219 14.71649283]
GNSDR: [14.40556677 14.02808936]
GSIR: [18.31721351 20.70991612]
GSAR: [15.52912681 16.01170143]
i= 271 ariel_2_09.wav 2.6483991146087646
gsdrsum= [13.51075043 13.89336284]
gnsdrsum= [13.6750395  13.49421666]
gsirsum= [19.92399137 21.32399787]
gsarsum= [14.77971219 14.91114253]
sdr [13.25857296 14.29212224] sdr_mixed [-0.08035365  0.12957995]
GSDR: [13.25857296 14.29212224]
GNSDR: [13.33892661 14.16254228]
GSIR: [17.99586145 23.11555394]
GSAR: [15.10490335 14.92364919]
i= 272 ariel_3_01.wav 2.9351415634155273
gsdrsum= [13.50982331 13.89482887]
gnsdrsum= [13.67380379 13.49667374]
gsirsum= [19.91690266 21.33058448]
gsarsum= [14.78090774 14.91118851]
sdr [13.03491888 12.40043618] sdr_mixed [ 0.41265485 -0.3379151 ]
GSDR: [13.03491888 12.40043618]
GNSDR: [12.62226403 12.73835128]
GSIR: [18.97500187 18.71448001]
GSAR: [14.36612522 13.61425619]
i= 273 ariel_3_02.wav 2.952086925506592
gsdrsum= [13.50808374 13.88935491]
gnsdrsum= [13.66995199 13.493896  ]
gsirsum= [19.91345247 21.32100168]
gsarsum= [14.77938839 14.90643784]
sdr [13.85542612 14.02150711] sdr_mixed [-0.2358541   0.02959462]
GSDR: [13.85542612 14.02150711]
GNSDR: [14.09128023 13.99191249]
GSIR: [20.18852094 21.86222113]
GSAR: [15.04683988 14.82976917]
i= 274 ariel_3_03.wav 2.9628963470458984
gsdrsum= [13.50935141 13.88983721]
gnsdrsum= [13.67148969 13.49571358]
gsirsum= [19.91445637 21.32297693]
gsarsum= [14.78036449 14.90615803]
sdr [14.03329287 13.82200917] sdr_mixed [0.21319954 0.00671471]
GSDR: [14.03329287 13.82200917]
GNSDR: [13.82009333 13.81529446]
GSIR: [21.41661731 21.35223613]
GSAR: [14.94054835 14.69756567]
i= 275 ariel_3_04.wav 2.9621899127960205
gsdrsum= [13.51125665 13.88959057]
gnsdrsum= [13.67203006 13.49687569]
gsirsum= [19.91991877 21.32308333]
gsarsum= [14.78094698 14.90539951]
sdr [14.36141496 13.41338353] sdr_mixed [ 0.220515   -0.37227018]
GSDR: [14.36141496 13.41338353]
GNSDR: [14.14089996 13.78565371]
GSIR: [20.72622215 18.62822918]
GSAR: [15.53846054 15.02754811]
i= 276 ariel_3_05.wav 2.6024928092956543
gsdrsum= [13.51433693 13.88786518]
gnsdrsum= [13.67372887 13.49792199]
gsirsum= [19.92284016 21.31331936]
gsarsum= [14.78369159 14.90584208]
sdr [14.1893314  14.03033525] sdr_mixed [-0.4993805  0.7670772]
GSDR: [14.1893314  14.03033525]
GNSDR: [14.68871189 13.26325805]
GSIR: [20.92463503 18.66117902]
GSAR: [15.25938922 15.92188313]
i= 277 ariel_3_06.wav 2.650697946548462
gsdrsum= [13.51677374 13.88837951]
gnsdrsum= [13.67739307 13.49707483]
gsirsum= [19.92645675 21.30374485]
gsarsum= [14.78540891 14.9095101 ]
sdr [13.80209113 11.64371982] sdr_mixed [ 0.80324621 -0.66530841]
GSDR: [13.80209113 11.64371982]
GNSDR: [12.99884493 12.30902823]
GSIR: [20.82567642 15.65841869]
GSAR: [14.79852356 13.95527457]
i= 278 ariel_3_07.wav 2.637821912765503
gsdrsum= [13.51780006 13.88030519]
gnsdrsum= [13.67495225 13.49280128]
gsirsum= [19.92969135 21.28343792]
gsarsum= [14.78545609 14.90607759]
sdr [13.90732084 13.80241786] sdr_mixed [0.06388605 0.3542948 ]
GSDR: [13.90732084 13.80241786]
GNSDR: [13.84343479 13.44812306]
GSIR: [20.02249482 19.57996586]
GSAR: [15.16862729 15.1835203 ]
i= 279 ariel_3_08.wav 2.613372564315796
gsdrsum= [13.51919619 13.88002603]
gnsdrsum= [13.67555613 13.49264114]
gsirsum= [19.93002398 21.27733229]
gsarsum= [14.78682946 14.90707201]
sdr [11.77164106 12.8065374 ] sdr_mixed [-0.08806634  1.17615836]
GSDR: [11.77164106 12.8065374 ]
GNSDR: [11.8597074  11.63037904]
GSIR: [15.7516322  17.42240606]
GSAR: [14.10373554 14.72517532]
i= 280 ariel_4_01.wav 2.620738983154297
gsdrsum= [13.51295492 13.87619214]
gnsdrsum= [13.66907095 13.48599021]
gsirsum= [19.91510115 21.26356469]
gsarsum= [14.78438984 14.90642238]
sdr [13.01748128 12.63605069] sdr_mixed [ 0.61335666 -0.18148565]
GSDR: [13.01748128 12.63605069]
GNSDR: [12.40412463 12.81753634]
GSIR: [18.1918775  18.02180685]
GSAR: [14.65538342 14.18744864]
i= 281 ariel_4_02.wav 2.641813039779663
gsdrsum= [13.51119167 13.87177883]
gnsdrsum= [13.66456936 13.48361137]
gsirsum= [19.90896869 21.25202819]
gsarsum= [14.78393074 14.90386376]
sdr [16.27275083 20.31955767] sdr_mixed [-2.98802522  3.10150491]
GSDR: [16.27275083 20.31955767]
GNSDR: [19.26077605 17.21805276]
GSIR: [20.03426008 25.76232597]
GSAR: [18.68569519 21.79151054]
i= 282 ariel_4_03.wav 1.5089068412780762
gsdrsum= [13.52098443 13.89464329]
gnsdrsum= [13.68441407 13.49685407]
gsirsum= [19.90941298 21.26802215]
gsarsum= [14.79776679 14.92828804]
sdr [12.08747449 12.4997924 ] sdr_mixed [-0.05331737 -0.00155242]
GSDR: [12.08747449 12.4997924 ]
GNSDR: [12.14079187 12.50134482]
GSIR: [17.03728629 18.71850385]
GSAR: [13.84684194 13.74304853]
i= 283 ariel_4_04.wav 2.6218724250793457
gsdrsum= [13.51591903 13.88971449]
gnsdrsum= [13.67895957 13.49333637]
gsirsum= [19.89926412 21.25901325]
gsarsum= [14.79440663 14.92409991]
sdr [12.44108771 12.50942648] sdr_mixed [-0.43336537  0.86036508]
GSDR: [12.44108771 12.50942648]
GNSDR: [12.87445308 11.6490614 ]
GSIR: [18.5521342  17.40908928]
GSAR: [13.72093464 14.28566698]
i= 284 ariel_4_05.wav 2.992647647857666
gsdrsum= [13.51213441 13.88485432]
gnsdrsum= [13.6761268  13.48684244]
gsirsum= [19.89452071 21.24545718]
gsarsum= [14.7906268  14.92185191]
sdr [11.80638061 12.04274444] sdr_mixed [-0.04981703  0.10168033]
GSDR: [11.80638061 12.04274444]
GNSDR: [11.85619765 11.94106411]
GSIR: [16.69144078 18.07153569]
GSAR: [13.60352056 13.35658899]
i= 285 ariel_4_06.wav 4.196983337402344
gsdrsum= [13.50614931 13.87839078]
gnsdrsum= [13.66974109 13.48141866]
gsirsum= [19.88328183 21.23432062]
gsarsum= [14.78646151 14.91635976]
sdr [12.55851763 13.50998827] sdr_mixed [-0.23576749  0.26438259]
GSDR: [12.55851763 13.50998827]
GNSDR: [12.79428512 13.24560568]
GSIR: [17.66650181 21.30683356]
GSAR: [14.23405277 14.33076637]
i= 286 ariel_4_07.wav 4.185508489608765
gsdrsum= [13.50283591 13.87710266]
gnsdrsum= [13.66668005 13.48059414]
gsirsum= [19.87553085 21.23457416]
gsarsum= [14.78453001 14.91431223]
sdr [14.33532773 15.47211713] sdr_mixed [0.05276343 0.23669463]
GSDR: [14.33532773 15.47211713]
GNSDR: [14.2825643 15.2354225]
GSIR: [19.23728842 24.53583208]
GSAR: [16.08377452 16.06262481]
i= 287 ariel_4_08.wav 3.0030229091644287
gsdrsum= [13.50573658 13.8826602 ]
gnsdrsum= [13.66882599 13.48670852]
gsirsum= [19.87330701 21.2460768 ]
gsarsum= [14.789057   14.91831332]
sdr [12.03064728 13.0655603 ] sdr_mixed [-0.55336388  0.2456936 ]
GSDR: [12.03064728 13.0655603 ]
GNSDR: [12.58401116 12.8198667 ]
GSIR: [15.29063313 17.90103771]
GSAR: [14.93142259 14.86454629]
i= 288 ariel_5_01.wav 2.5677781105041504
gsdrsum= [13.50061474 13.87982304]
gnsdrsum= [13.66505927 13.4843931 ]
gsirsum= [19.85739495 21.23446208]
gsarsum= [14.78955132 14.91812662]
sdr [12.19846725 12.17794387] sdr_mixed [-0.37110898  0.22793282]
GSDR: [12.19846725 12.17794387]
GNSDR: [12.56957624 11.95001106]
GSIR: [20.20437969 19.08068626]
GSAR: [12.98799489 13.22239736]
i= 289 ariel_5_02.wav 4.147277355194092
gsdrsum= [13.49610904 13.87393419]
gnsdrsum= [13.66126867 13.47908382]
gsirsum= [19.85859559 21.22700957]
gsarsum= [14.78331756 14.91225905]
sdr [12.99435742 13.06345393] sdr_mixed [0.03597669 0.09623818]
GSDR: [12.99435742 13.06345393]
GNSDR: [12.95838073 12.96721575]
GSIR: [19.92969943 21.52128852]
GSAR: [14.02106943 13.7622686 ]
i= 290 ariel_5_03.wav 2.6470704078674316
gsdrsum= [13.49437886 13.87113943]
gnsdrsum= [13.65884492 13.47731876]
gsirsum= [19.85884077 21.22802432]
gsarsum= [14.78068912 14.90829357]
sdr [12.99442233 13.81429045] sdr_mixed [-0.8089551   1.60091238]
GSDR: [12.99442233 13.81429045]
GNSDR: [13.80337743 12.21337807]
GSIR: [20.08282708 18.43879313]
GSAR: [13.98159423 15.71223432]
i= 291 ariel_5_04.wav 2.0585570335388184
gsdrsum= [13.4926608  13.87094407]
gnsdrsum= [13.6593416  13.47297532]
gsirsum= [19.85961049 21.21843934]
gsarsum= [14.77794309 14.91105625]
sdr [11.87852093 12.39965728] sdr_mixed [-0.084989   -0.02233184]
GSDR: [11.87852093 12.39965728]
GNSDR: [11.96350993 12.42198912]
GSIR: [17.66316949 21.27097409]
GSAR: [13.28324822 13.03515091]
i= 292 ariel_5_05.wav 2.6344478130340576
gsdrsum= [13.48713292 13.86590542]
gnsdrsum= [13.65353395 13.46937605]
gsirsum= [19.85208843 21.21861925]
gsarsum= [14.77282427 14.90463191]
sdr [12.78040628 13.50485481] sdr_mixed [-0.17259096  0.29529232]
GSDR: [12.78040628 13.50485481]
GNSDR: [12.95299724 13.20956249]
GSIR: [18.8339543  22.10610356]
GSAR: [14.07530327 14.17643459]
i= 293 ariel_5_06.wav 2.6341826915740967
gsdrsum= [13.48472089 13.86467316]
gnsdrsum= [13.65114304 13.46848931]
gsirsum= [19.84861357 21.22164821]
gsarsum= [14.77044365 14.9021466 ]
sdr [13.88796495 14.47774472] sdr_mixed [0.07527302 0.0661718 ]
GSDR: [13.88796495 14.47774472]
GNSDR: [13.81269194 14.41157292]
GSIR: [18.76404667 21.05723857]
GSAR: [15.65472432 15.58966266]
i= 294 ariel_5_07.wav 2.9728264808654785
gsdrsum= [13.48609247 13.86675844]
gnsdrsum= [13.65169253 13.47169708]
gsirsum= [19.84492457 21.22108899]
gsarsum= [14.77345141 14.90448509]
sdr [16.43679806 16.80589208] sdr_mixed [-0.17239279  0.1809904 ]
GSDR: [16.43679806 16.80589208]
GNSDR: [16.60919084 16.62490168]
GSIR: [23.1749098  24.76950555]
GSAR: [17.49199731 17.57664108]
i= 295 ariel_5_08.wav 2.994579553604126
gsdrsum= [13.49609486 13.87672161]
gnsdrsum= [13.66171795 13.48238591]
gsirsum= [19.85621265 21.23311752]
gsarsum= [14.78266682 14.91354325]
sdr [11.50187554 10.61185627] sdr_mixed [-0.14549142  0.12992467]
GSDR: [11.50187554 10.61185627]
GNSDR: [11.64736697 10.4819316 ]
GSIR: [15.93439501 14.11152669]
GSAR: [13.55194575 13.34771211]
i= 296 bobon_1_01.wav 2.6661972999572754
gsdrsum= [13.48935763 13.86569166]
gnsdrsum= [13.65491271 13.47224924]
gsirsum= [19.84296327 21.20905809]
gsarsum= [14.77850898 14.90825328]
sdr [12.1675881  11.57292672] sdr_mixed [-0.09037449  0.04240809]
GSDR: [12.1675881  11.57292672]
GNSDR: [12.25796259 11.53051864]
GSIR: [18.9049084  16.79587138]
GSAR: [13.25767156 13.21433942]
i= 297 bobon_1_02.wav 2.6482951641082764
gsdrsum= [13.48490723 13.85797191]
gnsdrsum= [13.65020917 13.46571143]
gsirsum= [19.83980483 21.19419888]
gsarsum= [14.77338832 14.90254986]
sdr [12.22300601 11.10708468] sdr_mixed [ 0.42870493 -0.40444566]
GSDR: [12.22300601 11.10708468]
GNSDR: [11.79430108 11.51153034]
GSIR: [17.66783098 16.02508546]
GSAR: [13.75630334 12.90355199]
i= 298 bobon_1_03.wav 2.621046543121338
gsdrsum= [13.48067266 13.84874074]
gnsdrsum= [13.64398129 13.45915377]
gsirsum= [19.83251633 21.17685286]
gsarsum= [14.76997528 14.89584182]
sdr [12.54637369 12.50801445] sdr_mixed [0.13477019 0.21967976]
GSDR: [12.54637369 12.50801445]
GNSDR: [12.4116035  12.28833469]
GSIR: [19.38078768 19.73193683]
GSAR: [13.60497683 13.46643145]
i= 299 bobon_1_04.wav 2.659092664718628
gsdrsum= [13.47754791 13.84425671]
gnsdrsum= [13.63985963 13.45523799]
gsirsum= [19.83100553 21.17202036]
gsarsum= [14.76607896 14.89106118]
sdr [10.25119538 10.59733087] sdr_mixed [-0.31421944  0.12493682]
GSDR: [10.25119538 10.59733087]
GNSDR: [10.56541483 10.47239405]
GSIR: [15.85466823 17.45813774]
GSAR: [11.76039193 11.67654695]
i= 300 bobon_1_05.wav 2.6365625858306885
gsdrsum= [13.46679341 13.83343362]
gnsdrsum= [13.62961148 13.44529518]
gsirsum= [19.81775107 21.15964076]
gsarsum= [14.75606001 14.88034613]
sdr [10.65856442 10.90888578] sdr_mixed [-0.2800315   0.56330676]
GSDR: [10.65856442 10.90888578]
GNSDR: [10.93859592 10.34557902]
GSIR: [17.1666976  16.75292623]
GSAR: [11.83948799 12.30952885]
i= 301 bobon_1_06.wav 2.111863136291504
gsdrsum= [13.45746374 13.82371752]
gnsdrsum= [13.62067123 13.43499712]
gsirsum= [19.80894359 21.14500051]
gsarsum= [14.7463704  14.87180521]
sdr [10.97975445 11.10495304] sdr_mixed [0.00816317 0.2807406 ]
GSDR: [10.97975445 11.10495304]
GNSDR: [10.97159128 10.82421244]
GSIR: [17.00076817 17.85886914]
GSAR: [12.31478886 12.2055838 ]
i= 302 bobon_1_07.wav 2.6466891765594482
gsdrsum= [13.44925941 13.81471499]
gnsdrsum= [13.61189944 13.42635213]
gsirsum= [19.79964499 21.13411928]
gsarsum= [14.7383188  14.86297666]
sdr [10.33658797 10.42640693] sdr_mixed [ 0.17419234 -0.16524348]
GSDR: [10.33658797 10.42640693]
GNSDR: [10.16239563 10.59165042]
GSIR: [16.44001493 18.83411616]
GSAR: [11.65619016 11.15956371]
i= 303 bobon_1_08.wav 3.736379384994507
gsdrsum= [13.43898656 13.80353245]
gnsdrsum= [13.60051494 13.41699668]
gsirsum= [19.78855711 21.12652851]
gsarsum= [14.72814676 14.85075418]
sdr [11.39270733 12.17236064] sdr_mixed [-0.38241984  0.83994092]
GSDR: [11.39270733 12.17236064]
GNSDR: [11.77512717 11.33241972]
GSIR: [17.689382   19.30168651]
GSAR: [12.62714867 13.15795276]
i= 304 bobon_1_09.wav 2.625107765197754
gsdrsum= [13.43225538 13.79816675]
gnsdrsum= [13.59451037 13.41013952]
gsirsum= [19.78165192 21.12052574]
gsarsum= [14.72123558 14.84518575]
sdr [15.19351393 16.91690955] sdr_mixed [-1.42647206  1.58796959]
GSDR: [15.19351393 16.91690955]
GNSDR: [16.61998598 15.32893996]
GSIR: [22.3373205  25.12375487]
GSAR: [16.15020757 17.64176231]
i= 305 bobon_1_10.wav 2.645256757736206
gsdrsum= [13.43803    13.80839214]
gnsdrsum= [13.60442997 13.41643067]
gsirsum= [19.79003117 21.13365108]
gsarsum= [14.72592074 14.85435486]
sdr [11.09787587 11.26445763] sdr_mixed [-0.13045849  0.20805766]
GSDR: [11.09787587 11.26445763]
GNSDR: [11.22833436 11.05639997]
GSIR: [16.82963917 17.6377745 ]
GSAR: [12.53717219 12.47654453]
i= 306 bobon_2_01.wav 4.229140043258667
gsdrsum= [13.43038244 13.80007863]
gnsdrsum= [13.59666495 13.40871815]
gsirsum= [19.78035668 21.12222665]
gsarsum= [14.71876797 14.84658423]
sdr [7.2898049  7.53340972] sdr_mixed [-0.0923161   0.18460818]
GSDR: [7.2898049  7.53340972]
GNSDR: [7.382121   7.34880154]
GSIR: [11.25616164 12.9068852 ]
GSAR: [9.83062214 9.23873972]
i= 307 bobon_2_02.wav 4.172565937042236
gsdrsum= [13.41038056 13.77966603]
gnsdrsum= [13.57642213 13.38897901]
gsirsum= [19.75259057 21.09546658]
gsarsum= [14.70284567 14.82831764]
sdr [9.20041078 8.66082778] sdr_mixed [-0.23989711  0.07554463]
GSDR: [9.20041078 8.66082778]
GNSDR: [9.44030789 8.58528315]
GSIR: [13.90289037 12.89316717]
GSAR: [11.16940325 10.93606237]
i= 308 bobon_2_03.wav 4.096438884735107
gsdrsum= [13.39671182 13.76304642]
gnsdrsum= [13.56299319 13.37338259]
gsirsum= [19.73359804 21.06883574]
gsarsum= [14.69137345 14.81568045]
sdr [11.16586991 12.42145014] sdr_mixed [-0.06285633  0.14387972]
GSDR: [11.16586991 12.42145014]
GNSDR: [11.22872623 12.27757042]
GSIR: [14.53834061 19.09300107]
GSAR: [13.99200514 13.52705647]
i= 309 bobon_2_04.wav 2.664735794067383
gsdrsum= [13.38949227 13.75870469]
gnsdrsum= [13.55543893 13.36983628]
gsirsum= [19.71678491 21.06244145]
gsarsum= [14.68911012 14.81151014]
sdr [10.7354915  11.09481597] sdr_mixed [-0.10899105  0.55378475]
GSDR: [10.7354915  11.09481597]
GNSDR: [10.84448255 10.54103121]
GSIR: [17.14915693 17.96923346]
GSAR: [11.94431463 12.16199428]
i= 310 bobon_2_05.wav 2.6388144493103027
gsdrsum= [13.38093098 13.7501115 ]
gnsdrsum= [13.54669391 13.3607111 ]
gsirsum= [19.70850224 21.05246336]
gsarsum= [14.68025594 14.80296332]
sdr [11.63447923 11.40697751] sdr_mixed [ 0.63829032 -0.26341371]
GSDR: [11.63447923 11.40697751]
GNSDR: [10.99618891 11.67039122]
GSIR: [17.21202379 18.60918096]
GSAR: [13.12394926 12.38395208]
i= 311 bobon_2_06.wav 2.6615328788757324
gsdrsum= [13.37531538 13.7425773 ]
gnsdrsum= [13.53849293 13.35527599]
gsirsum= [19.70047498 21.04460715]
gsarsum= [14.67525174 14.79518515]
sdr [10.16398812 10.79641699] sdr_mixed [-0.02045439  0.3767466 ]
GSDR: [10.16398812 10.79641699]
GNSDR: [10.18444252 10.41967039]
GSIR: [15.25217841 17.9030163 ]
GSAR: [11.90237826 11.80659857]
i= 312 bobon_2_07.wav 2.622849464416504
gsdrsum= [13.36502266 13.73313448]
gnsdrsum= [13.52774277 13.34586699]
gsirsum= [19.68621762 21.03453794]
gsarsum= [14.66636433 14.78560634]
sdr [10.32067785 11.36316501] sdr_mixed [-0.22385749  0.28827149]
GSDR: [10.32067785 11.36316501]
GNSDR: [10.54453534 11.07489352]
GSIR: [15.20881578 20.17996616]
GSAR: [12.15324269 12.01601813]
i= 313 bobon_2_08.wav 2.9198508262634277
gsdrsum= [13.35529632 13.7255627 ]
gnsdrsum= [13.51821175 13.33861149]
gsirsum= [19.67191282 21.03180768]
gsarsum= [14.65833518 14.77675782]
sdr [13.0618368  13.11600395] sdr_mixed [-0.14870603  0.26376848]
GSDR: [13.0618368  13.11600395]
GNSDR: [13.21054283 12.85223548]
GSIR: [19.95985328 19.98114513]
GSAR: [14.09777653 14.16021093]
i= 314 bobon_3_01.wav 2.646406412124634
gsdrsum= [13.35436173 13.72362143]
gnsdrsum= [13.51723192 13.33706252]
gsirsum= [19.67282983 21.02846162]
gsarsum= [14.65654997 14.77479429]
sdr [13.68242642 14.29233706] sdr_mixed [-0.42501553  0.46424268]
GSDR: [13.68242642 14.29233706]
GNSDR: [14.10744195 13.82809438]
GSIR: [20.15782441 21.68522741]
GSAR: [14.83189481 15.1955908 ]
i= 315 bobon_3_02.wav 2.591095209121704
gsdrsum= [13.35540321 13.72542687]
gnsdrsum= [13.5191056  13.33862135]
gsirsum= [19.67436949 21.03054659]
gsarsum= [14.65710662 14.77613015]
sdr [12.69597486 13.15261075] sdr_mixed [-0.05848807  0.2579669 ]
GSDR: [12.69597486 13.15261075]
GNSDR: [12.75446293 12.89464386]
GSIR: [18.98404177 21.73975474]
GSAR: [13.91427785 13.8287914 ]
i= 316 bobon_3_03.wav 4.315788745880127
gsdrsum= [13.35331641 13.72361416]
gnsdrsum= [13.51668584 13.33721636]
gsirsum= [19.67218491 21.03279092]
gsarsum= [14.65475589 14.77313225]
sdr [14.04161895 14.47952838] sdr_mixed [-0.11984519  0.11811114]
GSDR: [14.04161895 14.47952838]
GNSDR: [14.16146414 14.36141724]
GSIR: [20.56310251 23.1630771 ]
GSAR: [15.17409052 15.13233119]
i= 317 bobon_3_04.wav 4.189248323440552
gsdrsum= [13.35548771 13.72599875]
gnsdrsum= [13.51871984 13.34044728]
gsirsum= [19.67499538 21.03951107]
gsarsum= [14.65639417 14.77426537]
sdr [13.81319958 14.09179667] sdr_mixed [-0.25063635  0.4433264 ]
GSDR: [13.81319958 14.09179667]
GNSDR: [14.06383594 13.64847027]
GSIR: [20.89975402 21.11212768]
GSAR: [14.79357996 15.08676122]
i= 318 bobon_3_05.wav 2.6705243587493896
gsdrsum= [13.35692706 13.72714906]
gnsdrsum= [13.52043404 13.3414159 ]
gsirsum= [19.67884682 21.03973942]
gsarsum= [14.65682557 14.77524806]
sdr [14.4924283  13.49082117] sdr_mixed [ 1.43957688 -1.2847621 ]
GSDR: [14.4924283  13.49082117]
GNSDR: [13.05285142 14.77558328]
GSIR: [19.38495818 20.18086478]
GSAR: [16.24368048 14.5796407 ]
i= 319 bobon_3_06.wav 2.0489485263824463
gsdrsum= [13.36048662 13.72640822]
gnsdrsum= [13.51896827 13.34591172]
gsirsum= [19.67792554 21.03704703]
gsarsum= [14.66180004 14.77463487]
sdr [11.85826428 12.33711084] sdr_mixed [-0.29580725  0.33540479]
GSDR: [11.85826428 12.33711084]
GNSDR: [12.15407154 12.00170605]
GSIR: [18.07246131 19.7172496 ]
GSAR: [13.11216071 13.25995491]
i= 320 bobon_3_07.wav 2.616591691970825
gsdrsum= [13.35579218 13.72206666]
gnsdrsum= [13.51470297 13.34171108]
gsirsum= [19.67290846 21.03292266]
gsarsum= [14.65695742 14.76990149]
sdr [12.54127568 13.24890765] sdr_mixed [-0.01609985  0.16591449]
GSDR: [12.54127568 13.24890765]
GNSDR: [12.55737553 13.08299316]
GSIR: [18.09685802 22.42302645]
GSAR: [14.02422978 13.83353545]
i= 321 bobon_3_08.wav 2.072378396987915
gsdrsum= [13.35325474 13.72059265]
gnsdrsum= [13.51172064 13.34090511]
gsirsum= [19.66799865 21.0372532 ]
gsarsum= [14.6549863  14.76698447]
sdr [12.04548843 12.57941157] sdr_mixed [-0.38827243  0.8338916 ]
GSDR: [12.04548843 12.57941157]
GNSDR: [12.43376086 11.74551997]
GSIR: [18.41475679 18.80947051]
GSAR: [13.24672317 13.81791958]
i= 322 bobon_3_09.wav 2.075927257537842
gsdrsum= [13.34919336 13.71704861]
gnsdrsum= [13.50837294 13.33595049]
gsirsum= [19.66410659 21.03033462]
gsarsum= [14.65061282 14.76403706]
sdr [12.3244406  13.21827023] sdr_mixed [-0.66125754  0.47481496]
GSDR: [12.3244406  13.21827023]
GNSDR: [12.98569815 12.74345527]
GSIR: [19.00189925 22.52235344]
GSAR: [13.42954887 13.78475844]
i= 323 bobon_3_10.wav 2.94425630569458
gsdrsum= [13.34602075 13.7155044 ]
gnsdrsum= [13.50675475 13.33411614]
gsirsum= [19.66205641 21.03495387]
gsarsum= [14.64683243 14.76100524]
sdr [10.59559214 10.63491442] sdr_mixed [-0.05682872  0.10291872]
GSDR: [10.59559214 10.63491442]
GNSDR: [10.65242086 10.53199569]
GSIR: [15.5880571  16.12753216]
GSAR: [12.3682843  12.18025416]
i= 324 bobon_4_01.wav 2.6518592834472656
gsdrsum= [13.33753177 13.70599641]
gnsdrsum= [13.49794508 13.32546762]
gsirsum= [19.64948234 21.01980751]
gsarsum= [14.63979988 14.75303996]
sdr [11.19691595 11.16863168] sdr_mixed [-0.27524056 -0.08781975]
GSDR: [11.19691595 11.16863168]
GNSDR: [11.47215651 11.25645144]
GSIR: [17.78300579 17.76276987]
GSAR: [12.34482589 12.31461355]
i= 325 bobon_4_02.wav 2.2782106399536133
gsdrsum= [13.33094526 13.69818913]
gnsdrsum= [13.49171188 13.31910142]
gsirsum= [19.64373934 21.00978586]
gsarsum= [14.63273842 14.74553711]
sdr [11.59302819 12.54507253] sdr_mixed [-0.73063712  0.86664619]
GSDR: [11.59302819 12.54507253]
GNSDR: [12.32366531 11.67842634]
GSIR: [18.51494144 20.19130491]
GSAR: [12.63995038 13.40581448]
i= 326 bobon_4_03.wav 2.5885097980499268
gsdrsum= [13.32561423 13.69465196]
gnsdrsum= [13.48812892 13.31406868]
gsirsum= [19.64027677 21.00727518]
gsarsum= [14.62662557 14.74142753]
sdr [11.90640589 12.59301783] sdr_mixed [-0.55319443  0.62832913]
GSDR: [11.90640589 12.59301783]
GNSDR: [12.45960032 11.9646887 ]
GSIR: [17.74492386 19.32008941]
GSAR: [13.29061226 13.68082886]
i= 327 bobon_4_04.wav 2.054065465927124
gsdrsum= [13.32127414 13.69128305]
gnsdrsum= [13.48498357 13.30994213]
gsirsum= [19.63448058 21.00211559]
gsarsum= [14.6225399  14.73818411]
sdr [12.51379046 12.98496545] sdr_mixed [-0.10734503  0.29757388]
GSDR: [12.51379046 12.98496545]
GNSDR: [12.62113549 12.68739157]
GSIR: [19.25449609 21.42966586]
GSAR: [13.5986944  13.68661669]
i= 328 bobon_4_05.wav 2.968602180480957
gsdrsum= [13.3188123  13.68912965]
gnsdrsum= [13.48234988 13.30804411]
gsirsum= [19.63332209 21.0034191 ]
gsarsum= [14.61941842 14.73497811]
sdr [13.72263749 13.85685207] sdr_mixed [0.05274387 0.05580631]
GSDR: [13.72263749 13.85685207]
GNSDR: [13.66989362 13.80104576]
GSIR: [20.24924073 21.45114268]
GSAR: [14.85647599 14.71808004]
i= 329 bobon_4_06.wav 2.9444005489349365
gsdrsum= [13.32003973 13.68963944]
gnsdrsum= [13.48291993 13.3095426 ]
gsirsum= [19.63519418 21.00477996]
gsarsum= [14.62013896 14.73492675]
sdr [13.89623222 14.33890161] sdr_mixed [-0.23011892  0.03119185]
GSDR: [13.89623222 14.33890161]
GNSDR: [14.12635113 14.30770976]
GSIR: [20.1652651  22.92692155]
GSAR: [15.10747725 15.0080236 ]
i= 330 bobon_4_07.wav 2.9414522647857666
gsdrsum= [13.32178577 13.6916069 ]
gnsdrsum= [13.48486972 13.31256735]
gsirsum= [19.63680046 21.01060463]
gsarsum= [14.62161574 14.73575431]
sdr [14.42227041 14.46569335] sdr_mixed [-0.00498615  0.0796664 ]
GSDR: [14.42227041 14.46569335]
GNSDR: [14.42725656 14.38602695]
GSIR: [22.28735943 23.16027403]
GSAR: [15.22313111 15.1167844 ]
i= 331 bobon_4_08.wav 4.229502201080322
gsdrsum= [13.3251105  13.69394553]
gnsdrsum= [13.48771681 13.31581043]
gsirsum= [19.64480819 21.0170991 ]
gsarsum= [14.62343301 14.73690546]
sdr [17.76498598 18.00695162] sdr_mixed [0.03513986 0.20462389]
GSDR: [17.76498598 18.00695162]
GNSDR: [17.72984612 17.80232773]
GSIR: [24.63685108 25.914203  ]
GSAR: [18.77895701 18.78515974]
i= 332 bobon_4_09.wav 2.0597903728485107
gsdrsum= [13.33848362 13.70693651]
gnsdrsum= [13.50049431 13.32932403]
gsirsum= [19.65984446 21.03184941]
gsarsum= [14.63594965 14.749099  ]
sdr [13.65330577 13.76780555] sdr_mixed [-0.12210013  0.36011588]
GSDR: [13.65330577 13.76780555]
GNSDR: [13.7754059  13.40768967]
GSIR: [23.59155885 21.71091886]
GSAR: [14.13674906 14.55719697]
i= 333 bobon_4_10.wav 2.6575963497161865
gsdrsum= [13.33942903 13.7071193 ]
gnsdrsum= [13.50131987 13.32955936]
gsirsum= [19.67165142 21.03388866]
gsarsum= [14.63445055 14.74852272]
sdr [16.98847615 16.73407549] sdr_mixed [-0.32722602  0.32812409]
GSDR: [16.98847615 16.73407549]
GNSDR: [17.31570217 16.4059514 ]
GSIR: [26.2115799  23.27046093]
GSAR: [17.55199721 17.84470783]
i= 334 bobon_5_01.wav 2.6170167922973633
gsdrsum= [13.35035432 13.71618205]
gnsdrsum= [13.51274017 13.33877012]
gsirsum= [19.69123204 21.04058498]
gsarsum= [14.64318572 14.75779273]
sdr [19.06660728 18.91427675] sdr_mixed [-0.0211014   0.09078782]
GSDR: [19.06660728 18.91427675]
GNSDR: [19.08770868 18.82348893]
GSIR: [28.52434601 27.06467054]
GSAR: [19.59493136 19.64445794]
i= 335 bobon_5_02.wav 2.6572751998901367
gsdrsum= [13.36741776 13.73169875]
gnsdrsum= [13.52938187 13.35514241]
gsirsum= [19.71759954 21.05856733]
gsarsum= [14.65796705 14.77237979]
sdr [16.38050592 16.2734202 ] sdr_mixed [-0.51205845  0.44996607]
GSDR: [16.38050592 16.2734202 ]
GNSDR: [16.89256437 15.82345413]
GSIR: [26.16074195 22.86810626]
GSAR: [16.87369981 17.36953433]
i= 336 bobon_5_03.wav 2.636643648147583
gsdrsum= [13.37638528 13.73926339]
gnsdrsum= [13.53939134 13.36248858]
gsirsum= [19.73677556 21.06395286]
gsarsum= [14.66456149 14.78010942]
sdr [17.27133312 17.03865595] sdr_mixed [-0.00168971  0.31140725]
GSDR: [17.27133312 17.03865595]
GNSDR: [17.27302283 16.7272487 ]
GSIR: [27.23420912 24.58623039]
GSAR: [17.74125521 17.89388731]
i= 337 bobon_5_04.wav 2.053349018096924
gsdrsum= [13.38794299 13.74905388]
gnsdrsum= [13.55047037 13.37247303]
gsirsum= [19.75902314 21.07440472]
gsarsum= [14.67369115 14.78934911]
sdr [15.70603154 13.94556136] sdr_mixed [ 0.30834486 -0.50126246]
GSDR: [15.70603154 13.94556136]
GNSDR: [15.39768668 14.44682382]
GSIR: [26.18978113 18.77958768]
GSAR: [16.12346747 15.7325478 ]
i= 338 bobon_5_05.wav 3.0103049278259277
gsdrsum= [13.39480124 13.74963526]
gnsdrsum= [13.5559355  13.37565158]
gsirsum= [19.77804905 21.06761532]
gsarsum= [14.67798043 14.79213964]
sdr [16.66704105 17.08269789] sdr_mixed [0.01734731 0.11390676]
GSDR: [16.66704105 17.08269789]
GNSDR: [16.64969374 16.96879113]
GSIR: [24.34589157 27.80006027]
GSAR: [17.49561705 17.47461683]
i= 339 bobon_5_06.wav 2.9147653579711914
gsdrsum= [13.40445387 13.7594673 ]
gnsdrsum= [13.56506163 13.38625082]
gsirsum= [19.79152351 21.08747504]
gsarsum= [14.68629204 14.80005256]
sdr [14.05773861 14.43623886] sdr_mixed [0.02526566 0.07525883]
GSDR: [14.05773861 14.43623886]
GNSDR: [14.03247295 14.36098002]
GSIR: [20.2932542  22.67297747]
GSAR: [15.27819276 15.16586961]
i= 340 bobon_5_07.wav 2.6115241050720215
gsdrsum= [13.40637529 13.76145781]
gnsdrsum= [13.56643637 13.38911767]
gsirsum= [19.79299919 21.09213829]
gsarsum= [14.68803292 14.80112849]
sdr [15.55656714 15.99038241] sdr_mixed [-0.23954293  0.34634301]
GSDR: [15.55656714 15.99038241]
GNSDR: [15.79611008 15.6440394 ]
GSIR: [23.12947283 24.80108189]
GSAR: [16.41240665 16.61704421]
i= 341 bobon_5_08.wav 2.9344327449798584
gsdrsum= [13.41268084 13.76799424]
gnsdrsum= [13.57297501 13.39573034]
gsirsum= [19.80278357 21.10301495]
gsarsum= [14.69308974 14.80645375]
sdr [18.03895229 17.94749281] sdr_mixed [ 0.29343541 -0.09244145]
GSDR: [18.03895229 17.94749281]
GNSDR: [17.74551689 18.03993426]
GSIR: [25.18502927 25.84643409]
GSAR: [18.98296329 18.72748273]
i= 342 bobon_5_09.wav 1.687253475189209
gsdrsum= [13.42620795 13.780215  ]
gnsdrsum= [13.58517542 13.40930988]
gsirsum= [19.81852113 21.1168846 ]
gsarsum= [14.70563323 14.81791875]
sdr [14.73871792 15.4459472 ] sdr_mixed [-0.25490343  0.25947402]
GSDR: [14.73871792 15.4459472 ]
GNSDR: [14.99362135 15.18647318]
GSIR: [21.47025251 25.64459955]
GSAR: [15.80567788 15.89382339]
i= 343 bobon_5_10.wav 2.9845635890960693
gsdrsum= [13.43003451 13.78507136]
gnsdrsum= [13.58928168 13.41449112]
gsirsum= [19.82333668 21.13008494]
gsarsum= [14.70884035 14.8210555 ]
sdr [15.52388208 15.73623868] sdr_mixed [-0.22371002  0.41466399]
GSDR: [15.52388208 15.73623868]
GNSDR: [15.7475921  15.32157469]
GSIR: [23.26068324 23.37919121]
GSAR: [16.34514231 16.57620239]
i= 344 bobon_5_11.wav 2.985649585723877
gsdrsum= [13.43612128 13.79074336]
gnsdrsum= [13.59555584 13.42003496]
gsirsum= [19.83332896 21.13662303]
gsarsum= [14.71359705 14.82615767]
sdr [13.68949374 15.2819208 ] sdr_mixed [-0.20459982  0.13331643]
GSDR: [13.68949374 15.2819208 ]
GNSDR: [13.89409356 15.14860436]
GSIR: [17.91394596 25.92700208]
GSAR: [15.82161972 15.68447449]
i= 345 bobon_5_12.wav 2.6193623542785645
gsdrsum= [13.43685569 13.79506561]
gnsdrsum= [13.59642116 13.42504531]
gsirsum= [19.82776553 21.15050819]
gsarsum= [14.71680871 14.82864554]
sdr [11.07735359 12.36609932] sdr_mixed [-0.86910095  0.96453958]
GSDR: [11.07735359 12.36609932]
GNSDR: [11.94645454 11.40155974]
GSIR: [17.53361518 20.89137936]
GSAR: [12.26668519 13.05853425]
i= 346 bug_1_07.wav 2.663043260574341
gsdrsum= [13.43003632 13.79093565]
gnsdrsum= [13.59165247 13.41919709]
gsirsum= [19.82113504 21.14975926]
gsarsum= [14.70972742 14.82352962]
sdr [11.21687781 11.76188379] sdr_mixed [-0.23503308  0.14294927]
GSDR: [11.21687781 11.76188379]
GNSDR: [11.45191089 11.61893452]
GSIR: [16.63299672 19.26456093]
GSAR: [12.78130686 12.66281877]
i= 347 bug_1_08.wav 2.60257887840271
gsdrsum= [13.42365834 13.78508824]
gnsdrsum= [13.58548607 13.41400901]
gsirsum= [19.81194732 21.14432642]
gsarsum= [14.70417002 14.81730278]
sdr [12.57237409 12.98119591] sdr_mixed [-0.37265135  0.47507899]
GSDR: [12.57237409 12.98119591]
GNSDR: [12.94502544 12.50611692]
GSIR: [19.06039566 20.49447779]
GSAR: [13.7300899  13.86728525]
i= 348 bug_1_09.wav 2.535871982574463
gsdrsum= [13.42121212 13.78277821]
gnsdrsum= [13.58364567 13.41140012]
gsirsum= [19.80978769 21.14245903]
gsarsum= [14.70137094 14.81457285]
sdr [12.7335995  12.92056706] sdr_mixed [-0.5768387   0.71246175]
GSDR: [12.7335995  12.92056706]
GNSDR: [13.3104382  12.20810531]
GSIR: [19.76723806 19.07963005]
GSAR: [13.73736465 14.17811603]
i= 349 bug_1_10.wav 2.48795747756958
gsdrsum= [13.41924189 13.78030769]
gnsdrsum= [13.58286284 13.40795229]
gsirsum= [19.80966577 21.13654835]
gsarsum= [14.69860874 14.81274919]
sdr [9.44476674 9.90721355] sdr_mixed [-0.65714648  0.34787512]
GSDR: [9.44476674 9.90721355]
GNSDR: [10.10191322  9.55933843]
GSIR: [14.15150711 15.03573693]
GSAR: [11.40211642 11.63404046]
i= 350 bug_2_01.wav 2.137742757797241
gsdrsum= [13.40788624 13.7692417 ]
gnsdrsum= [13.57291727 13.39695625]
gsirsum= [19.7934996  21.11911746]
gsarsum= [14.68919019 14.80366716]
sdr [13.73757895 13.79296587] sdr_mixed [0.00853951 0.07527175]
GSDR: [13.73757895 13.79296587]
GNSDR: [13.72903944 13.71769412]
GSIR: [19.2972735  19.99977918]
GSAR: [15.20291151 15.02523102]
i= 351 bug_2_02.wav 2.15879487991333
gsdrsum= [13.40882554 13.76930929]
gnsdrsum= [13.57336206 13.39787003]
gsirsum= [19.79208586 21.11592846]
gsarsum= [14.69065378 14.8042984 ]
sdr [15.2358103  15.98861452] sdr_mixed [-0.43516108  0.47805615]
GSDR: [15.2358103  15.98861452]
GNSDR: [15.67097137 15.51055837]
GSIR: [21.68132205 24.77928894]
GSAR: [16.38171109 16.61838851]
i= 352 bug_2_03.wav 2.352579355239868
gsdrsum= [13.41401584 13.77561414]
gnsdrsum= [13.57932118 13.40387199]
gsirsum= [19.797453   21.12633574]
gsarsum= [14.69545792 14.80945207]
sdr [12.18576343 13.05891366] sdr_mixed [-0.32045576  0.18549251]
GSDR: [12.18576343 13.05891366]
GNSDR: [12.50621919 12.87342115]
GSIR: [16.81503982 20.47071593]
GSAR: [14.10891723 13.96739538]
i= 353 bug_2_04.wav 2.675847291946411
gsdrsum= [13.41053637 13.77358382]
gnsdrsum= [13.57628123 13.40236929]
gsirsum= [19.78900424 21.12447846]
gsarsum= [14.69379634 14.80706664]
sdr [14.021245   13.68702232] sdr_mixed [-0.06902459  0.21136048]
GSDR: [14.021245   13.68702232]
GNSDR: [14.09026958 13.47566184]
GSIR: [22.08474168 20.23052785]
GSAR: [14.78558279 14.81621118]
i= 354 bug_2_05.wav 2.9935081005096436
gsdrsum= [13.41226153 13.7733393 ]
gnsdrsum= [13.57773317 13.40257634]
gsirsum= [19.79548937 21.12195317]
gsarsum= [14.69405562 14.80709247]
sdr [14.97827082 15.28217403] sdr_mixed [-0.35971028  0.6005754 ]
GSDR: [14.97827082 15.28217403]
GNSDR: [15.3379811  14.68159863]
GSIR: [21.61433706 22.2204168 ]
GSAR: [16.07031335 16.29020262]
i= 355 bug_2_06.wav 2.69526743888855
gsdrsum= [13.41667283 13.77758954]
gnsdrsum= [13.58269162 13.40617921]
gsirsum= [19.80061289 21.12504744]
gsarsum= [14.6979324  14.81127024]
sdr [15.82966667 15.54436828] sdr_mixed [0.0426045  0.27528209]
GSDR: [15.82966667 15.54436828]
GNSDR: [15.78706217 15.2690862 ]
GSIR: [22.38705977 21.988462  ]
GSAR: [16.93891242 16.68868456]
i= 356 bug_2_07.wav 2.6343817710876465
gsdrsum= [13.4234509 13.7825524]
gnsdrsum= [13.58888367 13.4114121 ]
gsirsum= [19.80787819 21.12747276]
gsarsum= [14.70422729 14.81654388]
sdr [15.87328826 15.95695603] sdr_mixed [-0.44195911  0.67657674]
GSDR: [15.87328826 15.95695603]
GNSDR: [16.31524737 15.28037929]
GSIR: [25.72941459 23.46186003]
GSAR: [16.35874215 16.82579531]
i= 357 bug_2_08.wav 2.9124863147735596
gsdrsum= [13.43031319 13.78864317]
gnsdrsum= [13.59652054 13.4166473 ]
gsirsum= [19.82446513 21.13401166]
gsarsum= [14.70886179 14.82217203]
sdr [15.96348104 15.68942286] sdr_mixed [0.01632593 0.30879163]
GSDR: [15.96348104 15.68942286]
GNSDR: [15.94715511 15.38063123]
GSIR: [28.17035166 23.50295252]
GSAR: [16.23955837 16.49420301]
i= 358 bug_3_01.wav 4.006676197052002
gsdrsum= [13.43738908 13.79395261]
gnsdrsum= [13.60308656 13.42213329]
gsirsum= [19.84777766 21.14062881]
gsarsum= [14.71313747 14.82684251]
sdr [12.76014537 11.89719492] sdr_mixed [ 0.50706333 -0.03114506]
GSDR: [12.76014537 11.89719492]
GNSDR: [12.25308204 11.92833998]
GSIR: [22.81011688 18.00704831]
GSAR: [13.23488296 13.18541555]
i= 359 bug_3_02.wav 2.6207401752471924
gsdrsum= [13.4355026  13.78866916]
gnsdrsum= [13.5993261  13.41797231]
gsirsum= [19.8560293  21.13190017]
gsarsum= [14.70901977 14.82227029]
sdr [12.83576538 13.1467096 ] sdr_mixed [-0.35573514  0.33783587]
GSDR: [12.83576538 13.1467096 ]
GNSDR: [13.19150052 12.80887373]
GSIR: [21.54361078 21.13156701]
GSAR: [13.49419389 13.93231067]
i= 360 bug_3_03.wav 2.9167592525482178
gsdrsum= [13.43383667 13.78688594]
gnsdrsum= [13.59819325 13.41628037]
gsirsum= [19.86071703 21.13189925]
gsarsum= [14.70564526 14.81979818]
sdr [15.48767405 15.6348941 ] sdr_mixed [-0.05507772  0.08327965]
GSDR: [15.48767405 15.6348941 ]
GNSDR: [15.54275176 15.55161444]
GSIR: [24.89072129 26.58479721]
GSAR: [16.03100103 16.00821334]
i= 361 bug_3_04.wav 4.1464197635650635
gsdrsum= [13.43952597 13.79200508]
gnsdrsum= [13.60357984 13.42219542]
gsirsum= [19.87465056 21.14700423]
gsarsum= [14.7093166  14.82309019]
sdr [15.24115328 16.22421412] sdr_mixed [-0.98473425  1.06642978]
GSDR: [15.24115328 16.22421412]
GNSDR: [16.22588753 15.15778434]
GSIR: [24.62997069 25.4122815 ]
GSAR: [15.78719652 16.79461019]
i= 362 bug_3_05.wav 2.952268362045288
gsdrsum= [13.44450284 13.79872389]
gnsdrsum= [13.61082379 13.42698986]
gsirsum= [19.8877868  21.15878676]
gsarsum= [14.71229417 14.82853638]
sdr [13.56954951 13.74286072] sdr_mixed [-0.04308784  0.23410889]
GSDR: [13.56954951 13.74286072]
GNSDR: [13.61263735 13.50875184]
GSIR: [20.94442452 21.89465755]
GSAR: [14.48226823 14.49224405]
i= 363 bug_3_06.wav 4.092933893203735
gsdrsum= [13.44484732 13.79856999]
gnsdrsum= [13.61082878 13.4272151 ]
gsirsum= [19.89069765 21.16081396]
gsarsum= [14.71166049 14.82760995]
sdr [14.25989658 14.11884113] sdr_mixed [ 0.11261409 -0.19846724]
GSDR: [14.25989658 14.11884113]
GNSDR: [14.14728249 14.31730837]
GSIR: [21.43857557 22.25109904]
GSAR: [15.21408168 14.86956601]
i= 364 bug_3_07.wav 4.196763515472412
gsdrsum= [13.44708647 13.79944986]
gnsdrsum= [13.61230256 13.42966041]
gsirsum= [19.89495006 21.16380924]
gsarsum= [14.71304077 14.82772522]
sdr [14.56687945 14.31429448] sdr_mixed [ 0.3262566  -0.03448879]
GSDR: [14.56687945 14.31429448]
GNSDR: [14.24062285 14.34878326]
GSIR: [23.3536738  23.14368246]
GSAR: [15.20283652 14.94478715]
i= 365 bug_3_08.wav 2.9474878311157227
gsdrsum= [13.45015439 13.80086039]
gnsdrsum= [13.61402398 13.43217856]
gsirsum= [19.90442601 21.16923355]
gsarsum= [14.71438268 14.82804594]
sdr [14.17384196 14.16350055] sdr_mixed [-0.10636976  0.09081356]
GSDR: [14.17384196 14.16350055]
GNSDR: [14.28021173 14.07268699]
GSIR: [22.15073149 22.397035  ]
GSAR: [14.9539991  14.89522835]
i= 366 bug_3_09.wav 4.078116178512573
gsdrsum= [13.45213168 13.80185121]
gnsdrsum= [13.61584417 13.43392858]
gsirsum= [19.91056346 21.1725882 ]
gsarsum= [14.71503737 14.82822949]
sdr [10.75239332 10.68142762] sdr_mixed [-0.11953735  0.1551582 ]
GSDR: [10.75239332 10.68142762]
GNSDR: [10.87193067 10.52626943]
GSIR: [17.411035   17.09408053]
GSAR: [11.8864784 11.8915987]
i= 367 bug_4_01.wav 2.970703363418579
gsdrsum= [13.44477544 13.79334869]
gnsdrsum= [13.60836756 13.4260058 ]
gsirsum= [19.90375276 21.1614751 ]
gsarsum= [14.70733012 14.82022777]
sdr [9.44834328 9.95122705] sdr_mixed [-0.33964969  0.16794209]
GSDR: [9.44834328 9.95122705]
GNSDR: [9.78799297 9.78328496]
GSIR: [14.70491685 17.32235506]
GSAR: [11.13006758 10.90970201]
i= 368 bug_4_02.wav 2.628345251083374
gsdrsum= [13.43391557 13.78290815]
gnsdrsum= [13.59798611 13.41610711]
gsirsum= [19.88962549 21.15104271]
gsarsum= [14.6976093  14.80960135]
sdr [10.52498832 11.01198441] sdr_mixed [-0.02569931  0.10739794]
GSDR: [10.52498832 11.01198441]
GNSDR: [10.55068763 10.90458648]
GSIR: [15.41773459 19.23096824]
GSAR: [12.34936967 11.77288823]
i= 369 bug_4_03.wav 2.5989019870758057
gsdrsum= [13.4260323  13.77539887]
gnsdrsum= [13.58972785 13.40930082]
gsirsum= [19.87750654 21.14583926]
gsarsum= [14.6912455  14.80137177]
sdr [16.31523041 16.25035275] sdr_mixed [ 0.45796227 -0.29124349]
GSDR: [16.31523041 16.25035275]
GNSDR: [15.85726815 16.54159624]
GSIR: [24.91475772 28.21334329]
GSAR: [16.97441035 16.54245257]
i= 370 bug_5_01.wav 2.041928291320801
gsdrsum= [13.43384095 13.78208793]
gnsdrsum= [13.59585634 13.41776648]
gsirsum= [19.89112073 21.16494062]
gsarsum= [14.69741622 14.80607739]
sdr [13.58994496 12.86369786] sdr_mixed [-0.04340929  0.03028505]
GSDR: [13.58994496 12.86369786]
GNSDR: [13.63335424 12.83341281]
GSIR: [21.38871324 18.6082049 ]
GSAR: [14.40974419 14.2685871 ]
i= 371 bug_5_02.wav 4.129400014877319
gsdrsum= [13.43426171 13.77961249]
gnsdrsum= [13.59595741 13.4161914 ]
gsirsum= [19.89515737 21.15804915]
gsarsum= [14.69664082 14.80462863]
sdr [ 9.10526955 12.84966805] sdr_mixed [-3.58275765  3.76169348]
GSDR: [ 9.10526955 12.84966805]
GNSDR: [12.6880272   9.08797457]
GSIR: [15.83410775 18.03005521]
GSAR: [10.25399294 14.48742087]
i= 372 bug_5_03.wav 2.6056928634643555
gsdrsum= [13.42262464 13.77711264]
gnsdrsum= [13.59351674 13.40455641]
gsirsum= [19.88424057 21.14964056]
gsarsum= [14.68469822 14.80377592]
sdr [8.92496248 9.29850613] sdr_mixed [-0.06834911  0.01458165]
GSDR: [8.92496248 9.29850613]
GNSDR: [8.99331159 9.28392448]
GSIR: [14.28244479 15.75481618]
GSAR: [10.57903411 10.52577613]
i= 373 bug_5_04.wav 4.076498031616211
gsdrsum= [13.41056656 13.76510565]
gnsdrsum= [13.58118375 13.39350914]
gsirsum= [19.86922235 21.13517723]
gsarsum= [14.67369108 14.79230676]
sdr [7.23814158 6.34968308] sdr_mixed [0.02444706 0.1996266 ]
GSDR: [7.23814158 6.34968308]
GNSDR: [7.21369452 6.15005648]
GSIR: [11.36491175  8.83833926]
GSAR: [ 9.66721297 10.48629416]
i= 374 bug_5_05.wav 2.616872549057007
gsdrsum= [13.39406275 13.74527832]
gnsdrsum= [13.56415837 13.37414162]
gsirsum= [19.84648355 21.10229798]
gsarsum= [14.66030477 14.78079335]
sdr [11.4440098  11.47011246] sdr_mixed [0.07859541 0.069065  ]
GSDR: [11.4440098  11.47011246]
GNSDR: [11.36541439 11.40104746]
GSIR: [19.23153913 20.34671062]
GSAR: [12.28614886 12.11244262]
i= 375 bug_5_06.wav 2.6274254322052
gsdrsum= [13.38886261 13.73921121]
gnsdrsum= [13.55829506 13.36888004]
gsirsum= [19.8448437  21.10028308]
gsarsum= [14.65397369 14.77367775]
sdr [7.59616675 7.79005626] sdr_mixed [-0.38958063  0.11451265]
GSDR: [7.59616675 7.79005626]
GNSDR: [7.98574738 7.6755436 ]
GSIR: [12.45174195 12.93005231]
GSAR: [9.55568951 9.59344027]
i= 376 bug_5_07.wav 2.0487630367279053
gsdrsum= [13.3734565  13.72338899]
gnsdrsum= [13.54347445 13.35373818]
gsirsum= [19.8251812  21.07855374]
gsarsum= [14.64041443 14.75990052]
sdr [9.68436713 9.63642675] sdr_mixed [-0.2253696   0.04893507]
GSDR: [9.68436713 9.63642675]
GNSDR: [9.90973673 9.58749169]
GSIR: [15.38754485 15.31594751]
GSAR: [11.16876497 11.13158952]
i= 377 bug_5_08.wav 4.150122404098511
gsdrsum= [13.36367112 13.71254824]
gnsdrsum= [13.53383589 13.34374814]
gsirsum= [19.81341028 21.06326832]
gsarsum= [14.63120581 14.75027636]
sdr [10.78024598 11.02206181] sdr_mixed [-0.16608194 -0.04175996]
GSDR: [10.78024598 11.02206181]
GNSDR: [10.94632792 11.06382178]
GSIR: [16.77365059 19.84209391]
GSAR: [12.12907938 11.67776441]
i= 378 bug_5_09.wav 2.6340622901916504
gsdrsum= [13.35683666 13.70543055]
gnsdrsum= [13.52699063 13.33771659]
gsirsum= [19.80536858 21.0600377 ]
gsarsum= [14.62458642 14.74214802]
sdr [10.01353272 10.27944883] sdr_mixed [-0.08843079  0.30147561]
GSDR: [10.01353272 10.27944883]
GNSDR: [10.10196351  9.97797322]
GSIR: [16.87537084 17.21229216]
GSAR: [11.10346794 11.34462525]
i= 379 bug_5_10.wav 2.952383518218994
gsdrsum= [13.34801528 13.69639102]
gnsdrsum= [13.51795362 13.32885183]
gsirsum= [19.79763772 21.04988533]
gsarsum= [14.61529587 14.73318358]
sdr [8.56928388 8.54513812] sdr_mixed [-0.26450961  0.10930929]
GSDR: [8.56928388 8.54513812]
GNSDR: [8.83379349 8.43582883]
GSIR: [14.84865777 13.74643666]
GSAR: [ 9.87565747 10.28552061]
i= 380 bug_5_11.wav 2.5810704231262207
gsdrsum= [13.33543967 13.68283509]
gnsdrsum= [13.50562688 13.31597546]
gsirsum= [19.78461409 21.03066573]
gsarsum= [14.60282314 14.7214792 ]
sdr [8.66741612 8.78392162] sdr_mixed [-0.30641741  0.02790754]
GSDR: [8.66741612 8.78392162]
GNSDR: [8.97383353 8.75601408]
GSIR: [13.54738075 14.13880639]
GSAR: [10.56272617 10.44430987]
i= 381 bug_5_12.wav 2.6135952472686768
gsdrsum= [13.32318764 13.66997705]
gnsdrsum= [13.49373241 13.30400705]
gsirsum= [19.7682434  21.01257686]
gsarsum= [14.59221921 14.71025304]
sdr [8.66323486 8.9483959 ] sdr_mixed [-0.23193068  0.05036545]
GSDR: [8.66323486 8.9483959 ]
GNSDR: [8.89516554 8.89803045]
GSIR: [14.38872158 16.71445764]
GSAR: [10.17090776  9.83487486]
i= 382 bug_5_13.wav 2.5783138275146484
gsdrsum= [13.31098881 13.65761689]
gnsdrsum= [13.48169428 13.29247308]
gsirsum= [19.75416088 21.00132524]
gsarsum= [14.5806451  14.69749027]
sdr [10.8976224  10.92426423] sdr_mixed [-0.25093121  0.27685185]
GSDR: [10.8976224  10.92426423]
GNSDR: [11.14855361 10.64741238]
GSIR: [17.71829042 17.25397054]
GSAR: [11.9828586  12.15629062]
i= 383 bug_5_14.wav 2.5922839641571045
gsdrsum= [13.30468759 13.6504802 ]
gnsdrsum= [13.47560253 13.28556692]
gsirsum= [19.74884529 20.99154103]
gsarsum= [14.57386237 14.69085528]
sdr [12.16480326 11.03587693] sdr_mixed [ 0.42200745 -0.38413513]
GSDR: [12.16480326 11.03587693]
GNSDR: [11.74279581 11.42001206]
GSIR: [17.97084367 15.84994214]
GSAR: [13.55688019 12.88700255]
i= 384 davidson_1_01.wav 2.6202900409698486
gsdrsum= [13.30171915 13.64367134]
gnsdrsum= [13.47109001 13.2807087 ]
gsirsum= [19.74421508 20.97815145]
gsarsum= [14.57121398 14.68615775]
sdr [10.19042257 12.55588574] sdr_mixed [-3.12304304  2.70805538]
GSDR: [10.19042257 12.55588574]
GNSDR: [13.31346561  9.84783035]
GSIR: [16.09321269 16.59269391]
GSAR: [11.58528288 14.83066389]
i= 385 davidson_1_02.wav 2.602625608444214
gsdrsum= [13.29363786 13.64084592]
gnsdrsum= [13.4706806  13.27179214]
gsirsum= [19.73473196 20.96676065]
gsarsum= [14.56345831 14.68653309]
sdr [11.32700903 11.81090018] sdr_mixed [-0.13395536 -0.06782023]
GSDR: [11.32700903 11.81090018]
GNSDR: [11.46096439 11.87872041]
GSIR: [16.98739225 19.37451032]
GSAR: [12.78947564 12.69750626]
i= 386 davidson_1_03.wav 2.581068277359009
gsdrsum= [13.28854296 13.63610513]
gnsdrsum= [13.46547408 13.26818314]
gsirsum= [19.72761449 20.96263565]
gsarsum= [14.5588625  14.68138017]
sdr [ 9.62538746 12.23496771] sdr_mixed [-2.31764823  2.31964683]
GSDR: [ 9.62538746 12.23496771]
GNSDR: [11.94303569  9.91532088]
GSIR: [15.77828975 18.15472031]
GSAR: [10.94486717 13.58441728]
i= 387 davidson_1_04.wav 2.6270406246185303
gsdrsum= [13.27907744 13.63248462]
gnsdrsum= [13.46154013 13.25951942]
gsirsum= [19.71740952 20.95538005]
gsarsum= [14.54952401 14.67854564]
sdr [11.76948077 10.61155233] sdr_mixed [ 0.78971131 -0.4167054 ]
GSDR: [11.76948077 10.61155233]
GNSDR: [10.97976946 11.02825773]
GSIR: [18.67631071 15.7345339 ]
GSAR: [12.81805712 12.3211633 ]
i= 388 davidson_1_05.wav 2.6511688232421875
gsdrsum= [13.27518673 13.62469871]
gnsdrsum= [13.45514381 13.25376874]
gsirsum= [19.71472628 20.94192426]
gsarsum= [14.54506147 14.67246991]
sdr [11.81436982 12.97312021] sdr_mixed [-0.92865919  0.98468392]
GSDR: [11.81436982 12.97312021]
GNSDR: [12.74302901 11.98843628]
GSIR: [17.64094159 19.82671148]
GSAR: [13.20453595 14.02188845]
i= 389 davidson_1_06.wav 4.117726564407349
gsdrsum= [13.27143142 13.6230237 ]
gnsdrsum= [13.45331318 13.25051596]
gsirsum= [19.70939521 20.93905739]
gsarsum= [14.54161539 14.67079747]
sdr [11.92378121 10.83732628] sdr_mixed [ 1.18933242 -1.29388458]
GSDR: [11.92378121 10.83732628]
GNSDR: [10.73444878 12.13121086]
GSIR: [17.42523754 18.61638879]
GSAR: [13.43885578 11.6889455 ]
i= 390 davidson_1_07.wav 2.6092097759246826
gsdrsum= [13.2679759  13.61588089]
gnsdrsum= [13.44634174 13.24764594]
gsirsum= [19.7035384  20.93310183]
gsarsum= [14.5387878  14.66315169]
sdr [10.15258987 11.26890915] sdr_mixed [-0.45468308  0.5138477 ]
GSDR: [10.15258987 11.26890915]
GNSDR: [10.60727295 10.75506145]
GSIR: [15.63683163 20.80483709]
GSAR: [11.71358117 11.81718096]
i= 391 davidson_1_08.wav 2.587172031402588
gsdrsum= [13.26000816 13.6098784 ]
gnsdrsum= [13.43908069 13.24127105]
gsirsum= [19.69313761 20.93277379]
gsarsum= [14.53156221 14.65587299]
sdr [12.17621259 12.46585243] sdr_mixed [ 0.48700805 -0.29744325]
GSDR: [12.17621259 12.46585243]
GNSDR: [11.68920454 12.76329568]
GSIR: [17.48917256 21.51439873]
GSAR: [13.7663922  13.07379315]
i= 392 davidson_1_09.wav 2.6091346740722656
gsdrsum= [13.25724338 13.60695997]
gnsdrsum= [13.43461672 13.24005172]
gsirsum= [19.68751525 20.93425752]
gsarsum= [14.52961024 14.65183708]
sdr [10.42956739 10.69668762] sdr_mixed [-0.28609257 -0.00375638]
GSDR: [10.42956739 10.69668762]
GNSDR: [10.71565996 10.700444  ]
GSIR: [15.04775596 16.78777482]
GSAR: [12.40281569 12.01288381]
i= 393 davidson_1_10.wav 2.8756120204925537
gsdrsum= [13.25004828 13.59955469]
gnsdrsum= [13.42769825 13.23358962]
gsirsum= [19.67570925 20.92370668]
gsarsum= [14.52419855 14.64512218]
sdr [12.205415   11.52843559] sdr_mixed [ 0.97929452 -0.75354591]
GSDR: [12.205415   11.52843559]
GNSDR: [11.22612048 12.28198151]
GSIR: [18.91669738 19.95829254]
GSAR: [13.30237934 12.24506273]
i= 394 davidson_2_01.wav 2.6224312782287598
gsdrsum= [13.24739692 13.59429805]
gnsdrsum= [13.42211049 13.23117437]
gsirsum= [19.67378282 20.92125639]
gsarsum= [14.52109749 14.63903066]
sdr [11.98972813 11.80538138] sdr_mixed [-0.02329182  0.03179325]
GSDR: [11.98972813 11.80538138]
GNSDR: [12.01301994 11.77358813]
GSIR: [19.23926068 18.23257553]
GSAR: [12.94766644 12.99203472]
i= 395 davidson_2_02.wav 2.5955328941345215
gsdrsum= [13.24421295 13.58976914]
gnsdrsum= [13.41854318 13.22748428]
gsirsum= [19.67268277 20.9144496 ]
gsarsum= [14.51711412 14.63486105]
sdr [11.24142116 11.33109339] sdr_mixed [-0.44938753  0.46534415]
GSDR: [11.24142116 11.33109339]
GNSDR: [11.69080869 10.86574923]
GSIR: [18.66743632 16.85115774]
GSAR: [12.1665915  12.84978322]
i= 396 davidson_2_03.wav 2.582123279571533
gsdrsum= [13.2391554  13.58406542]
gnsdrsum= [13.41418021 13.2215203 ]
gsirsum= [19.67014427 20.90418876]
gsarsum= [14.51117845 14.63035328]
sdr [11.25879342 11.7888372 ] sdr_mixed [-0.33442868  0.53469237]
GSDR: [11.25879342 11.7888372 ]
GNSDR: [11.59322209 11.25414483]
GSIR: [18.31334012 18.55758236]
GSAR: [12.27540434 12.87509801]
i= 397 davidson_2_04.wav 2.9038100242614746
gsdrsum= [13.23416708 13.57954343]
gnsdrsum= [13.40959341 13.21656469]
gsirsum= [19.66672662 20.89827792]
gsarsum= [14.50554678 14.62593198]
sdr [12.55754383 12.83121988] sdr_mixed [-0.37019154  0.59100079]
GSDR: [12.55754383 12.83121988]
GNSDR: [12.92773537 12.24021909]
GSIR: [20.62047396 20.2618382 ]
GSAR: [13.332682   13.73744341]
i= 398 davidson_2_05.wav 2.8950040340423584
gsdrsum= [13.23246702 13.57766322]
gnsdrsum= [13.40838272 13.21411156]
gsirsum= [19.66912297 20.89667882]
gsarsum= [14.50259988 14.6236996 ]
sdr [11.54494284 11.18451473] sdr_mixed [-0.17690719  0.28341435]
GSDR: [11.54494284 11.18451473]
GNSDR: [11.72185003 10.90110039]
GSIR: [18.92097479 16.8385723 ]
GSAR: [12.47792521 12.65231174]
i= 399 davidson_2_06.wav 2.8981122970581055
gsdrsum= [13.22823764 13.57166536]
gnsdrsum= [13.40415582 13.20831454]
gsirsum= [19.66724791 20.88650813]
gsarsum= [14.49752551 14.61875878]
sdr [8.73705774 8.93226048] sdr_mixed [-0.10056608  0.32872715]
GSDR: [8.73705774 8.93226048]
GNSDR: [8.83762382 8.60353333]
GSIR: [14.43289802 14.06596583]
GSAR: [10.25406813 10.68971121]
i= 400 davidson_2_07.wav 4.010841608047485
gsdrsum= [13.21700969 13.56006684]
gnsdrsum= [13.39273949 13.19680259]
gsirsum= [19.65416204 20.86945677]
gsarsum= [14.48691687 14.60893616]
sdr [9.28578063 9.55191429] sdr_mixed [0.12099632 0.18633425]
GSDR: [9.28578063 9.55191429]
GNSDR: [9.16478431 9.36558005]
GSIR: [14.43017412 16.03172626]
GSAR: [11.02531128 10.7653897 ]
i= 401 davidson_2_08.wav 2.948223829269409
gsdrsum= [13.20720612 13.55007145]
gnsdrsum= [13.38219596 13.18724842]
gsirsum= [19.64113464 20.85739261]
gsarsum= [14.47828444 14.59935125]
sdr [ 9.37393465 10.30226457] sdr_mixed [-1.20209795  0.97034362]
GSDR: [ 9.37393465 10.30226457]
GNSDR: [10.5760326   9.33192095]
GSIR: [14.44480636 15.01472178]
GSAR: [11.14575634 12.22761431]
i= 402 davidson_2_09.wav 2.049342155456543
gsdrsum= [13.19767062 13.54199233]
gnsdrsum= [13.37521545 13.17765805]
gsirsum= [19.62820845 20.8428586 ]
gsarsum= [14.46999456 14.59345141]
sdr [9.10556969 9.60222647] sdr_mixed [0.0213704  0.48635461]
GSDR: [9.10556969 9.60222647]
GNSDR: [9.08419929 9.11587186]
GSIR: [14.78809204 15.45673633]
GSAR: [10.61562314 11.03031872]
i= 403 davidson_2_10.wav 4.071382284164429
gsdrsum= [13.18751652 13.53221624]
gnsdrsum= [13.36456777 13.16757918]
gsirsum= [19.61619823 20.82949353]
gsarsum= [14.46043037 14.58460989]
sdr [10.99005621 12.10486424] sdr_mixed [-0.10486218  0.15309067]
GSDR: [10.99005621 12.10486424]
GNSDR: [11.0949184  11.95177357]
GSIR: [15.6022393  19.68320865]
GSAR: [12.950659   12.98494256]
i= 404 davidson_3_01.wav 3.9982001781463623
gsdrsum= [13.18207727 13.52868319]
gnsdrsum= [13.35894982 13.16456976]
gsirsum= [19.60626269 20.82665619]
gsarsum= [14.45669331 14.58065032]
sdr [12.31128247 12.84008289] sdr_mixed [0.16027358 0.01503942]
GSDR: [12.31128247 12.84008289]
GNSDR: [12.15100889 12.82504347]
GSIR: [17.56136119 20.18648273]
GSAR: [13.92669545 13.76581091]
i= 405 davidson_3_02.wav 2.5861568450927734
gsdrsum= [13.17992716 13.52698294]
gnsdrsum= [13.35596725 13.16373142]
gsirsum= [19.60121355 20.82507552]
gsarsum= [14.45538467 14.57863837]
sdr [10.17608995 11.91113193] sdr_mixed [-0.4650158   1.00511106]
GSDR: [10.17608995 11.91113193]
GNSDR: [10.64110575 10.90602087]
GSIR: [14.61200999 19.24970087]
GSAR: [12.26251583 12.84853951]
i= 406 davidson_3_03.wav 2.6081526279449463
gsdrsum= [13.17252854 13.52300301]
gnsdrsum= [13.3492804  13.15817056]
gsirsum= [19.58892487 20.82119528]
gsarsum= [14.44998352 14.57437704]
sdr [10.53023558 11.34873499] sdr_mixed [-0.28822966  0.03910864]
GSDR: [10.53023558 11.34873499]
GNSDR: [10.81846524 11.30962635]
GSIR: [15.28117275 18.2106936 ]
GSAR: [12.42817683 12.41544771]
i= 407 davidson_3_04.wav 4.117461681365967
gsdrsum= [13.16603642 13.51766083]
gnsdrsum= [13.34306218 13.15362868]
gsirsum= [19.57834072 20.81478128]
gsarsum= [14.44501593 14.56907255]
sdr [12.02787918 12.82850269] sdr_mixed [-0.39204101  0.35233791]
GSDR: [12.02787918 12.82850269]
GNSDR: [12.41992019 12.47616478]
GSIR: [16.15971027 18.04836027]
GSAR: [14.25153762 14.44889591]
i= 408 davidson_3_05.wav 2.640990972518921
gsdrsum= [13.16324682 13.51597171]
gnsdrsum= [13.34079958 13.15196823]
gsirsum= [19.56996172 20.80800083]
gsarsum= [14.44454172 14.56877799]
sdr [11.33042249 12.11999351] sdr_mixed [-0.04141485  0.14423601]
GSDR: [11.33042249 12.11999351]
GNSDR: [11.37183734 11.9757575 ]
GSIR: [16.01828962 19.84533343]
GSAR: [13.24091039 12.96790061]
i= 409 davidson_3_06.wav 2.6113362312316895
gsdrsum= [13.15876559 13.51255856]
gnsdrsum= [13.33598549 13.14909241]
gsirsum= [19.56127793 20.80564712]
gsarsum= [14.44159886 14.56486387]
sdr [ 8.50329641 10.09832488] sdr_mixed [-0.62336784  0.52305212]
GSDR: [ 8.50329641 10.09832488]
GNSDR: [9.12666425 9.57527276]
GSIR: [11.38585256 14.63975935]
GSAR: [11.94991353 12.12555985]
i= 410 davidson_3_07.wav 2.65336275100708
gsdrsum= [13.14741078 13.50423117]
gnsdrsum= [13.32571886 13.14037578]
gsirsum= [19.54133786 20.79060837]
gsarsum= [14.43552158 14.55891435]
sdr [11.28594858 12.05475044] sdr_mixed [-0.28610078  0.05897355]
GSDR: [11.28594858 12.05475044]
GNSDR: [11.57204936 11.99577688]
GSIR: [15.64720112 18.60040759]
GSAR: [13.3840687  13.20187035]
i= 411 davidson_3_08.wav 2.486731767654419
gsdrsum= [13.14288168 13.50070445]
gnsdrsum= [13.32145202 13.13759086]
gsirsum= [19.53186308 20.78527942]
gsarsum= [14.4329633  14.55561254]
sdr [10.72552545 12.18259712] sdr_mixed [-0.70350408  0.74286977]
GSDR: [10.72552545 12.18259712]
GNSDR: [11.42902952 11.43972735]
GSIR: [15.90714771 20.43717621]
GSAR: [12.4049579 12.9247738]
i= 412 davidson_3_09.wav 2.949009418487549
gsdrsum= [13.13701431 13.49750516]
gnsdrsum= [13.31685876 13.13346984]
gsirsum= [19.52306523 20.7844345 ]
gsarsum= [14.42804095 14.55165419]
sdr [10.4972699  11.86540429] sdr_mixed [-0.55316595  0.64796208]
GSDR: [10.4972699  11.86540429]
GNSDR: [11.05043585 11.21744221]
GSIR: [15.0655394  19.53785822]
GSAR: [12.49653959 12.72740004]
i= 413 davidson_3_10.wav 2.9262328147888184
gsdrsum= [13.13062268 13.49355334]
gnsdrsum= [13.31137105 13.12883054]
gsirsum= [19.51227219 20.78141616]
gsarsum= [14.4233642  14.54723711]
sdr [12.55846734 13.64925449] sdr_mixed [-0.0757145   0.50059069]
GSDR: [12.55846734 13.64925449]
GNSDR: [12.63418185 13.1486638 ]
GSIR: [16.71789036 20.5096038 ]
GSAR: [14.75245415 14.68975369]
i= 414 davidson_3_11.wav 2.675462245941162
gsdrsum= [13.12924066 13.49392943]
gnsdrsum= [13.30973533 13.12887845]
gsirsum= [19.50552247 20.78075961]
gsarsum= [14.4241591  14.54758135]
sdr [11.97496662 13.82677582] sdr_mixed [-0.81901171  0.91423207]
GSDR: [11.97496662 13.82677582]
GNSDR: [12.79397833 12.91254375]
GSIR: [17.05797219 23.78948403]
GSAR: [13.67266731 14.30662458]
i= 415 davidson_3_12.wav 2.9244110584259033
gsdrsum= [13.12645928 13.49473147]
gnsdrsum= [13.30849254 13.12835716]
gsirsum= [19.49962476 20.78800955]
gsarsum= [14.42234828 14.54700073]
sdr [10.66993516 12.16296346] sdr_mixed [-0.1791878   0.22973373]
GSDR: [10.66993516 12.16296346]
GNSDR: [10.84912296 11.93322973]
GSIR: [14.44938311 19.16820857]
GSAR: [13.18019583 13.18046735]
i= 416 davidson_3_13.wav 2.6263341903686523
gsdrsum= [13.12055417 13.4915301 ]
gnsdrsum= [13.3025806  13.12548426]
gsirsum= [19.48748475 20.78411579]
gsarsum= [14.41936233 14.5437158 ]
sdr [10.67023062 12.35484316] sdr_mixed [-0.65603942  1.57280252]
GSDR: [10.67023062 12.35484316]
GNSDR: [11.32627004 10.78204064]
GSIR: [16.04315856 20.12997004]
GSAR: [12.26560056 13.18987966]
i= 417 davidson_3_14.wav 2.078108072280884
gsdrsum= [13.11467809 13.48880424]
gnsdrsum= [13.29784124 13.11986449]
gsirsum= [19.47922498 20.7825471 ]
gsarsum= [14.41419744 14.54046919]
sdr [14.10982098 14.20841287] sdr_mixed [-0.01717882  0.04525242]
GSDR: [14.10982098 14.20841287]
GNSDR: [14.1269998  14.16316045]
GSIR: [22.16754611 23.48976198]
GSAR: [14.87472351 14.77310599]
i= 418 davidson_4_01.wav 2.9323830604553223
gsdrsum= [13.11705882 13.49052579]
gnsdrsum= [13.29982488 13.12236041]
gsirsum= [19.48565637 20.78902369]
gsarsum= [14.41529917 14.54102574]
sdr [10.40223057 11.12395884] sdr_mixed [-0.92079002  1.09408047]
GSDR: [10.40223057 11.12395884]
GNSDR: [11.32302059 10.02987837]
GSIR: [18.21829249 16.73201696]
GSAR: [11.25213447 12.61125764]
i= 419 davidson_4_02.wav 2.989919662475586
gsdrsum= [13.11057952 13.48487766]
gnsdrsum= [13.29510697 13.11497979]
gsirsum= [19.48263164 20.7793411 ]
gsarsum= [14.40774985 14.53642008]
sdr [10.07143156 10.77535171] sdr_mixed [-0.494042    0.43423599]
GSDR: [10.07143156 10.77535171]
GNSDR: [10.56547356 10.34111572]
GSIR: [15.73136747 17.51675791]
GSAR: [11.5625452  11.88506733]
i= 420 davidson_4_03.wav 2.967182159423828
gsdrsum= [13.10334345 13.47842641]
gnsdrsum= [13.28860784 13.10837535]
gsirsum= [19.47370005 20.77157304]
gsarsum= [14.40097556 14.53010734]
sdr [9.41579613 9.9848749 ] sdr_mixed [ 0.1436231  -0.18140263]
GSDR: [9.41579613 9.9848749 ]
GNSDR: [ 9.27217303 10.16627753]
GSIR: [14.03984845 18.12084177]
GSAR: [11.42022597 10.77557185]
i= 421 davidson_4_04.wav 2.6338019371032715
gsdrsum= [13.09458443 13.47012818]
gnsdrsum= [13.27906761 13.10138699]
gsirsum= [19.46079304 20.76527677]
gsarsum= [14.39389539 14.5211892 ]
sdr [10.14479097 10.4907917 ] sdr_mixed [-0.35324649  0.10553145]
GSDR: [10.14479097 10.4907917 ]
GNSDR: [10.49803746 10.38526025]
GSIR: [16.04907842 17.32878171]
GSAR: [11.54019813 11.57826338]
i= 422 davidson_4_05.wav 2.9646706581115723
gsdrsum= [13.0875944  13.46306814]
gnsdrsum= [13.2724775  13.09495068]
gsirsum= [19.45270841 20.75713341]
gsarsum= [14.38713308 14.51421545]
sdr [ 9.6160522  10.05344862] sdr_mixed [0.34640051 0.57440865]
GSDR: [ 9.6160522  10.05344862]
GNSDR: [9.26965168 9.47903997]
GSIR: [14.94331944 17.21014142]
GSAR: [11.26049803 11.06357007]
i= 423 davidson_4_06.wav 2.9838919639587402
gsdrsum= [13.07938744 13.45500758]
gnsdrsum= [13.26301455 13.08640242]
gsirsum= [19.44204792 20.74874809]
gsarsum= [14.3797415  14.50605789]
sdr [8.45600452 8.81623431] sdr_mixed [-0.4521582   0.33838581]
GSDR: [8.45600452 8.81623431]
GNSDR: [8.90816272 8.4778485 ]
GSIR: [13.99636291 14.15195395]
GSAR: [10.04772778 10.48404166]
i= 424 davidson_4_07.wav 2.989086389541626
gsdrsum= [13.06848324 13.44406707]
gnsdrsum= [13.25274367 13.07553319]
gsirsum= [19.42920432 20.73318961]
gsarsum= [14.36952449 14.496572  ]
sdr [ 9.5681778 10.8964537] sdr_mixed [-0.09835864  1.58315669]
GSDR: [ 9.5681778 10.8964537]
GNSDR: [9.66653644 9.31329701]
GSIR: [14.43774875 17.84905217]
GSAR: [11.43430479 11.94556602]
i= 425 davidson_5_01.wav 2.6256840229034424
gsdrsum= [13.06024722 13.43807269]
gnsdrsum= [13.24430554 13.06668087]
gsirsum= [19.41745972 20.72640341]
gsarsum= [14.36261809 14.49056964]
sdr [ 9.67726725 10.61188495] sdr_mixed [-0.38283192  0.19588812]
GSDR: [ 9.67726725 10.61188495]
GNSDR: [10.06009917 10.41599683]
GSIR: [13.38662205 15.0151854 ]
GSAR: [12.28028239 12.70388704]
i= 426 davidson_5_02.wav 2.673299551010132
gsdrsum= [13.05230596 13.43143845]
gnsdrsum= [13.23683088 13.06045861]
gsirsum= [19.40330282 20.71299679]
gsarsum= [14.35772998 14.48637555]
sdr [10.48928537 12.33623755] sdr_mixed [-0.29695895  0.64732506]
GSDR: [10.48928537 12.33623755]
GNSDR: [10.78624432 11.68891249]
GSIR: [13.92581406 18.52628545]
GSAR: [13.28388137 13.59113172]
i= 427 davidson_5_03.wav 2.643345594406128
gsdrsum= [13.04630357 13.42887357]
gnsdrsum= [13.2310918  13.05724656]
gsirsum= [19.39047498 20.70787569]
gsarsum= [14.35521511 14.48427896]
sdr [7.90247364 9.13918175] sdr_mixed [-0.36538008  1.16100737]
GSDR: [7.90247364 9.13918175]
GNSDR: [8.26785372 7.97817438]
GSIR: [11.84214036 14.27577313]
GSAR: [10.42290821 10.88762176]
i= 428 davidson_5_04.wav 2.631619930267334
gsdrsum= [13.03428527 13.41885093]
gnsdrsum= [13.21949545 13.04537957]
gsirsum= [19.37283868 20.69284741]
gsarsum= [14.34602748 14.47587555]
sdr [8.45477696 9.31291019] sdr_mixed [-0.56719708  0.65481507]
GSDR: [8.45477696 9.31291019]
GNSDR: [9.02197404 8.65809512]
GSIR: [13.77042688 15.27878313]
GSAR: [10.14565465 10.70761838]
i= 429 davidson_5_05.wav 2.601642608642578
gsdrsum= [13.02361043 13.40927997]
gnsdrsum= [13.20971101 13.0351528 ]
gsirsum= [19.35977945 20.68022722]
gsarsum= [14.3362364  14.46709174]
sdr [ 9.76146184 10.54052646] sdr_mixed [-0.08476025  0.33554754]
GSDR: [ 9.76146184 10.54052646]
GNSDR: [ 9.84622208 10.20497892]
GSIR: [14.20088479 17.09888691]
GSAR: [11.8603061  11.70839134]
i= 430 davidson_5_06.wav 4.104124069213867
gsdrsum= [13.01602404 13.40260845]
gnsdrsum= [13.20188895 13.028571  ]
gsirsum= [19.34778202 20.67189852]
gsarsum= [14.33047842 14.46067615]
sdr [9.30552219 9.75315264] sdr_mixed [-0.04673189  0.12950889]
GSDR: [9.30552219 9.75315264]
GNSDR: [9.35225408 9.62364375]
GSIR: [14.3732984  16.88009218]
GSAR: [11.08124289 10.77678767]
i= 431 davidson_5_07.wav 2.6625046730041504
gsdrsum= [13.00741498 13.39414104]
gnsdrsum= [13.19295708 13.02067093]
gsirsum= [19.3362403  20.66310082]
gsarsum= [14.32293959 14.45212885]
sdr [7.71077028 8.25346241] sdr_mixed [-0.26533088  0.25669435]
GSDR: [7.71077028 8.25346241]
GNSDR: [7.97610115 7.99676806]
GSIR: [12.85844717 14.7445968 ]
GSAR: [9.51426646 9.49995568]
i= 432 davidson_5_08.wav 4.16692328453064
gsdrsum= [12.99515423 13.38224132]
gnsdrsum= [13.18088102 13.00904153]
gsirsum= [19.3212454  20.64940058]
gsarsum= [14.3118084  14.44066548]
sdr [8.74703097 9.61604494] sdr_mixed [-0.51414785  0.55322858]
GSDR: [8.74703097 9.61604494]
GNSDR: [9.26117882 9.06281636]
GSIR: [13.40117565 14.73598164]
GSAR: [10.76173886 11.35610854]
i= 433 davidson_5_09.wav 2.65313982963562
gsdrsum= [12.98534332 13.3735434 ]
gnsdrsum= [13.17182859 12.99992784]
gsirsum= [19.30757319 20.63574373]
gsarsum= [14.30360963 14.4335418 ]
sdr [9.00711508 8.41568021] sdr_mixed [ 1.47391835 -1.48280666]
GSDR: [9.00711508 8.41568021]
GNSDR: [7.53319674 9.89848686]
GSIR: [12.28083749 15.5647574 ]
GSAR: [12.01861413  9.46477887]
i= 434 davidson_5_10.wav 2.6293859481811523
gsdrsum= [12.9761769  13.36211976]
gnsdrsum= [13.15883636 12.99278167]
gsirsum= [19.29138255 20.62405943]
gsarsum= [14.29834466 14.42209303]
sdr [9.0909923  9.98327459] sdr_mixed [-0.00190312  0.1447519 ]
GSDR: [9.0909923  9.98327459]
GNSDR: [9.09289542 9.83852269]
GSIR: [13.37084543 18.39605115]
GSAR: [11.31552362 10.72152417]
i= 435 davidson_5_11.wav 2.9540915489196777
gsdrsum= [12.96724544 13.3543523 ]
gnsdrsum= [13.14948936 12.9855305 ]
gsirsum= [19.27777212 20.61893757]
gsarsum= [14.2914876  14.41358598]
sdr [15.75307501 13.75455535] sdr_mixed [ 2.83626194 -2.91459313]
GSDR: [15.75307501 13.75455535]
GNSDR: [12.91681307 16.66914848]
GSIR: [20.7593721  25.66346568]
GSAR: [17.43736158 14.0555788 ]
i= 436 fdps_1_01.wav 2.678956985473633
gsdrsum= [12.97363496 13.35527019]
gnsdrsum= [13.1489557  12.99397916]
gsirsum= [19.28117029 20.63050759]
gsarsum= [14.29870291 14.41276486]
sdr [13.75350402 14.45970778] sdr_mixed [-0.44725975  0.33218319]
GSDR: [13.75350402 14.45970778]
GNSDR: [14.20076377 14.12752459]
GSIR: [20.40677046 23.13010248]
GSAR: [14.85031608 15.11473334]
i= 437 fdps_1_02.wav 2.6413307189941406
gsdrsum= [12.97541955 13.35779751]
gnsdrsum= [13.15136259 12.99657309]
gsirsum= [19.28374603 20.63622748]
gsarsum= [14.29996518 14.4143712 ]
sdr [14.37498006 14.16007118] sdr_mixed [-0.19973055  0.30603149]
GSDR: [14.37498006 14.16007118]
GNSDR: [14.57471061 13.85403969]
GSIR: [21.35284162 19.67292863]
GSAR: [15.37873431 15.63938912]
i= 438 fdps_1_03.wav 2.553712844848633
gsdrsum= [12.9786149  13.35962919]
gnsdrsum= [13.15461224 12.99853077]
gsirsum= [19.28846999 20.63402817]
gsarsum= [14.30242813 14.41716804]
sdr [13.14467276 13.08404117] sdr_mixed [-0.00740696  0.00310359]
GSDR: [13.14467276 13.08404117]
GNSDR: [13.15207972 13.08093757]
GSIR: [20.73627153 20.67679858]
GSAR: [14.01198845 13.95161381]
i= 439 fdps_1_04.wav 2.628298044204712
gsdrsum= [12.97899316 13.35900142]
gnsdrsum= [13.15460647 12.99871849]
gsirsum= [19.29176795 20.6341256 ]
gsarsum= [14.30176653 14.41610755]
sdr [14.8855074  14.81552465] sdr_mixed [-0.21129509  0.2675741 ]
GSDR: [14.8855074  14.81552465]
GNSDR: [15.09680249 14.54795056]
GSIR: [22.24083052 21.19161063]
GSAR: [15.79366357 15.98548495]
i= 440 fdps_1_05.wav 2.6616053581237793
gsdrsum= [12.98332615 13.3623117 ]
gnsdrsum= [13.15902055 13.00223947]
gsirsum= [19.29847036 20.63539261]
gsarsum= [14.30515721 14.41967432]
sdr [17.25284336 14.02166173] sdr_mixed [ 3.21100299 -2.81512027]
GSDR: [17.25284336 14.02166173]
GNSDR: [14.04184037 16.836782  ]
GSIR: [24.39448666 20.82365853]
GSAR: [18.20053368 15.07476224]
i= 441 fdps_1_06.wav 2.526979923248291
gsdrsum= [12.99300759 13.36380683]
gnsdrsum= [13.16102241 13.01093458]
gsirsum= [19.31002595 20.63581952]
gsarsum= [14.31399026 14.42115978]
sdr [13.1402806  13.92231772] sdr_mixed [-0.57063083  0.93422401]
GSDR: [13.1402806  13.92231772]
GNSDR: [13.71091142 12.98809371]
GSIR: [19.90280601 20.92977748]
GSAR: [14.21226775 14.92190805]
i= 442 fdps_1_07.wav 2.6388278007507324
gsdrsum= [12.99334079 13.36507043]
gnsdrsum= [13.1622665 13.0108829]
gsirsum= [19.31136709 20.63648458]
gsarsum= [14.31376012 14.4222927 ]
sdr [13.81866381 12.88331413] sdr_mixed [ 1.18194832 -1.33101613]
GSDR: [13.81866381 12.88331413]
GNSDR: [12.6367155  14.21433026]
GSIR: [19.96963356 20.75059995]
GSAR: [15.06896542 13.6945568 ]
i= 443 fdps_1_08.wav 3.019237756729126
gsdrsum= [12.99520382 13.36398294]
gnsdrsum= [13.16108016 13.01359949]
gsirsum= [19.31285301 20.63674218]
gsarsum= [14.31546487 14.42064995]
sdr [15.52522303 15.91299452] sdr_mixed [-0.41669181  0.54393289]
GSDR: [15.52522303 15.91299452]
GNSDR: [15.94191484 15.36906163]
GSIR: [23.30659246 24.0615566 ]
GSAR: [16.33729956 16.65199092]
i= 444 fdps_1_09.wav 2.682896614074707
gsdrsum= [13.00090206 13.36972396]
gnsdrsum= [13.1673433  13.01890458]
gsirsum= [19.32184792 20.64445572]
gsarsum= [14.32001855 14.42567549]
sdr [11.55739034 12.13552546] sdr_mixed [-0.02028595  0.49502569]
GSDR: [11.55739034 12.13552546]
GNSDR: [11.57767629 11.64049977]
GSIR: [17.65422555 20.38433648]
GSAR: [12.85556334 12.87919295]
i= 445 fdps_1_10.wav 4.188640594482422
gsdrsum= [12.99765822 13.36695048]
gnsdrsum= [13.16377102 13.01580704]
gsirsum= [19.31810046 20.64387118]
gsarsum= [14.31672764 14.42220025]
sdr [12.83254639 13.45877376] sdr_mixed [0.0204549  0.02513029]
GSDR: [12.83254639 13.45877376]
GNSDR: [12.81209149 13.43364347]
GSIR: [18.50972552 22.88987818]
GSAR: [14.26350043 14.00668494]
i= 446 fdps_1_11.wav 2.9659149646759033
gsdrsum= [12.99728801 13.36715636]
gnsdrsum= [13.1629825 13.0167439]
gsirsum= [19.31628796 20.64890707]
gsarsum= [14.3166083 14.4212686]
sdr [15.04745688 14.84038801] sdr_mixed [-0.08415078  0.09216628]
GSDR: [15.04745688 14.84038801]
GNSDR: [15.13160766 14.74822173]
GSIR: [22.55065219 21.78642276]
GSAR: [15.92121109 15.84916184]
i= 447 fdps_1_12.wav 2.6382052898406982
gsdrsum= [13.00187452 13.37045218]
gnsdrsum= [13.16738658 13.02061745]
gsirsum= [19.32352367 20.65145185]
gsarsum= [14.32019801 14.42446299]
sdr [11.44180786 12.23087003] sdr_mixed [-0.54625983  0.67446166]
GSDR: [11.44180786 12.23087003]
GNSDR: [11.98806769 11.55640837]
GSIR: [16.98161357 19.26370848]
GSAR: [12.95022347 13.2404031 ]
i= 448 fdps_1_13.wav 2.6419999599456787
gsdrsum= [12.99839223 13.36790847]
gnsdrsum= [13.16475417 13.01734912]
gsirsum= [19.31829619 20.64835421]
gsarsum= [14.31714004 14.42182   ]
sdr [11.3506362 12.2899214] sdr_mixed [-2.3312227  2.3688111]
GSDR: [11.3506362 12.2899214]
GNSDR: [13.6818589  9.9211103]
GSIR: [19.42775771 15.64459453]
GSAR: [12.13493241 15.09796804]
i= 449 fdps_1_14.wav 2.6370205879211426
gsdrsum= [12.99472239 13.36550761]
gnsdrsum= [13.16590585 13.01045327]
gsirsum= [19.31853998 20.63720998]
gsarsum= [14.31227988 14.4233259 ]
sdr [10.13079272 10.64312833] sdr_mixed [-0.30030249  0.24224327]
GSDR: [10.13079272 10.64312833]
GNSDR: [10.43109521 10.40088506]
GSIR: [15.21202618 16.45138218]
GSAR: [11.87347875 12.06289387]
i= 450 fdps_2_01.wav 2.6218440532684326
gsdrsum= [12.9883581  13.35945788]
gnsdrsum= [13.15982849 13.00465423]
gsirsum= [19.3094144  20.62790814]
gsarsum= [14.30686033 14.4180805 ]
sdr [9.65134882 9.4165845 ] sdr_mixed [-0.34231034  0.27649199]
GSDR: [9.65134882 9.4165845 ]
GNSDR: [9.99365916 9.1400925 ]
GSIR: [17.47082596 14.27198714]
GSAR: [10.51267048 11.29544335]
i= 451 fdps_2_02.wav 2.5602190494537354
gsdrsum= [12.98095897 13.35071536]
gnsdrsum= [13.15280816 12.99608536]
gsirsum= [19.3053377  20.61381519]
gsarsum= [14.29844749 14.41115669]
sdr [11.53555692 12.84063275] sdr_mixed [-0.7221205   0.94927103]
GSDR: [11.53555692 12.84063275]
GNSDR: [12.25767742 11.89136173]
GSIR: [17.33247302 20.37457359]
GSAR: [12.9416754  13.72335837]
i= 452 fdps_2_03.wav 2.6294078826904297
gsdrsum= [12.97776118 13.34958686]
gnsdrsum= [13.15082779 12.99364128]
gsirsum= [19.30097296 20.61328589]
gsarsum= [14.29544578 14.40963501]
sdr [ 8.05132379 10.47239004] sdr_mixed [-1.8410095   1.57767905]
GSDR: [ 8.05132379 10.47239004]
GNSDR: [9.89233328 8.89471099]
GSIR: [12.49777047 15.25755781]
GSAR: [10.22192599 12.35387876]
i= 453 fdps_2_04.wav 2.6832714080810547
gsdrsum= [12.96688604 13.34323543]
gnsdrsum= [13.14363464 12.98459287]
gsirsum= [19.28595485 20.60146309]
gsarsum= [14.28645346 14.40509692]
sdr [7.44283463 8.64491751] sdr_mixed [-2.85158938  2.77920045]
GSDR: [7.44283463 8.64491751]
GNSDR: [10.29442401  5.86571706]
GSIR: [15.84026595 10.84664414]
GSAR: [ 8.23301924 12.99300853]
i= 454 fdps_2_05.wav 2.6559133529663086
gsdrsum= [12.95471853 13.33288672]
gnsdrsum= [13.13735885 12.96891252]
gsirsum= [19.27836523 20.57997671]
gsarsum= [14.27311991 14.40198659]
sdr [10.49105432  9.56632566] sdr_mixed [-0.1340188  0.1338808]
GSDR: [10.49105432  9.56632566]
GNSDR: [10.62507312  9.43244486]
GSIR: [16.52951449 13.16603628]
GSAR: [11.8300145  12.26233491]
i= 455 fdps_2_06.wav 2.573652982711792
gsdrsum= [12.94930388 13.32460856]
gnsdrsum= [13.13183734 12.96114007]
gsirsum= [19.2723238  20.56368233]
gsarsum= [14.26775045 14.39728406]
sdr [11.84758023 10.55133235] sdr_mixed [ 0.56140193 -0.43864139]
GSDR: [11.84758023 10.55133235]
GNSDR: [11.2861783  10.98997374]
GSIR: [22.34951576 15.8128358 ]
GSAR: [12.27801345 12.19883204]
i= 456 fdps_2_07.wav 3.03267502784729
gsdrsum= [12.94688782 13.31852681]
gnsdrsum= [13.12778984 12.95681733]
gsirsum= [19.27907203 20.55326381]
gsarsum= [14.26338699 14.39246289]
sdr [9.31812468 7.66452824] sdr_mixed [-0.06154266  0.09203822]
GSDR: [9.31812468 7.66452824]
GNSDR: [9.37966734 7.57249002]
GSIR: [18.95790287 10.39998008]
GSAR: [ 9.87249183 11.34730216]
i= 457 fdps_2_08.wav 2.674025535583496
gsdrsum= [12.93894742 13.30615483]
gnsdrsum= [13.11958826 12.94503544]
gsirsum= [19.27836925 20.53104656]
gsarsum= [14.2537789  14.38579952]
sdr [12.73209156 12.36714963] sdr_mixed [-0.03401533  0.30738205]
GSDR: [12.73209156 12.36714963]
GNSDR: [12.76610689 12.05976758]
GSIR: [19.0828198  17.43923844]
GSAR: [13.93009978 14.06271614]
i= 458 fdps_2_09.wav 2.594606876373291
gsdrsum= [12.93849577 13.3041046 ]
gnsdrsum= [13.11881647 12.94310254]
gsirsum= [19.27794229 20.52429589]
gsarsum= [14.25307218 14.3850941 ]
sdr [10.29439164 11.23808667] sdr_mixed [-0.46299891  0.2651152 ]
GSDR: [10.29439164 11.23808667]
GNSDR: [10.75739056 10.97297147]
GSIR: [14.95701716 17.2940131 ]
GSAR: [12.24716627 12.55599732]
i= 459 fdps_2_10.wav 2.671157121658325
gsdrsum= [12.93273519 13.29960347]
gnsdrsum= [13.11367175 12.93881031]
gsirsum= [19.26852851 20.51725823]
gsarsum= [14.24870201 14.38110914]
sdr [11.64643116 12.38303627] sdr_mixed [-0.83459325  0.68103722]
GSDR: [11.64643116 12.38303627]
GNSDR: [12.48102441 11.70199905]
GSIR: [18.10466716 18.58645119]
GSAR: [12.82589754 13.63288043]
i= 460 fdps_2_11.wav 2.61997652053833
gsdrsum= [12.92993888 13.29761093]
gnsdrsum= [13.11229643 12.93612159]
gsirsum= [19.26599837 20.51306083]
gsarsum= [14.24560896 14.37948256]
sdr [ 8.88029463 10.70712111] sdr_mixed [-1.4319672   1.47500342]
GSDR: [ 8.88029463 10.70712111]
GNSDR: [10.31226184  9.23211768]
GSIR: [13.95604515 16.5500677 ]
GSAR: [10.66782314 12.11244262]
i= 461 fdps_2_12.wav 2.703732490539551
gsdrsum= [12.9211544  13.29199165]
gnsdrsum= [13.1062226  12.92808688]
gsirsum= [19.25448004 20.50446431]
gsarsum= [14.23784804 14.3745649 ]
sdr [10.9945837  11.31876236] sdr_mixed [0.08003044 0.22268079]
GSDR: [10.9945837  11.31876236]
GNSDR: [10.91455325 11.09608158]
GSIR: [17.23687904 18.69302629]
GSAR: [12.25380595 12.25510226]
i= 462 fdps_3_01.wav 3.0149481296539307
gsdrsum= [12.91698433 13.28772059]
gnsdrsum= [13.10147873 12.9241215 ]
gsirsum= [19.25011293 20.50054345]
gsarsum= [14.23355357 14.36997732]
sdr [11.44244161 12.23984982] sdr_mixed [-0.13399165  0.26879659]
GSDR: [11.44244161 12.23984982]
GNSDR: [11.57643326 11.97105324]
GSIR: [16.52332483 19.30533359]
GSAR: [13.1520686 13.2408747]
i= 463 fdps_3_02.wav 2.9626197814941406
gsdrsum= [12.91379958 13.28545737]
gnsdrsum= [13.09818489 12.92206303]
gsirsum= [19.24422354 20.497962  ]
gsarsum= [14.23121775 14.36753865]
sdr [11.37857815 11.17022538] sdr_mixed [ 0.58339607 -0.49726965]
GSDR: [11.37857815 11.17022538]
GNSDR: [10.79518207 11.66749503]
GSIR: [15.92180442 16.89755715]
GSAR: [13.36781019 12.60976845]
i= 464 fdps_3_03.wav 2.7122740745544434
gsdrsum= [12.91049091 13.28089868]
gnsdrsum= [13.09322152 12.91935922]
gsirsum= [19.23706316 20.49020251]
gsarsum= [14.22935696 14.36375035]
sdr [11.366202   12.96905168] sdr_mixed [-1.20371818  1.40295241]
GSDR: [11.366202   12.96905168]
GNSDR: [12.56992019 11.56609927]
GSIR: [16.64593481 19.08324816]
GSAR: [12.98658001 14.24099102]
i= 465 fdps_3_04.wav 2.020815134048462
gsdrsum= [12.90716986 13.28022804]
gnsdrsum= [13.09209615 12.91644899]
gsirsum= [19.23149084 20.4871768 ]
gsarsum= [14.22668432 14.36348635]
sdr [11.97033075 13.21963742] sdr_mixed [-0.62507431  0.94752797]
GSDR: [11.97033075 13.21963742]
GNSDR: [12.59540505 12.27210945]
GSIR: [17.06505454 19.59594647]
GSAR: [13.66263444 14.40405171]
i= 466 fdps_3_05.wav 2.0759224891662598
gsdrsum= [12.90515947 13.28009802]
gnsdrsum= [13.09103028 12.91506628]
gsirsum= [19.22684183 20.48526429]
gsarsum= [14.22547391 14.3635734 ]
sdr [11.59801747 12.34927268] sdr_mixed [-0.05481032  0.23721916]
GSDR: [11.59801747 12.34927268]
GNSDR: [11.65282779 12.11205352]
GSIR: [16.7135282  19.87728177]
GSAR: [13.28809269 13.23805706]
i= 467 fdps_3_06.wav 2.60548996925354
gsdrsum= [12.90236046 13.27810481]
gnsdrsum= [13.08795062 12.91334677]
gsirsum= [19.22146   20.4839624]
gsarsum= [14.22346667 14.36116331]
sdr [11.32653821 12.06596635] sdr_mixed [-0.55774749  0.81542668]
GSDR: [11.32653821 12.06596635]
GNSDR: [11.88428569 11.25053967]
GSIR: [16.45626392 17.29650687]
GSAR: [13.01583096 13.69442444]
i= 468 fdps_3_07.wav 2.6653523445129395
gsdrsum= [12.89899331 13.27551477]
gnsdrsum= [13.08537869 12.90979376]
gsirsum= [19.21555147 20.4771516 ]
gsarsum= [14.22088626 14.35973865]
sdr [17.19943576 16.90847591] sdr_mixed [0.0032431  0.13664314]
GSDR: [17.19943576 16.90847591]
GNSDR: [17.19619266 16.77183276]
GSIR: [26.26191447 24.45904302]
GSAR: [17.78512106 17.76351617]
i= 469 fdps_4_01.wav 4.110467910766602
gsdrsum= [12.9081627  13.28326096]
gnsdrsum= [13.09414375 12.91802839]
gsirsum= [19.23057569 20.48564177]
gsarsum= [14.2284859  14.36699617]
sdr [16.61566499 16.72348411] sdr_mixed [-0.17268763  0.27005562]
GSDR: [16.61566499 16.72348411]
GNSDR: [16.78835263 16.45342849]
GSIR: [24.87389056 24.94922795]
GSAR: [17.33222243 17.44552678]
i= 470 fdps_4_02.wav 4.247305393218994
gsdrsum= [12.916051   13.29058058]
gnsdrsum= [13.10200377 12.92555052]
gsirsum= [19.24258275 20.49513876]
gsarsum= [14.2350896  14.37354624]
sdr [17.52459387 17.66680794] sdr_mixed [-0.31002343  0.66954798]
GSDR: [17.52459387 17.66680794]
GNSDR: [17.83461729 16.99725995]
GSIR: [26.14821751 25.33533965]
GSAR: [18.17647371 18.49426808]
i= 471 fdps_4_03.wav 4.228579044342041
gsdrsum= [12.9258356  13.29987194]
gnsdrsum= [13.11205178 12.93419533]
gsirsum= [19.25724439 20.5054152 ]
gsarsum= [14.24345772 14.38229511]
sdr [15.54067297 15.08765159] sdr_mixed [ 0.06014644 -0.05510899]
GSDR: [15.54067297 15.08765159]
GNSDR: [15.48052653 15.14276057]
GSIR: [23.32396152 21.78740451]
GSAR: [16.35228518 16.16104941]
i= 472 fdps_4_04.wav 4.252008676528931
gsdrsum= [12.93137551 13.30365961]
gnsdrsum= [13.11706974 12.9388745 ]
gsirsum= [19.26586032 20.50813128]
gsarsum= [14.24792557 14.38606366]
sdr [16.13558764 16.06121619] sdr_mixed [0.01253204 0.05449197]
GSDR: [16.13558764 16.06121619]
GNSDR: [16.1230556  16.00672421]
GSIR: [23.83592531 23.90669055]
GSAR: [16.96173699 16.85797778]
i= 473 fdps_4_05.wav 3.0109212398529053
gsdrsum= [12.93814974 13.30948954]
gnsdrsum= [13.12342489 12.94536044]
gsirsum= [19.27552219 20.51531639]
gsarsum= [14.25366302 14.3912897 ]
sdr [15.66698209 15.89619924] sdr_mixed [-0.46705362  0.55098371]
GSDR: [15.66698209 15.89619924]
GNSDR: [16.13403571 15.34521552]
GSIR: [25.64033909 23.72561427]
GSAR: [16.13936218 16.6968725 ]
i= 474 fdps_4_06.wav 4.201670408248901
gsdrsum= [12.94390677 13.31494673]
gnsdrsum= [13.12977639 12.95042342]
gsirsum= [19.28895007 20.52208917]
gsarsum= [14.25764129 14.39615379]
sdr [12.84017552 12.90936203] sdr_mixed [-0.22824001  0.25658316]
GSDR: [12.84017552 12.90936203]
GNSDR: [13.06841553 12.65277887]
GSIR: [20.79399575 19.96474482]
GSAR: [13.63435507 13.90575973]
i= 475 fdps_5_01.wav 2.9199442863464355
gsdrsum= [12.94368839 13.31409287]
gnsdrsum= [13.1296472 12.9497968]
gsirsum= [19.29211859 20.52091582]
gsarsum= [14.2563291  14.39512139]
sdr [12.63984942 12.64334072] sdr_mixed [-0.21441476  0.1196127 ]
GSDR: [12.63984942 12.64334072]
GNSDR: [12.85426418 12.52372802]
GSIR: [20.78669508 19.752165  ]
GSAR: [13.39822701 13.62890161]
i= 476 fdps_5_02.wav 4.117132902145386
gsdrsum= [12.94305007 13.31268372]
gnsdrsum= [13.12906867 12.9489017 ]
gsirsum= [19.29525846 20.51930079]
gsarsum= [14.25452637 14.39351168]
sdr [12.33482449 12.31989638] sdr_mixed [0.08048381 0.104751  ]
GSDR: [12.33482449 12.31989638]
GNSDR: [12.25434069 12.21514538]
GSIR: [19.82456587 19.93115827]
GSAR: [13.2324053  13.19047547]
i= 477 fdps_5_03.wav 4.1918957233428955
gsdrsum= [12.94177496 13.31060241]
gnsdrsum= [13.12723486 12.94736343]
gsirsum= [19.29636812 20.51806779]
gsarsum= [14.25238356 14.39098959]
sdr [14.18103215 14.57317648] sdr_mixed [-0.22283771  0.19359009]
GSDR: [14.18103215 14.57317648]
GNSDR: [14.40386986 14.37958639]
GSIR: [21.55066281 23.14998938]
GSAR: [15.09040819 15.24299889]
i= 478 fdps_5_04.wav 2.9879989624023438
gsdrsum= [12.94436755 13.31324378]
gnsdrsum= [13.12990564 12.95035971]
gsirsum= [19.30108421 20.5235739 ]
gsarsum= [14.25413675 14.39277204]
sdr [16.72005339 17.19354619] sdr_mixed [-0.56918157  0.81408933]
GSDR: [16.72005339 17.19354619]
GNSDR: [17.28923496 16.37945686]
GSIR: [24.30318635 24.48042223]
GSAR: [17.56874669 18.10687584]
i= 479 fdps_5_05.wav 2.6577436923980713
gsdrsum= [12.95224999 13.32134462]
gnsdrsum= [13.138589   12.95751858]
gsirsum= [19.31152702 20.53183455]
gsarsum= [14.2610566  14.40052591]
sdr [9.40633649 9.12033264] sdr_mixed [-0.1201799   0.03453588]
GSDR: [9.40633649 9.12033264]
GNSDR: [9.52651639 9.08579676]
GSIR: [15.17994065 13.59332419]
GSAR: [10.87108199 11.22423887]
i= 480 fdps_5_06.wav 4.2507545948028564
gsdrsum= [12.94486267 13.31259251]
gnsdrsum= [13.13106385 12.94945249]
gsirsum= [19.30291954 20.51737932]
gsarsum= [14.25399415 14.39390864]
sdr [9.93563546 9.93129705] sdr_mixed [0.42755574 0.0633225 ]
GSDR: [9.93563546 9.93129705]
GNSDR: [9.50807972 9.86797455]
GSIR: [15.69932004 16.14068246]
GSAR: [11.38951769 11.22388552]
i= 481 fdps_5_07.wav 2.9979381561279297
gsdrsum= [12.93860648 13.30556279]
gnsdrsum= [13.12353166 12.94304609]
gsirsum= [19.29542765 20.50828016]
gsarsum= [14.2480389  14.38731816]
sdr [9.91393158 9.63633934] sdr_mixed [-0.01366052  0.26352085]
GSDR: [9.91393158 9.63633934]
GNSDR: [9.9275921  9.37281848]
GSIR: [16.06141633 14.24804699]
GSAR: [11.22808233 11.63955872]
i= 482 fdps_5_08.wav 2.9581010341644287
gsdrsum= [12.93233122 13.29795029]
gnsdrsum= [13.11690108 12.93563898]
gsirsum= [19.28871809 20.49529212]
gsarsum= [14.24177343 14.38161741]
sdr [9.19643503 9.52039004] sdr_mixed [-0.71470326  0.91552599]
GSDR: [9.19643503 9.52039004]
GNSDR: [9.9111383  8.60486406]
GSIR: [15.72054738 13.96926403]
GSAR: [10.40498096 11.6226351 ]
i= 483 fdps_5_09.wav 2.6347815990448
gsdrsum= [12.92459644 13.29012926]
gnsdrsum= [13.11026389 12.92667257]
gsirsum= [19.28133057 20.48178067]
gsarsum= [14.23382976 14.37590523]
sdr [ 4.8666233  13.15128158] sdr_mixed [-0.20697253  0.44981882]
GSDR: [ 4.8666233  13.15128158]
GNSDR: [ 5.07359583 12.70146276]
GSIR: [ 5.24924391 19.34013859]
GSAR: [16.74140989 14.39626507]
i= 484 geniusturtle_1_01.wav 4.231250047683716
gsdrsum= [12.90794774 13.28984238]
gnsdrsum= [13.0936592  12.92620726]
gsirsum= [19.25233865 20.47942191]
gsarsum= [14.23901071 14.3759473 ]
sdr [ 8.6900685  15.96139325] sdr_mixed [-0.19284621  0.4606206 ]
GSDR: [ 8.6900685  15.96139325]
GNSDR: [ 8.88291471 15.50077265]
GSIR: [ 9.34774989 22.94918867]
GSAR: [17.68988755 16.95293646]
i= 485 geniusturtle_1_02.wav 4.1644017696380615
gsdrsum= [12.89925108 13.29535073]
gnsdrsum= [13.08497726 12.93151564]
gsirsum= [19.23191682 20.48451421]
gsarsum= [14.24612592 14.38126068]
sdr [ 7.23198335 13.04583299] sdr_mixed [-0.1663861   0.21687749]
GSDR: [ 7.23198335 13.04583299]
GNSDR: [ 7.39836945 12.8289555 ]
GSIR: [ 7.98435655 18.31022684]
GSAR: [15.85731419 14.64329916]
i= 486 geniusturtle_1_03.wav 4.28650689125061
gsdrsum= [12.88759003 13.29483732]
gnsdrsum= [13.07327642 12.93130462]
gsirsum= [19.20877369 20.48004037]
gsarsum= [14.24944112 14.38179985]
sdr [ 6.56948924 14.19281006] sdr_mixed [0.09787333 0.08739621]
GSDR: [ 6.56948924 14.19281006]
GNSDR: [ 6.47161591 14.10541385]
GSIR: [ 7.06982979 21.15689459]
GSAR: [16.9810039  15.20148416]
i= 487 geniusturtle_1_04.wav 2.6216623783111572
gsdrsum= [12.87461652 13.29668121]
gnsdrsum= [13.05972065 12.93371552]
gsirsum= [19.18384773 20.48143021]
gsarsum= [14.25505008 14.38348298]
sdr [ 6.29939858 12.61028225] sdr_mixed [-0.36337618  0.48492858]
GSDR: [ 6.29939858 12.61028225]
GNSDR: [ 6.66277475 12.12535368]
GSIR: [ 7.04722984 18.4699795 ]
GSAR: [15.09003391 13.97599248]
i= 488 geniusturtle_1_05.wav 4.227817535400391
gsdrsum= [12.86114271 13.29527465]
gnsdrsum= [13.04661215 12.93205904]
gsirsum= [19.15897761 20.47730839]
gsarsum= [14.25676111 14.38264796]
sdr [ 8.5779963  14.45730891] sdr_mixed [-0.81664796  0.91479556]
GSDR: [ 8.5779963  14.45730891]
GNSDR: [ 9.39464426 13.54251335]
GSIR: [ 9.54794254 19.52439636]
GSAR: [16.02133702 16.12570239]
i= 489 geniusturtle_1_06.wav 2.043828248977661
gsdrsum= [12.85238372 13.297651  ]
gnsdrsum= [13.03914391 12.93330741]
gsirsum= [19.13932314 20.47535969]
gsarsum= [14.26036965 14.38621249]
sdr [10.36124297 15.78352401] sdr_mixed [-0.36502675  0.33032452]
GSDR: [10.36124297 15.78352401]
GNSDR: [10.72626972 15.45319948]
GSIR: [11.33364555 21.23472451]
GSAR: [17.64601721 17.27316335]
i= 490 geniusturtle_1_07.wav 4.182193756103516
gsdrsum= [12.84729976 13.30272421]
gnsdrsum= [13.03442376 12.93845005]
gsirsum= [19.12339319 20.47690942]
gsarsum= [14.26727914 14.39210423]
sdr [ 6.17791441 13.27910323] sdr_mixed [-0.30423002  0.49746854]
GSDR: [ 6.17791441 13.27910323]
GNSDR: [ 6.48214443 12.7816347 ]
GSIR: [ 6.81013763 20.12287308]
GSAR: [15.68159041 14.32747922]
i= 491 geniusturtle_1_08.wav 2.0504183769226074
gsdrsum= [12.83371649 13.3026761 ]
gnsdrsum= [13.021079   12.93813067]
gsirsum= [19.09831528 20.47618837]
gsarsum= [14.27015961 14.39197261]
sdr [ 6.89674774 14.73203238] sdr_mixed [-0.80741562  0.9785556 ]
GSDR: [ 6.89674774 14.73203238]
GNSDR: [ 7.70416336 13.75347678]
GSIR: [ 7.46345266 20.01061238]
GSAR: [16.73764889 16.30299463]
i= 492 geniusturtle_1_09.wav 2.6424400806427
gsdrsum= [12.82164948 13.3055813 ]
gnsdrsum= [13.01027226 12.93978788]
gsirsum= [19.07466718 20.47524207]
gsarsum= [14.27517483 14.3958568 ]
sdr [ 7.17321624 10.45335373] sdr_mixed [-0.01062227  0.08061356]
GSDR: [ 7.17321624 10.45335373]
GNSDR: [ 7.18383851 10.37274017]
GSIR: [ 8.72040706 16.42497232]
GSAR: [12.95341499 11.81700266]
i= 493 geniusturtle_2_01.wav 4.253347635269165
gsdrsum= [12.81019222 13.29979585]
gnsdrsum= [12.99845393 12.93458088]
gsirsum= [19.05366463 20.46702652]
gsarsum= [14.27249378 14.39062586]
sdr [ 8.46722649 10.67149636] sdr_mixed [ 0.22951109 -0.06473494]
GSDR: [ 8.46722649 10.67149636]
GNSDR: [ 8.2377154  10.73623131]
GSIR: [10.66020674 16.90321466]
GSAR: [12.84305793 11.94044575]
i= 494 geniusturtle_2_02.wav 3.0236570835113525
gsdrsum= [12.80140079 13.2944754 ]
gnsdrsum= [12.98881681 12.93013078]
gsirsum= [19.03667382 20.45981232]
gsarsum= [14.26960018 14.38566598]
sdr [10.11346654 12.36946635] sdr_mixed [-0.37453321  0.40412527]
GSDR: [10.11346654 12.36946635]
GNSDR: [10.48799975 11.96534108]
GSIR: [12.98266718 19.01118037]
GSAR: [13.48281726 13.48429554]
i= 495 geniusturtle_2_05.wav 4.2964091300964355
gsdrsum= [12.79597062 13.2926067 ]
gnsdrsum= [12.98376466 12.92818171]
gsirsum= [19.0244435  20.45688579]
gsarsum= [14.26801072 14.38384503]
sdr [ 8.94984659 11.44224988] sdr_mixed [-0.3826195   0.49816714]
GSDR: [ 8.94984659 11.44224988]
GNSDR: [ 9.33246608 10.94408274]
GSIR: [11.56968506 17.87254383]
GSAR: [12.6817015  12.63354202]
i= 496 geniusturtle_2_06.wav 3.0087697505950928
gsdrsum= [12.78821633 13.28887614]
gnsdrsum= [12.97640317 12.92418151]
gsirsum= [19.00941375 20.45167543]
gsarsum= [14.26481252 14.38031619]
sdr [ 9.22121516 11.85518169] sdr_mixed [-0.3432811   0.44145501]
GSDR: [ 9.22121516 11.85518169]
GNSDR: [ 9.56449626 11.41372668]
GSIR: [11.69722637 18.32042224]
GSAR: [13.12517349 13.02939646]
i= 497 geniusturtle_2_07.wav 2.054466962814331
gsdrsum= [12.78103927 13.28599144]
gnsdrsum= [12.96953816 12.92114237]
gsirsum= [18.9947011  20.44738719]
gsarsum= [14.26251948 14.37759804]
sdr [ 8.12543389 10.82301259] sdr_mixed [-0.10021133 -0.12358204]
GSDR: [ 8.12543389 10.82301259]
GNSDR: [ 8.22564522 10.94659463]
GSIR: [ 9.86330683 16.42448952]
GSAR: [13.36962852 12.31942677]
i= 498 geniusturtle_2_08.wav 3.073221445083618
gsdrsum= [12.77169066 13.2810457 ]
gnsdrsum= [12.96001227 12.91717741]
gsirsum= [18.97636496 20.43930908]
gsarsum= [14.26072653 14.37346517]
sdr [ 8.97737209 12.2246636 ] sdr_mixed [-0.2700365   0.19945787]
GSDR: [ 8.97737209 12.2246636 ]
GNSDR: [ 9.2474086  12.02520573]
GSIR: [10.86956324 18.84466994]
GSAR: [13.83905368 13.34762141]
i= 499 geniusturtle_3_01.wav 2.5997791290283203
gsdrsum= [12.76408682 13.2789287 ]
gnsdrsum= [12.95257219 12.91538989]
gsirsum= [18.96011887 20.43611341]
gsarsum= [14.25988149 14.37140937]
sdr [ 9.62030004 13.09265288] sdr_mixed [-0.47528641  0.85263798]
GSDR: [ 9.62030004 13.09265288]
GNSDR: [10.09558644 12.2400149 ]
GSIR: [11.68736295 19.15735785]
GSAR: [14.12214232 14.37984889]
i= 500 geniusturtle_3_02.wav 2.5932443141937256
gsdrsum= [12.75779925 13.27855615]
gnsdrsum= [12.94685821 12.91403914]
gsirsum= [18.94557336 20.4335559 ]
gsarsum= [14.25960601 14.37142625]
sdr [ 8.51181647 11.67209689] sdr_mixed [-0.0165935   0.06913495]
GSDR: [ 8.51181647 11.67209689]
GNSDR: [ 8.52840997 11.60296193]
GSIR: [10.13611753 17.39014861]
GSAR: [13.97158895 13.10570032]
i= 501 geniusturtle_3_03.wav 3.0179951190948486
gsdrsum= [12.74932423 13.27534965]
gnsdrsum= [12.93803896 12.91142222]
gsirsum= [18.92798961 20.42748124]
gsarsum= [14.25903113 14.36889985]
sdr [ 8.84949216 12.57336273] sdr_mixed [-0.35002898  0.49073083]
GSDR: [ 8.84949216 12.57336273]
GNSDR: [ 9.19952114 12.08263189]
GSIR: [10.59538505 19.09354138]
GSAR: [14.01395117 13.7214092 ]
i= 502 geniusturtle_3_04.wav 2.6342403888702393
gsdrsum= [12.74155564 13.27395127]
gnsdrsum= [12.93059171 12.90977125]
gsirsum= [18.9113908  20.42482399]
gsarsum= [14.25854292 14.36761003]
sdr [ 9.47274148 12.80441881] sdr_mixed [-0.18266416  0.17229278]
GSDR: [ 9.47274148 12.80441881]
GNSDR: [ 9.65540564 12.63212603]
GSIR: [11.46520979 21.44819616]
GSAR: [14.11425358 13.47357357]
i= 503 geniusturtle_3_05.wav 3.01859450340271
gsdrsum= [12.735057  13.2730178]
gnsdrsum= [12.92408041 12.90921927]
gsirsum= [18.89658726 20.42685852]
gsarsum= [14.25825606 14.36583262]
sdr [ 7.91433446 10.33251965] sdr_mixed [-0.07483706  0.15197151]
GSDR: [ 7.91433446 10.33251965]
GNSDR: [ 7.98917152 10.18054814]
GSIR: [ 9.9936793 16.3798501]
GSAR: [12.52568381 11.67185419]
i= 504 geniusturtle_3_06.wav 2.6786932945251465
gsdrsum= [12.72549208 13.26718348]
gnsdrsum= [12.91428892 12.90380524]
gsirsum= [18.87892276 20.41882874]
gsarsum= [14.25481842 14.36048742]
sdr [10.85371892 14.43066347] sdr_mixed [-0.41690627  0.42725659]
GSDR: [10.85371892 14.43066347]
GNSDR: [11.2706252  14.00340688]
GSIR: [12.98682336 23.79957428]
GSAR: [15.17743983 14.98244219]
i= 505 geniusturtle_3_07.wav 2.6256096363067627
gsdrsum= [12.7217856 13.2694874]
gnsdrsum= [12.91103414 12.90598267]
gsirsum= [18.86725524 20.42552329]
gsarsum= [14.25664539 14.36171902]
sdr [ 9.45829618 11.7786624 ] sdr_mixed [-0.10838709  0.10408092]
GSDR: [ 9.45829618 11.7786624 ]
GNSDR: [ 9.56668327 11.67458148]
GSIR: [11.62521503 17.19624528]
GSAR: [13.80510954 13.3312611 ]
i= 506 geniusturtle_3_08.wav 2.973203659057617
gsdrsum= [12.71533601 13.26654111]
gnsdrsum= [12.90442475 12.90354907]
gsirsum= [18.8529429  20.41914132]
gsarsum= [14.25575303 14.35968254]
sdr [6.06989466 9.34112707] sdr_mixed [-1.03243687  0.70239482]
GSDR: [6.06989466 9.34112707]
GNSDR: [7.10233153 8.63873226]
GSIR: [ 7.81906143 14.4291472 ]
GSAR: [11.52881819 11.10577067]
i= 507 geniusturtle_4_01.wav 2.6147336959838867
gsdrsum= [12.70222863 13.25879867]
gnsdrsum= [12.89298078 12.8951372 ]
gsirsum= [18.83117982 20.40732673]
gsarsum= [14.25037446 14.35326457]
sdr [5.71232523 7.62435634] sdr_mixed [0.11140406 0.26818414]
GSDR: [5.71232523 7.62435634]
GNSDR: [5.60092116 7.3561722 ]
GSIR: [ 7.52373891 10.89519837]
GSAR: [11.09150663 10.72861908]
i= 508 geniusturtle_4_02.wav 2.6715660095214844
gsdrsum= [12.68846898 13.24770725]
gnsdrsum= [12.87862633 12.88423373]
gsirsum= [18.80892108 20.38860207]
gsarsum= [14.24415622 14.34612944]
sdr [4.70131213 9.47003817] sdr_mixed [-0.88186544  0.59452668]
GSDR: [4.70131213 9.47003817]
GNSDR: [5.58317757 8.87551149]
GSIR: [ 5.77245137 14.77733136]
GSAR: [12.32514056 11.12804922]
i= 509 geniusturtle_4_03.wav 2.5786147117614746
gsdrsum= [12.67277712 13.2402855 ]
gnsdrsum= [12.86429343 12.87635804]
gsirsum= [18.78330916 20.37757796]
gsarsum= [14.24038605 14.33980708]
sdr [4.04454323 8.67846984] sdr_mixed [-0.99769152  1.35483221]
GSDR: [4.04454323 8.67846984]
GNSDR: [5.04223475 7.32363763]
GSIR: [ 5.26178123 13.10489907]
GSAR: [11.29488612 10.83004805]
i= 510 geniusturtle_4_04.wav 2.6174230575561523
gsdrsum= [12.65585902 13.23134077]
gnsdrsum= [12.84895606 12.86547036]
gsirsum= [18.75679636 20.36331781]
gsarsum= [14.23461056 14.3329252 ]
sdr [3.43033598 8.12472358] sdr_mixed [-2.37516681  2.61888632]
GSDR: [3.43033598 8.12472358]
GNSDR: [5.80550278 5.50583726]
GSIR: [ 4.91981077 10.5274038 ]
GSAR: [10.01403261 12.21024375]
i= 511 geniusturtle_4_05.wav 2.6756300926208496
gsdrsum= [12.63780515 13.22134739]
gnsdrsum= [12.83517239 12.85106794]
gsirsum= [18.72971811 20.34406945]
gsarsum= [14.22635111 14.32877123]
sdr [ 5.4461675  11.09530865] sdr_mixed [-1.51868514  1.4933552 ]
GSDR: [ 5.4461675  11.09530865]
GNSDR: [6.96485264 9.60195345]
GSIR: [ 6.47880473 15.36243771]
GSAR: [13.07187085 13.25658666]
i= 512 geniusturtle_4_06.wav 2.6177215576171875
gsdrsum= [12.62375899 13.21719497]
gnsdrsum= [12.82370692 12.84472202]
gsirsum= [18.70579054 20.3343397 ]
gsarsum= [14.22409627 14.32667712]
sdr [ 9.35072357 14.63526225] sdr_mixed [ 0.60337151 -0.57185877]
GSDR: [ 9.35072357 14.63526225]
GNSDR: [ 8.74735206 15.20712103]
GSIR: [10.20864979 22.38796348]
GSAR: [17.21133859 15.45784835]
i= 513 geniusturtle_4_07.wav 2.642503499984741
gsdrsum= [12.6173788  13.21995923]
gnsdrsum= [12.81576081 12.84932708]
gsirsum= [18.68922691 20.33834286]
gsarsum= [14.22991935 14.32888213]
sdr [6.46008511 9.2119718 ] sdr_mixed [-0.22863976  0.47672956]
GSDR: [6.46008511 9.2119718 ]
GNSDR: [6.68872487 8.73524223]
GSIR: [ 8.05423557 12.60259693]
GSAR: [12.21689644 12.10478786]
i= 514 geniusturtle_4_08.wav 2.6081175804138184
gsdrsum= [12.60539963 13.21216159]
gnsdrsum= [12.80384051 12.84132303]
gsirsum= [18.66853627 20.32329277]
gsarsum= [14.22600296 14.3245551 ]
sdr [ 7.25621916 11.89510519] sdr_mixed [0.00903084 0.19119694]
GSDR: [ 7.25621916 11.89510519]
GNSDR: [ 7.24718831 11.70390825]
GSIR: [ 8.15638065 16.41330013]
GSAR: [15.15102346 13.88634921]
i= 515 geniusturtle_4_09.wav 2.6420273780822754
gsdrsum= [12.59501287 13.2096042 ]
gnsdrsum= [12.79305089 12.83911446]
gsirsum= [18.64812432 20.31570055]
gsarsum= [14.22779912 14.32370421]
sdr [ 6.43109026 11.8277272 ] sdr_mixed [-0.17811366  0.04442206]
GSDR: [ 6.43109026 11.8277272 ]
GNSDR: [ 6.60920392 11.78330514]
GSIR: [ 7.28231369 17.91090143]
GSAR: [14.67155214 13.12615072]
i= 516 geniusturtle_4_10.wav 2.577075481414795
gsdrsum= [12.58306729 13.20692614]
gnsdrsum= [12.78106669 12.83706831]
gsirsum= [18.62609755 20.31104009]
gsarsum= [14.22865911 14.32138337]
sdr [ 6.2439279  11.75445459] sdr_mixed [-0.00437104  0.03626842]
GSDR: [ 6.2439279  11.75445459]
GNSDR: [ 6.24829894 11.71818617]
GSIR: [ 7.06979445 18.90973481]
GSAR: [14.63762929 12.73859459]
i= 517 geniusturtle_4_11.wav 3.0525717735290527
gsdrsum= [12.57080589 13.20411672]
gnsdrsum= [12.76843078 12.83490413]
gsirsum= [18.60374493 20.30832963]
gsarsum= [14.22945015 14.31832188]
sdr [3.75804721 9.33542509] sdr_mixed [-1.37370916  1.38600029]
GSDR: [3.75804721 9.33542509]
GNSDR: [5.13175637 7.9494248 ]
GSIR: [ 4.76701383 14.00423382]
GSAR: [11.84228051 11.31784041]
i= 518 geniusturtle_4_12.wav 2.6663894653320312
gsdrsum= [12.55379285 13.1966482 ]
gnsdrsum= [12.75368816 12.8254727 ]
gsirsum= [18.5770331  20.29615957]
gsarsum= [14.22484172 14.31252945]
sdr [ 8.65823185 10.31619798] sdr_mixed [-0.20932142  0.19231608]
GSDR: [ 8.65823185 10.31619798]
GNSDR: [ 8.86755327 10.1238819 ]
GSIR: [11.39214023 15.70910672]
GSAR: [12.26799211 11.91184314]
i= 519 geniusturtle_5_01.wav 4.29695987701416
gsdrsum= [12.54628695 13.1910982 ]
gnsdrsum= [12.74620043 12.82026733]
gsirsum= [18.56318937 20.28732131]
gsarsum= [14.22107129 14.30790385]
sdr [ 9.29489579 10.97866506] sdr_mixed [-0.37735981  0.57862493]
GSDR: [ 9.29489579 10.97866506]
GNSDR: [ 9.6722556  10.40004014]
GSIR: [11.72130638 15.17577873]
GSAR: [13.26273573 13.18777183]
i= 520 geniusturtle_5_02.wav 4.338433504104614
gsdrsum= [12.54003427 13.18684352]
gnsdrsum= [12.740289   12.81561304]
gsirsum= [18.55003191 20.27749142]
gsarsum= [14.21922834 14.30574975]
sdr [ 9.86788664 12.97296576] sdr_mixed [-0.0635212   0.16631061]
GSDR: [ 9.86788664 12.97296576]
GNSDR: [ 9.93140784 12.80665515]
GSIR: [11.49731485 18.12485743]
GSAR: [15.21188788 14.62173272]
i= 521 geniusturtle_5_03.wav 4.239511489868164
gsdrsum= [12.53490539 13.18643301]
gnsdrsum= [12.73489767 12.81559585]
gsirsum= [18.53649502 20.27335969]
gsarsum= [14.22113364 14.30635624]
sdr [ 7.36428375 10.04327208] sdr_mixed [-0.01661602  0.63008914]
GSDR: [ 7.36428375 10.04327208]
GNSDR: [7.38089977 9.41318294]
GSIR: [ 9.41080541 15.37124577]
GSAR: [12.08603364 11.67475544]
i= 522 geniusturtle_5_04.wav 4.326062917709351
gsdrsum= [12.52499999 13.18041163]
gnsdrsum= [12.72464097 12.80907782]
gsirsum= [18.51901286 20.26396867]
gsarsum= [14.21704341 14.30131486]
sdr [ 7.82228425 10.8016949 ] sdr_mixed [ 0.00745121 -0.07231613]
GSDR: [ 7.82228425 10.8016949 ]
GNSDR: [ 7.81483303 10.87401103]
GSIR: [ 9.62495493 17.96765807]
GSAR: [12.9605583 11.7966225]
i= 523 geniusturtle_6_01.wav 4.203486204147339
gsdrsum= [12.51600818 13.17586341]
gnsdrsum= [12.71525319 12.80537788]
gsirsum= [18.50200701 20.25957801]
gsarsum= [14.21464095 14.29652577]
sdr [ 9.17388728 13.45273796] sdr_mixed [-0.03232079  0.23189761]
GSDR: [ 9.17388728 13.45273796]
GNSDR: [ 9.20620807 13.22084035]
GSIR: [10.595499   20.58068944]
GSAR: [15.0783953  14.42578091]
i= 524 geniusturtle_6_02.wav 4.326326847076416
gsdrsum= [12.50963008 13.1763918 ]
gnsdrsum= [12.70855654 12.80617075]
gsirsum= [18.48691826 20.26019082]
gsarsum= [14.21628934 14.29677244]
sdr [ 9.09724269 12.44935254] sdr_mixed [0.09246334 0.09821251]
GSDR: [ 9.09724269 12.44935254]
GNSDR: [ 9.00477935 12.35114004]
GSIR: [10.81655033 19.40121374]
GSAR: [14.29860342 13.47752994]
i= 525 geniusturtle_6_03.wav 4.204238653182983
gsdrsum= [12.5031303  13.17500696]
gnsdrsum= [12.70150173 12.80530402]
gsirsum= [18.47230803 20.25855468]
gsarsum= [14.21644613 14.29521198]
sdr [10.94768845 13.74192355] sdr_mixed [-0.14732172  0.21069329]
GSDR: [10.94768845 13.74192355]
GNSDR: [11.09501017 13.53123026]
GSIR: [13.1739687  20.32713503]
GSAR: [15.11966309 14.85841178]
i= 526 geniusturtle_6_04.wav 3.047288179397583
gsdrsum= [12.50017319 13.17608475]
gnsdrsum= [12.69844756 12.80668411]
gsirsum= [18.46223514 20.25868506]
gsarsum= [14.21816327 14.2962827 ]
sdr [10.10211101 13.79314767] sdr_mixed [-0.46509237  0.69902067]
GSDR: [10.10211101 13.79314767]
GNSDR: [10.56720338 13.094127  ]
GSIR: [12.13118055 22.20766353]
GSAR: [14.64013879 14.49476731]
i= 527 geniusturtle_6_05.wav 3.069827079772949
gsdrsum= [12.49562278 13.17725565]
gnsdrsum= [12.69440345 12.80722954]
gsirsum= [18.45022176 20.26238331]
gsarsum= [14.21896398 14.29665934]
sdr [ 9.79818019 13.95453488] sdr_mixed [0.0398395  0.12641265]
GSDR: [ 9.79818019 13.95453488]
GNSDR: [ 9.75834068 13.82812223]
GSIR: [11.39456523 22.57202297]
GSAR: [15.22252868 14.62081605]
i= 528 geniusturtle_6_06.wav 3.0334348678588867
gsdrsum= [12.49051399 13.17872777]
gnsdrsum= [12.68884273 12.80916305]
gsirsum= [18.43685877 20.26675763]
gsarsum= [14.22086467 14.29727327]
sdr [ 9.61965314 14.42866281] sdr_mixed [-0.45763009  0.44077245]
GSDR: [ 9.61965314 14.42866281]
GNSDR: [10.07728324 13.98789036]
GSIR: [10.88359491 20.87086976]
GSAR: [15.93750956 15.58153785]
i= 529 geniusturtle_6_07.wav 3.0461254119873047
gsdrsum= [12.48508703 13.1810906 ]
gnsdrsum= [12.68390594 12.81139127]
gsirsum= [18.42258039 20.26789961]
gsarsum= [14.22410975 14.29970099]
sdr [5.4535261 9.6548936] sdr_mixed [0.00144058 0.02348965]
GSDR: [5.4535261 9.6548936]
GNSDR: [5.45208551 9.63140395]
GSIR: [ 6.41845531 14.80040672]
GSAR: [13.35234149 11.38156257]
i= 530 geniusturtle_7_01.wav 2.6219825744628906
gsdrsum= [12.47181994 13.17443739]
gnsdrsum= [12.670261   12.80539129]
gsirsum= [18.3999311  20.25758359]
gsarsum= [14.2224649  14.29419507]
sdr [ 7.76325188 10.58848113] sdr_mixed [ 0.36050407 -0.33462017]
GSDR: [ 7.76325188 10.58848113]
GNSDR: [ 7.4027478 10.9231013]
GSIR: [ 9.39337243 16.7433044 ]
GSAR: [13.28120605 11.88500351]
i= 531 geniusturtle_7_02.wav 2.647533655166626
gsdrsum= [12.46295258 13.16956742]
gnsdrsum= [12.66034101 12.80184649]
gsirsum= [18.38296959 20.25096536]
gsarsum= [14.22069229 14.28965798]
sdr [ 5.85894157 10.89007043] sdr_mixed [-0.34482624  0.34423534]
GSDR: [ 5.85894157 10.89007043]
GNSDR: [ 6.20376781 10.5458351 ]
GSIR: [ 6.74911321 16.3806882 ]
GSAR: [14.01238046 12.4303376 ]
i= 532 geniusturtle_7_03.wav 2.614898204803467
gsdrsum= [12.45053902 13.16528265]
gnsdrsum= [12.64820459 12.79760587]
gsirsum= [18.36110144 20.2436904 ]
gsarsum= [14.22030072 14.28616302]
sdr [3.45140047 8.33609217] sdr_mixed [-0.85532784  1.15387624]
GSDR: [3.45140047 8.33609217]
GNSDR: [4.30672831 7.18221593]
GSIR: [ 4.35439939 12.41843872]
GSAR: [12.07345101 10.72926301]
i= 533 geniusturtle_7_04.wav 2.624884843826294
gsdrsum= [12.43365508 13.15622226]
gnsdrsum= [12.63255455 12.78707043]
gsirsum= [18.33482245 20.22900888]
gsarsum= [14.21627286 14.27948966]
sdr [4.37906521 9.48281773] sdr_mixed [-0.06743388 -0.04777366]
GSDR: [4.37906521 9.48281773]
GNSDR: [4.4464991 9.5305914]
GSIR: [ 5.08053008 15.11782431]
GSAR: [13.81696046 11.00038323]
i= 534 geniusturtle_7_05.wav 2.8957509994506836
gsdrsum= [12.41857158 13.14934322]
gnsdrsum= [12.61722485 12.78097215]
gsirsum= [18.31000168 20.21943738]
gsarsum= [14.21552508 14.27334901]
sdr [3.71043218 9.521036  ] sdr_mixed [-0.0039996   0.47336896]
GSDR: [3.71043218 9.521036  ]
GNSDR: [3.71443178 9.04766704]
GSIR: [ 4.41775277 16.26520766]
GSAR: [13.28145933 10.65518378]
i= 535 geniusturtle_7_06.wav 4.242691993713379
gsdrsum= [12.40229469 13.14256134]
gnsdrsum= [12.60058412 12.77399401]
gsirsum= [18.28403486 20.21204629]
gsarsum= [14.21377917 14.26658609]
sdr [2.06865152 7.73588138] sdr_mixed [-0.19212297  0.17422112]
GSDR: [2.06865152 7.73588138]
GNSDR: [2.26077448 7.56166026]
GSIR: [ 2.55610897 14.06539886]
GSAR: [13.72622378  9.05405058]
i= 536 geniusturtle_7_07.wav 4.471071243286133
gsdrsum= [12.3830155  13.13247425]
gnsdrsum= [12.58129343 12.76426951]
gsirsum= [18.25469171 20.20057867]
gsarsum= [14.21286955 14.25686121]
sdr [ 4.96111737 11.86940388] sdr_mixed [0.01624875 0.05053459]
GSDR: [ 4.96111737 11.86940388]
GNSDR: [ 4.94486861 11.81886929]
GSIR: [ 5.46441086 18.76350314]
GSAR: [15.65614658 12.92009061]
i= 537 geniusturtle_7_08.wav 3.125659465789795
gsdrsum= [12.36919446 13.13012216]
gnsdrsum= [12.5670729  12.76250899]
gsirsum= [18.23087368 20.19790255]
gsarsum= [14.21555722 14.25437188]
sdr [ 4.4028663  10.68218785] sdr_mixed [-0.08630222  0.26719033]
GSDR: [ 4.4028663  10.68218785]
GNSDR: [ 4.48916852 10.41499752]
GSIR: [ 5.03840781 18.21160084]
GSAR: [14.24728034 11.59129298]
i= 538 geniusturtle_7_09.wav 2.6378300189971924
gsdrsum= [12.35438716 13.1255721 ]
gnsdrsum= [12.55205821 12.75814558]
gsirsum= [18.20635237 20.19421054]
gsarsum= [14.21561618 14.24942192]
sdr [ 3.80935675 10.6541686 ] sdr_mixed [0.02975787 0.04684369]
GSDR: [ 3.80935675 10.6541686 ]
GNSDR: [ 3.77959888 10.60732491]
GSIR: [ 4.27752348 18.7561073 ]
GSAR: [15.09334497 11.44208918]
i= 539 geniusturtle_7_10.wav 3.0411694049835205
gsdrsum= [12.33853367 13.12098693]
gnsdrsum= [12.53578277 12.75415519]
gsirsum= [18.18051039 20.19154244]
gsarsum= [14.21724462 14.24421351]
sdr [ 4.57131238 10.35627493] sdr_mixed [-0.10427502  0.43725591]
GSDR: [ 4.57131238 10.35627493]
GNSDR: [4.6755874  9.91901902]
GSIR: [ 5.24253612 15.70328788]
GSAR: [14.1480372  11.97085566]
i= 540 geniusturtle_7_11.wav 2.664518117904663
gsdrsum= [12.32414993 13.1158671 ]
gnsdrsum= [12.52122685 12.74890494]
gsirsum= [18.15655118 20.18323086]
gsarsum= [14.21711646 14.24000359]
sdr [ 4.62880288 11.34208743] sdr_mixed [ 0.23403369 -0.078154  ]
GSDR: [ 4.62880288 11.34208743]
GNSDR: [ 4.39476919 11.42024143]
GSIR: [ 5.1248798  19.00055833]
GSAR: [15.46046726 12.21325833]
i= 541 geniusturtle_7_12.wav 2.7071826457977295
gsdrsum= [12.30992563 13.11258839]
gnsdrsum= [12.50620568 12.746449  ]
gsirsum= [18.13246306 20.18104477]
gsarsum= [14.2194147  14.23625729]
sdr [4.32580821 9.95953886] sdr_mixed [0.10311777 0.3164366 ]
GSDR: [4.32580821 9.95953886]
GNSDR: [4.22269044 9.64310226]
GSIR: [ 5.01047192 15.90165768]
GSAR: [13.87751052 11.34558373]
i= 542 geniusturtle_7_13.wav 2.635923147201538
gsdrsum= [12.29519478 13.10677096]
gnsdrsum= [12.49092244 12.74072327]
gsirsum= [18.10825275 20.17314923]
gsarsum= [14.21878388 14.23092395]
sdr [ 4.09935633 10.0954707 ] sdr_mixed [-0.06335437  0.03769819]
GSDR: [ 4.09935633 10.0954707 ]
GNSDR: [ 4.1627107  10.05777252]
GSIR: [ 4.62759178 15.9821711 ]
GSAR: [14.79610519 11.49860463]
i= 543 geniusturtle_7_14.wav 3.037869930267334
gsdrsum= [12.28010116 13.10122529]
gnsdrsum= [12.47558503 12.73578229]
gsirsum= [18.08342648 20.16543103]
gsarsum= [14.21984709 14.22589205]
sdr [ 5.16352224 10.65557923] sdr_mixed [-0.20037442  0.24784704]
GSDR: [ 5.16352224 10.65557923]
GNSDR: [ 5.36389666 10.4077322 ]
GSIR: [ 5.95534084 16.43514355]
GSAR: [13.92723472 12.08596382]
i= 544 geniusturtle_7_15.wav 3.0042223930358887
gsdrsum= [12.26701921 13.09672961]
gnsdrsum= [12.46251207 12.73150279]
gsirsum= [18.06113221 20.15857389]
gsarsum= [14.2193092  14.22195836]
sdr [4.09843146 9.8366626 ] sdr_mixed [0.23735764 0.37525176]
GSDR: [4.09843146 9.8366626 ]
GNSDR: [3.86107382 9.46141084]
GSIR: [ 4.65505939 14.50166068]
GSAR: [14.57468461 11.80303857]
i= 545 geniusturtle_8_01.wav 2.6192989349365234
gsdrsum= [12.25203098 13.09074784]
gnsdrsum= [12.44672962 12.72550262]
gsirsum= [18.03653391 20.14819423]
gsarsum= [14.21996127 14.21751997]
sdr [ 7.49774274 11.92627075] sdr_mixed [-0.07118634 -0.03955926]
GSDR: [ 7.49774274 11.92627075]
GNSDR: [ 7.56892908 11.96583001]
GSIR: [ 8.48901567 17.1874649 ]
GSAR: [14.9750498  13.54368473]
i= 546 geniusturtle_8_02.wav 2.59173321723938
gsdrsum= [12.24332349 13.0886151 ]
gnsdrsum= [12.43779592 12.72411128]
gsirsum= [18.01904761 20.14277165]
gsarsum= [14.22134421 14.21628584]
sdr [ 7.20278026 10.62921348] sdr_mixed [-0.18381222  0.17788514]
GSDR: [ 7.20278026 10.62921348]
GNSDR: [ 7.38659249 10.45132834]
GSIR: [ 8.69148621 16.36458161]
GSAR: [13.12621962 12.07716365]
i= 547 geniusturtle_8_03.wav 2.9774951934814453
gsdrsum= [12.2341086  13.08411893]
gnsdrsum= [12.42856154 12.71995628]
gsirsum= [18.0019954  20.13586454]
gsarsum= [14.21934216 14.2123752 ]
sdr [ 6.19226143 13.27799541] sdr_mixed [-0.81151017  1.08761361]
GSDR: [ 6.19226143 13.27799541]
GNSDR: [ 7.0037716  12.19038179]
GSIR: [ 7.08061548 22.13314124]
GSAR: [14.29764337 13.91010728]
i= 548 geniusturtle_8_04.wav 2.6706290245056152
gsdrsum= [12.22308333 13.08447272]
gnsdrsum= [12.41866229 12.7189899 ]
gsirsum= [17.98206587 20.1395092 ]
gsarsum= [14.21948504 14.21182361]
sdr [ 5.82658792 11.05249186] sdr_mixed [-0.48126478  0.49990561]
GSDR: [ 5.82658792 11.05249186]
GNSDR: [ 6.30785269 10.55258625]
GSIR: [ 6.84146345 17.78603439]
GSAR: [13.45473641 12.15977552]
i= 549 geniusturtle_8_05.wav 3.0093166828155518
gsdrsum= [12.21143216 13.08077148]
gnsdrsum= [12.40753149 12.71504381]
gsirsum= [17.96177333 20.13522236]
gsarsum= [14.21809206 14.20808582]
sdr [ 5.46149596 11.21861507] sdr_mixed [-0.34947588  0.59925627]
GSDR: [ 5.46149596 11.21861507]
GNSDR: [ 5.81097184 10.6193588 ]
GSIR: [ 6.38523855 17.71558003]
GSAR: [13.5360977  12.39303285]
i= 550 geniusturtle_8_06.wav 2.9970815181732178
gsdrsum= [12.19915955 13.07738574]
gnsdrsum= [12.39553775 12.71123348]
gsirsum= [17.94072509 20.13082301]
gsarsum= [14.21685207 14.20478573]
sdr [ 6.95524803 11.49951195] sdr_mixed [0.03929766 1.19192844]
GSDR: [ 6.95524803 11.49951195]
GNSDR: [ 6.91595037 10.3075835 ]
GSIR: [ 8.37678492 17.6348729 ]
GSAR: [13.0861716  12.78553991]
i= 551 geniusturtle_8_07.wav 2.608041524887085
gsdrsum= [12.18964247 13.07452209]
gnsdrsum= [12.38559294 12.70687114]
gsirsum= [17.92336767 20.12629316]
gsarsum= [14.21480002 14.20220996]
sdr [ 6.99418558 10.98104197] sdr_mixed [0.33114298 0.40106003]
GSDR: [ 6.99418558 10.98104197]
GNSDR: [ 6.6630426  10.57998194]
GSIR: [ 8.19307624 16.68544183]
GSAR: [13.78290463 12.43333802]
i= 552 geniusturtle_8_08.wav 3.0083041191101074
gsdrsum= [12.18023041 13.07072955]
gnsdrsum= [12.375226   12.70301808]
gsirsum= [17.90574033 20.12005973]
gsarsum= [14.2140176  14.19900548]
sdr [17.82996562 18.33729672] sdr_mixed [ 0.0717216  -0.05785143]
GSDR: [17.82996562 18.33729672]
GNSDR: [17.75824402 18.39514814]
GSIR: [24.96024001 30.52550725]
GSAR: [18.77845963 18.61180422]
i= 553 heycat_1_01.wav 2.5890772342681885
gsdrsum= [12.19044693 13.08025318]
gnsdrsum= [12.38496021 12.71331126]
gsirsum= [17.91849711 20.13887609]
gsarsum= [14.22227156 14.20698523]
sdr [14.77013748 14.84717942] sdr_mixed [-0.00065638  0.1517484 ]
GSDR: [14.77013748 14.84717942]
GNSDR: [14.77079386 14.69543102]
GSIR: [19.85161844 20.2866163 ]
GSAR: [16.42855876 16.34942399]
i= 554 heycat_1_02.wav 2.0130531787872314
gsdrsum= [12.19510341 13.08344258]
gnsdrsum= [12.38926677 12.71688909]
gsirsum= [17.9219865  20.13914277]
gsarsum= [14.22625403 14.21085245]
sdr [14.59031274 14.77546082] sdr_mixed [0.24892035 0.0411776 ]
GSDR: [14.59031274 14.77546082]
GNSDR: [14.34139239 14.73428321]
GSIR: [20.51649704 22.12971883]
GSAR: [15.91002329 15.68452473]
i= 555 heycat_1_03.wav 3.091841697692871
gsdrsum= [12.1994191  13.08649126]
gnsdrsum= [12.39278411 12.72052404]
gsirsum= [17.92666129 20.1427294 ]
gsarsum= [14.22928785 14.21350771]
sdr [13.59557785 14.167922  ] sdr_mixed [-0.63336804  0.61536862]
GSDR: [13.59557785 14.167922  ]
GNSDR: [14.22894589 13.55255338]
GSIR: [19.24695539 20.06677118]
GSAR: [15.02670802 15.50122107]
i= 556 heycat_1_04.wav 2.639842987060547
gsdrsum= [12.20193018 13.08843628]
gnsdrsum= [12.39608656 12.72202049]
gsirsum= [17.92903592 20.14259278]
gsarsum= [14.23072206 14.21582374]
sdr [12.6820963  12.32180946] sdr_mixed [ 0.3112952  -0.47051356]
GSDR: [12.6820963  12.32180946]
GNSDR: [12.3708011  12.79232302]
GSIR: [18.0155952  18.64646661]
GSAR: [14.25504946 13.53330778]
i= 557 heycat_1_05.wav 2.735478401184082
gsdrsum= [12.20279223 13.08705993]
gnsdrsum= [12.39604117 12.72214671]
gsirsum= [17.92919132 20.13990674]
gsarsum= [14.23076573 14.2145984 ]
sdr [15.20509994 15.55269177] sdr_mixed [-0.04613084  0.14143137]
GSDR: [15.20509994 15.55269177]
GNSDR: [15.25123078 15.4112604 ]
GSIR: [21.24513374 22.80717402]
GSAR: [16.48051085 16.4807391 ]
i= 558 heycat_1_06.wav 2.6392581462860107
gsdrsum= [12.20817271 13.09147862]
gnsdrsum= [12.40115799 12.72696591]
gsirsum= [17.93513387 20.14468679]
gsarsum= [14.23479753 14.21865958]
sdr [14.33713623 14.58517634] sdr_mixed [-0.00311374  0.00264194]
GSDR: [14.33713623 14.58517634]
GNSDR: [14.34024997 14.58253439]
GSIR: [20.08541976 21.4651045 ]
GSAR: [15.72360328 15.61304217]
i= 559 heycat_1_07.wav 2.660703182220459
gsdrsum= [12.21198124 13.09415071]
gnsdrsum= [12.40462685 12.73028535]
gsirsum= [17.93898054 20.14704889]
gsarsum= [14.23746087 14.22115401]
sdr [14.02467976 14.35076875] sdr_mixed [0.13961948 0.15291962]
GSDR: [14.02467976 14.35076875]
GNSDR: [13.88506028 14.19784913]
GSIR: [19.90625115 21.66532976]
GSAR: [15.36556884 15.2718103 ]
i= 560 heycat_1_08.wav 3.0834450721740723
gsdrsum= [12.2152182  13.09639467]
gnsdrsum= [12.40727048 12.732906  ]
gsirsum= [17.94249352 20.14976011]
gsarsum= [14.23947535 14.22303018]
sdr [13.75141509 12.39898074] sdr_mixed [-0.01996935 -0.02048196]
GSDR: [13.75141509 12.39898074]
GNSDR: [13.77138444 12.4194627 ]
GSIR: [20.36072594 16.32062241]
GSAR: [14.8608415  14.75656736]
i= 561 heycat_2_01.wav 4.247297763824463
gsdrsum= [12.21795652 13.09515151]
gnsdrsum= [12.40970206 12.73234728]
gsirsum= [17.94680409 20.14293455]
gsarsum= [14.24058295 14.22398123]
sdr [11.915805   12.57372099] sdr_mixed [0.19519391 0.27376714]
GSDR: [11.915805   12.57372099]
GNSDR: [11.72061109 12.29995385]
GSIR: [16.42415413 19.4998902 ]
GSAR: [13.912196   13.60730863]
i= 562 heycat_2_02.wav 2.0855743885040283
gsdrsum= [12.21741888 13.0942237 ]
gnsdrsum= [12.40847592 12.73157789]
gsirsum= [17.94409475 20.14179034]
gsarsum= [14.23999863 14.22288394]
sdr [10.20565649 10.19202077] sdr_mixed [-0.19460286  0.54434333]
GSDR: [10.20565649 10.19202077]
GNSDR: [10.40025935  9.64767744]
GSIR: [16.53258399 14.75062796]
GSAR: [11.45299821 12.20634077]
i= 563 heycat_2_03.wav 2.611020803451538
gsdrsum= [12.21384559 13.08906881]
gnsdrsum= [12.40490893 12.72610027]
gsirsum= [17.94158763 20.13221457]
gsarsum= [14.23504837 14.21930216]
sdr [11.39906395 11.11472253] sdr_mixed [ 0.00083006 -0.0407514 ]
GSDR: [11.39906395 11.11472253]
GNSDR: [11.39823388 11.15547394]
GSIR: [17.0868106  16.32106061]
GSAR: [12.84944177 12.77355125]
i= 564 heycat_2_04.wav 2.4814486503601074
gsdrsum= [12.21240094 13.0855682 ]
gnsdrsum= [12.40312404 12.72331548]
gsirsum= [17.94007207 20.1254572 ]
gsarsum= [14.23259162 14.21673877]
sdr [12.59669685 12.82028701] sdr_mixed [-0.26143376  0.21131473]
GSDR: [12.59669685 12.82028701]
GNSDR: [12.85813061 12.60897228]
GSIR: [19.37140174 19.9992826 ]
GSAR: [13.67115621 13.78654576]
i= 565 heycat_2_05.wav 2.66141676902771
gsdrsum= [12.21308111 13.08509867]
gnsdrsum= [12.40392936 12.7231131 ]
gsirsum= [17.94260539 20.12523388]
gsarsum= [14.23159793 14.21597737]
sdr [10.38795064  9.39951294] sdr_mixed [ 0.89821081 -0.43556084]
GSDR: [10.38795064  9.39951294]
GNSDR: [9.48973982 9.83507377]
GSIR: [17.79352795 15.27635003]
GSAR: [11.33060822 10.82489286]
i= 566 heycat_2_06.wav 4.282571077346802
gsdrsum= [12.2098565  13.07858704]
gnsdrsum= [12.39878062 12.71801056]
gsirsum= [17.94234201 20.11666695]
gsarsum= [14.2264725  14.20998606]
sdr [13.03906725 13.14401579] sdr_mixed [0.05383965 0.02649529]
GSDR: [13.03906725 13.14401579]
GNSDR: [12.9852276  13.11752049]
GSIR: [19.67375608 20.1871731 ]
GSAR: [14.14821449 14.14125331]
i= 567 heycat_2_07.wav 3.0490505695343018
gsdrsum= [12.21131895 13.07870243]
gnsdrsum= [12.39981492 12.71871516]
gsirsum= [17.94539565 20.1167913 ]
gsarsum= [14.22633448 14.20986483]
sdr [18.28419228 18.7556264 ] sdr_mixed [-1.06451185  1.08289381]
GSDR: [18.28419228 18.7556264 ]
GNSDR: [19.34870413 17.67273259]
GSIR: [26.09672515 24.55378178]
GSAR: [19.08048279 20.09696108]
i= 568 heycat_3_01.wav 3.039262056350708
gsdrsum= [12.22201063 13.08869702]
gnsdrsum= [12.41204888 12.72743702]
gsirsum= [17.95974658 20.1246029 ]
gsarsum= [14.23488052 14.22022944]
sdr [16.96389666 17.60552321] sdr_mixed [-0.32539495  0.48883537]
GSDR: [16.96389666 17.60552321]
GNSDR: [17.28929161 17.11668785]
GSIR: [23.8425944 25.9562384]
GSAR: [17.97908722 18.30293487]
i= 569 heycat_3_02.wav 2.6562583446502686
gsdrsum= [12.23034435 13.0966352 ]
gnsdrsum= [12.42062048 12.73515099]
gsirsum= [17.9700855  20.13485182]
gsarsum= [14.24146085 14.22740467]
sdr [13.21548803 14.56934472] sdr_mixed [ 0.12468012 -0.02357282]
GSDR: [13.21548803 14.56934472]
GNSDR: [13.09080791 14.59291753]
GSIR: [17.11737978 22.73405136]
GSAR: [15.569961   15.31149416]
i= 570 heycat_3_03.wav 2.6346609592437744
gsdrsum= [12.23207267 13.0992189 ]
gnsdrsum= [12.42179625 12.73841023]
gsirsum= [17.96858953 20.13941182]
gsarsum= [14.24379155 14.22930658]
sdr [12.23497943 11.58866546] sdr_mixed [-0.01713995  0.05750452]
GSDR: [12.23497943 11.58866546]
GNSDR: [12.25211938 11.53116094]
GSIR: [19.05235579 16.72890893]
GSAR: [13.30193655 13.26746089]
i= 571 heycat_3_04.wav 4.231722116470337
gsdrsum= [12.23207776 13.09657345]
gnsdrsum= [12.42149909 12.73629596]
gsirsum= [17.97048754 20.13343896]
gsarsum= [14.24214206 14.22762209]
sdr [11.18862963 10.91015224] sdr_mixed [-0.11644253 -0.21402498]
GSDR: [11.18862963 10.91015224]
GNSDR: [11.30507216 11.12417721]
GSIR: [16.67400684 16.47129531]
GSAR: [12.72457686 12.42095247]
i= 572 heycat_3_05.wav 2.6481435298919678
gsdrsum= [12.23025355 13.09275103]
gnsdrsum= [12.4195473  12.73347757]
gsirsum= [17.96822097 20.12703661]
gsarsum= [14.23948898 14.22446357]
sdr [16.20396157 16.83535149] sdr_mixed [-0.13328518  0.10466307]
GSDR: [16.20396157 16.83535149]
GNSDR: [16.33724675 16.73068842]
GSIR: [21.95276353 24.99845427]
GSAR: [17.57547823 17.56842719]
i= 573 heycat_3_06.wav 2.642801523208618
gsdrsum= [12.23718847 13.09928262]
gnsdrsum= [12.42638447 12.74045351]
gsirsum= [17.97517479 20.13553822]
gsarsum= [14.24531095 14.23029946]
sdr [12.4167951  12.95283461] sdr_mixed [-0.52171338  0.52717245]
GSDR: [12.4167951  12.95283461]
GNSDR: [12.93850848 12.42566216]
GSIR: [18.91487515 20.02840461]
GSAR: [13.57341797 13.94366335]
i= 574 heycat_3_07.wav 3.0421395301818848
gsdrsum= [12.23750137 13.09902748]
gnsdrsum= [12.42727667 12.73990509]
gsirsum= [17.9768119  20.13535157]
gsarsum= [14.2441404 14.2298001]
sdr [16.3381521  17.19239468] sdr_mixed [-0.165236    0.56540678]
GSDR: [16.3381521  17.19239468]
GNSDR: [16.5033881  16.62698789]
GSIR: [22.39769387 25.34170409]
GSAR: [17.59956866 17.92691899]
i= 575 heycat_3_08.wav 2.644294023513794
gsdrsum= [12.24463294 13.10614638]
gnsdrsum= [12.43436556 12.74666523]
gsirsum= [17.98450039 20.1444061 ]
gsarsum= [14.24997593 14.23622987]
sdr [14.1131007  14.07851337] sdr_mixed [ 0.00707469 -0.10650186]
GSDR: [14.1131007  14.07851337]
GNSDR: [14.10602601 14.18501523]
GSIR: [21.65532469 22.67196248]
GSAR: [14.98395932 14.74809516]
i= 576 heycat_4_01.wav 2.6637864112854004
gsdrsum= [12.24787681 13.10783452]
gnsdrsum= [12.43726775 12.74916237]
gsirsum= [17.99087335 20.14879422]
gsarsum= [14.25125021 14.23711852]
sdr [12.8495879  13.91450056] sdr_mixed [-0.66382082  0.63975653]
GSDR: [12.8495879  13.91450056]
GNSDR: [13.51340872 13.27474404]
GSIR: [17.8428625  20.68299485]
GSAR: [14.5743742  14.97766038]
i= 577 heycat_4_02.wav 2.679962635040283
gsdrsum= [12.24891963 13.10923256]
gnsdrsum= [12.43913281 12.75007326]
gsirsum= [17.99061683 20.14972004]
gsarsum= [14.25181022 14.23840196]
sdr [13.39212969 13.28510396] sdr_mixed [-0.63277341  0.38140534]
GSDR: [13.39212969 13.28510396]
GNSDR: [14.0249031  12.90369862]
GSIR: [21.03886113 19.24573457]
GSAR: [14.24546373 14.60602834]
i= 578 heycat_4_03.wav 2.596548080444336
gsdrsum= [12.25089751 13.10953683]
gnsdrsum= [12.44187636 12.75033904]
gsirsum= [17.99589061 20.14815605]
gsarsum= [14.25179924 14.23903799]
sdr [12.80091857 12.7973452 ] sdr_mixed [ 0.17107908 -0.01595847]
GSDR: [12.80091857 12.7973452 ]
GNSDR: [12.62983948 12.81330367]
GSIR: [19.8211883  21.22873113]
GSAR: [13.8074305  13.50269214]
i= 579 heycat_4_04.wav 3.047813892364502
gsdrsum= [12.25184746 13.10899764]
gnsdrsum= [12.44220099 12.75044779]
gsirsum= [17.99904311 20.15002233]
gsarsum= [14.25103176 14.23776623]
sdr [16.38895688 16.88420664] sdr_mixed [-0.39561826  0.48291408]
GSDR: [16.38895688 16.88420664]
GNSDR: [16.78457514 16.40129256]
GSIR: [22.53328204 23.39104962]
GSAR: [17.62204193 18.00274854]
i= 580 heycat_4_05.wav 2.6179375648498535
gsdrsum= [12.2589804  13.11550662]
gnsdrsum= [12.44968784 12.75674235]
gsirsum= [18.00686077 20.15561031]
gsarsum= [14.25684385 14.24425758]
sdr [14.4080982 14.1514866] sdr_mixed [0.12408593 0.19236434]
GSDR: [14.4080982 14.1514866]
GNSDR: [14.28401227 13.95912226]
GSIR: [22.96109227 20.88147545]
GSAR: [15.0827012 15.2233237]
i= 581 heycat_4_06.wav 2.636427640914917
gsdrsum= [12.2626794  13.11728972]
gnsdrsum= [12.45284503 12.75881185]
gsirsum= [18.01538784 20.15685965]
gsarsum= [14.25826529 14.24594272]
sdr [14.1485132  14.17473536] sdr_mixed [-0.17214711  0.38797455]
GSDR: [14.1485132  14.17473536]
GNSDR: [14.32066031 13.78676082]
GSIR: [21.02714454 20.37165005]
GSAR: [15.17997777 15.40659237]
i= 582 heycat_4_07.wav 2.676419734954834
gsdrsum= [12.26591967 13.11910664]
gnsdrsum= [12.45605433 12.76057809]
gsirsum= [18.02056268 20.1572287 ]
gsarsum= [14.25984899 14.24793697]
sdr [13.58318119 14.26881611] sdr_mixed [-0.38596795  0.361423  ]
GSDR: [13.58318119 14.26881611]
GNSDR: [13.96914914 13.90739312]
GSIR: [19.73085676 22.42476059]
GSAR: [14.83698502 15.01424395]
i= 583 heycat_4_08.wav 2.6469502449035645
gsdrsum= [12.26817912 13.12107869]
gnsdrsum= [12.45864969 12.76254518]
gsirsum= [18.02349629 20.16111812]
gsarsum= [14.26083893 14.24925139]
sdr [17.96532958 18.51322358] sdr_mixed [-0.20941233  0.27640276]
GSDR: [17.96532958 18.51322358]
GNSDR: [18.17474191 18.23682082]
GSIR: [24.69911944 26.68896667]
GSAR: [19.0155288  19.23960798]
i= 584 heycat_4_09.wav 2.633631467819214
gsdrsum= [12.27793451 13.13031182]
gnsdrsum= [12.46843752 12.77191894]
gsirsum= [18.03492715 20.17229594]
gsarsum= [14.26898052 14.25779652]
sdr [11.56490688 11.40345033] sdr_mixed [-0.09775609  0.18094082]
GSDR: [11.56490688 11.40345033]
GNSDR: [11.66266297 11.22250951]
GSIR: [17.37260468 16.74740765]
GSAR: [12.96645516 12.9949161 ]
i= 585 heycat_5_01.wav 4.418242692947388
gsdrsum= [12.27671566 13.12735992]
gnsdrsum= [12.46706013 12.76927038]
gsirsum= [18.03379498 20.16644144]
gsarsum= [14.26675398 14.25563775]
sdr [10.86039773 10.70800741] sdr_mixed [ 0.01190206 -0.08099796]
GSDR: [10.86039773 10.70800741]
GNSDR: [10.84849566 10.78900537]
GSIR: [15.39026023 15.19522432]
GSAR: [12.87096186 12.74755343]
i= 586 heycat_5_02.wav 2.1614387035369873
gsdrsum= [12.27429874 13.12323133]
gnsdrsum= [12.46429807 12.76589108]
gsirsum= [18.02928383 20.15795813]
gsarsum= [14.26437208 14.25306422]
sdr [11.61662244 11.5321748 ] sdr_mixed [-0.04920093  0.28566064]
GSDR: [11.61662244 11.5321748 ]
GNSDR: [11.66582336 11.24651416]
GSIR: [17.52238948 16.86723937]
GSAR: [12.98113307 13.12486772]
i= 587 heycat_5_03.wav 2.7304728031158447
gsdrsum= [12.27317834 13.12052084]
gnsdrsum= [12.46293781 12.76330271]
gsirsum= [18.02842029 20.15235213]
gsarsum= [14.26218599 14.25114225]
sdr [11.44821393 11.6699582 ] sdr_mixed [0.19414036 0.04149769]
GSDR: [11.44821393 11.6699582 ]
GNSDR: [11.25407357 11.62846051]
GSIR: [16.82257375 18.49071631]
GSAR: [13.02565003 12.74338697]
i= 588 heycat_5_04.wav 2.7702717781066895
gsdrsum= [12.27177534 13.1180539 ]
gnsdrsum= [12.46088192 12.7613727 ]
gsirsum= [18.02636953 20.14952622]
gsarsum= [14.26008303 14.24857804]
sdr [10.15492977 10.48891866] sdr_mixed [0.03253986 0.20915751]
GSDR: [10.15492977 10.48891866]
GNSDR: [10.12238991 10.27976115]
GSIR: [14.52668849 15.63248247]
GSAR: [12.28076016 12.19211046]
i= 589 heycat_5_05.wav 2.7378180027008057
gsdrsum= [12.26818137 13.11359017]
gnsdrsum= [12.45691164 12.75715944]
gsirsum= [18.0204278  20.14185722]
gsarsum= [14.25672255 14.24508659]
sdr [10.87154297 10.99390429] sdr_mixed [0.0331358  0.26034046]
GSDR: [10.87154297 10.99390429]
GNSDR: [10.83840718 10.73356383]
GSIR: [16.25182817 16.62419761]
GSAR: [12.45896155 12.47507054]
i= 590 heycat_5_06.wav 2.763051748275757
gsdrsum= [12.26581419 13.10999748]
gnsdrsum= [12.45416842 12.75372962]
gsirsum= [18.01743017 20.13589508]
gsarsum= [14.2536755  14.24208656]
sdr [10.00911824 10.6879738 ] sdr_mixed [-0.40790171  0.48629864]
GSDR: [10.00911824 10.6879738 ]
GNSDR: [10.41701996 10.20167516]
GSIR: [15.60510483 17.29338182]
GSAR: [11.52765884 11.83895244]
i= 591 heycat_5_07.wav 3.1237502098083496
gsdrsum= [12.26199575 13.10589931]
gnsdrsum= [12.45072146 12.74941142]
gsirsum= [18.0133484  20.13108542]
gsarsum= [14.24906295 14.23802034]
sdr [10.08094403 10.43432233] sdr_mixed [-0.09181442  0.00924023]
GSDR: [10.08094403 10.43432233]
GNSDR: [10.17275846 10.4250821 ]
GSIR: [14.99751193 16.57320582]
GSAR: [11.90624902 11.7395513 ]
i= 592 heycat_5_08.wav 4.382349967956543
gsdrsum= [12.25831154 13.10138651]
gnsdrsum= [12.44687355 12.74548519]
gsirsum= [18.00825409 20.12507549]
gsarsum= [14.24510549 14.23379996]
sdr [13.76416235 14.68406766] sdr_mixed [-0.49501355  0.59231119]
GSDR: [13.76416235 14.68406766]
GNSDR: [14.25917589 14.09175647]
GSIR: [20.84962905 23.77570918]
GSAR: [14.74521373 15.27354659]
i= 593 jmzen_1_01.wav 3.1391875743865967
gsdrsum= [12.26085092 13.10405545]
gnsdrsum= [12.44992971 12.74775546]
gsirsum= [18.01304561 20.1312317 ]
gsarsum= [14.24594885 14.23555332]
sdr [14.10637658 14.73997555] sdr_mixed [-0.08872413  0.24668139]
GSDR: [14.10637658 14.73997555]
GNSDR: [14.19510072 14.49329416]
GSIR: [20.43565358 23.42465874]
GSAR: [15.29666941 15.39138101]
i= 594 jmzen_1_02.wav 2.7778170108795166
gsdrsum= [12.26395786 13.10680952]
gnsdrsum= [12.45286771 12.75069408]
gsirsum= [18.01712408 20.13677619]
gsarsum= [14.24771774 14.23749916]
sdr [11.0361699  11.37524761] sdr_mixed [0.02760632 0.4279621 ]
GSDR: [11.0361699  11.37524761]
GNSDR: [11.00856358 10.94728551]
GSIR: [17.66697407 18.39648191]
GSAR: [12.17351565 12.39887526]
i= 595 jmzen_1_03.wav 4.309357404708862
gsdrsum= [12.26189435 13.10389933]
gnsdrsum= [12.45044031 12.74766314]
gsirsum= [18.01653559 20.13385132]
gsarsum= [14.24423168 14.23440904]
sdr [11.90652197 12.1609473 ] sdr_mixed [0.04576794 0.16352339]
GSDR: [11.90652197 12.1609473 ]
GNSDR: [11.86075404 11.99742391]
GSIR: [18.04930755 19.34897793]
GSAR: [13.18345923 13.13201048]
i= 596 jmzen_1_04.wav 2.734955072402954
gsdrsum= [12.26129809 13.1023172 ]
gnsdrsum= [12.4494509  12.74640435]
gsirsum= [18.01659058 20.13253442]
gsarsum= [14.24245186 14.23255938]
sdr [11.36122462 12.22268327] sdr_mixed [-0.47781724  0.6267791 ]
GSDR: [11.36122462 12.22268327]
GNSDR: [11.83904185 11.59590416]
GSIR: [17.72960304 19.50921812]
GSAR: [12.57325275 13.16899496]
i= 597 jmzen_1_05.wav 2.7715327739715576
gsdrsum= [12.25979043 13.10084377]
gnsdrsum= [12.44842844 12.74447721]
gsirsum= [18.01610986 20.13149034]
gsarsum= [14.23965589 14.23077786]
sdr [13.8591666  14.10306275] sdr_mixed [ 0.00725814 -0.22335053]
GSDR: [13.8591666  14.10306275]
GNSDR: [13.85190846 14.32641328]
GSIR: [20.76822509 25.45516039]
GSAR: [14.88489998 14.44577259]
i= 598 jmzen_1_07.wav 4.368112087249756
gsdrsum= [12.26246497 13.10251973]
gnsdrsum= [12.4507754  12.74712259]
gsirsum= [18.02071206 20.1403928 ]
gsarsum= [14.24073489 14.23113738]
sdr [13.9020286  14.08316951] sdr_mixed [0.01257064 0.06196523]
GSDR: [13.9020286  14.08316951]
GNSDR: [13.88945796 14.02120427]
GSIR: [21.53762121 22.3992157 ]
GSAR: [14.75399678 14.80046362]
i= 599 jmzen_1_08.wav 2.835258960723877
gsdrsum= [12.26520214 13.10415687]
gnsdrsum= [12.45317721 12.74924961]
gsirsum= [18.02658336 20.14416379]
gsarsum= [14.24159175 14.23208785]
sdr [11.92611742 12.82231934] sdr_mixed [0.00449653 0.15131634]
GSDR: [11.92611742 12.82231934]
GNSDR: [11.92162089 12.671003  ]
GSIR: [16.77893087 20.36309878]
GSAR: [13.73703172 13.70368566]
i= 600 jmzen_1_09.wav 2.8031625747680664
gsdrsum= [12.264637   13.10368714]
gnsdrsum= [12.45229128 12.7491192 ]
gsirsum= [18.02450394 20.14452868]
gsarsum= [14.24075082 14.23120718]
sdr [8.80088208 9.39550152] sdr_mixed [-0.26458501  0.5848308 ]
GSDR: [8.80088208 9.39550152]
GNSDR: [9.06546709 8.81067071]
GSIR: [14.81725638 14.63207776]
GSAR: [10.19260559 11.08815022]
i= 601 jmzen_1_10.wav 2.1341354846954346
gsdrsum= [12.25887368 13.09751712]
gnsdrsum= [12.44665596 12.74256604]
gsirsum= [18.01916742 20.13535655]
gsarsum= [14.23401514 14.22597746]
sdr [11.44700919 10.48964877] sdr_mixed [ 0.82873397 -0.84174651]
GSDR: [11.44700919 10.48964877]
GNSDR: [10.61827523 11.33139529]
GSIR: [17.26856661 16.71095849]
GSAR: [12.84552657 11.76578534]
i= 602 jmzen_1_11.wav 2.7495288848876953
gsdrsum= [12.25752507 13.09318511]
gnsdrsum= [12.44361879 12.7402219 ]
gsirsum= [18.01792058 20.12966818]
gsarsum= [14.23170868 14.22189077]
sdr [11.47284402 12.18739742] sdr_mixed [-0.850778    0.76958138]
GSDR: [11.47284402 12.18739742]
GNSDR: [12.32362203 11.41781603]
GSIR: [18.15122322 18.44871021]
GSAR: [12.58936274 13.42105847]
i= 603 jmzen_1_12.wav 2.716001272201538
gsdrsum= [12.25622377 13.09168297]
gnsdrsum= [12.44341979 12.73802885]
gsirsum= [18.01814164 20.12688052]
gsarsum= [14.22898505 14.22056269]
sdr [16.79225599 16.75207183] sdr_mixed [0.07498021 0.083946  ]
GSDR: [16.79225599 16.75207183]
GNSDR: [16.71727578 16.66812583]
GSIR: [25.03410251 25.44767788]
GSAR: [17.51118486 17.39444643]
i= 604 jmzen_2_01.wav 2.714489698410034
gsdrsum= [12.26373376 13.09774322]
gnsdrsum= [12.45049571 12.74453564]
gsirsum= [18.02975747 20.13568979]
gsarsum= [14.23441916 14.22581746]
sdr [11.34736779  9.68531599] sdr_mixed [ 2.73339916 -2.29300238]
GSDR: [11.34736779  9.68531599]
GNSDR: [ 8.61396863 11.97831837]
GSIR: [14.59197142 16.10172007]
GSAR: [14.28366374 10.91567625]
i= 605 jmzen_2_02.wav 2.1590449810028076
gsdrsum= [12.26221911 13.09210284]
gnsdrsum= [12.44415434 12.74326916]
gsirsum= [18.02407518 20.12902207]
gsarsum= [14.23450055 14.22034615]
sdr [12.14075979 13.06588767] sdr_mixed [-0.27271091  0.20678666]
GSDR: [12.14075979 13.06588767]
GNSDR: [12.4134707  12.85910101]
GSIR: [17.23397151 20.6509775 ]
GSAR: [13.83054621 13.93529776]
i= 606 jmzen_2_03.wav 2.7471659183502197
gsdrsum= [12.26201868 13.09205958]
gnsdrsum= [12.44410371 12.7434603 ]
gsirsum= [18.02277138 20.12988338]
gsarsum= [14.23383396 14.21987578]
sdr [11.65203837 12.09992077] sdr_mixed [-0.20567301  0.18601151]
GSDR: [11.65203837 12.09992077]
GNSDR: [11.85771137 11.91390925]
GSIR: [17.44294971 19.25976474]
GSAR: [13.05832407 13.07870352]
i= 607 jmzen_2_04.wav 4.313997030258179
gsdrsum= [12.26101377 13.09042509]
gnsdrsum= [12.44313766 12.74209366]
gsirsum= [18.02181615 20.12844991]
gsarsum= [14.23189737 14.21799576]
sdr [10.50572838 12.16897807] sdr_mixed [-0.67059602  0.51913067]
GSDR: [10.50572838 12.16897807]
GNSDR: [11.1763244 11.6498474]
GSIR: [14.68937485 19.06694157]
GSAR: [12.73826864 13.21482552]
i= 608 jmzen_2_06.wav 2.1110658645629883
gsdrsum= [12.25812679 13.08890955]
gnsdrsum= [12.44105408 12.74029721]
gsirsum= [18.01633516 20.12670401]
gsarsum= [14.22944075 14.2163458 ]
sdr [12.11448258 13.05342544] sdr_mixed [-0.19127638  0.20950756]
GSDR: [12.11448258 13.05342544]
GNSDR: [12.30575897 12.84391788]
GSIR: [17.41119853 21.44582044]
GSAR: [13.71283038 13.76375547]
i= 609 jmzen_2_07.wav 2.8170621395111084
gsdrsum= [12.25789092 13.08885129]
gnsdrsum= [12.44083192 12.74046735]
gsirsum= [18.01534151 20.12887004]
gsarsum= [14.22859245 14.21560263]
sdr [13.53810078 13.66758971] sdr_mixed [-0.06775265  0.12578066]
GSDR: [13.53810078 13.66758971]
GNSDR: [13.60585343 13.54180905]
GSIR: [20.82556116 21.69613669]
GSAR: [14.47160819 14.44092687]
i= 610 jmzen_2_08.wav 4.2194530963897705
gsdrsum= [12.25998962 13.08980004]
gnsdrsum= [12.44274179 12.74178103]
gsirsum= [18.01994843 20.13143933]
gsarsum= [14.22899084 14.21597202]
sdr [11.89179123 12.93945365] sdr_mixed [-0.40924109  0.43397026]
GSDR: [11.89179123 12.93945365]
GNSDR: [12.30103232 12.5054834 ]
GSIR: [17.26157224 20.39953687]
GSAR: [13.46258989 13.8379414 ]
i= 611 jmzen_2_09.wav 4.49324631690979
gsdrsum= [12.25938701 13.08955397]
gnsdrsum= [12.44250986 12.74139429]
gsirsum= [18.01870722 20.13187812]
gsarsum= [14.2277365  14.21535331]
sdr [12.9311449  12.65625032] sdr_mixed [-0.10659008 -0.03611155]
GSDR: [12.9311449  12.65625032]
GNSDR: [13.03773498 12.69236186]
GSIR: [20.07362455 18.83127525]
GSAR: [13.90536625 13.91183086]
i= 612 jmzen_2_10.wav 2.801241874694824
gsdrsum= [12.26048465 13.08884596]
gnsdrsum= [12.44348245 12.74131417]
gsirsum= [18.02206493 20.12975295]
gsarsum= [14.22720975 14.21485736]
sdr [12.97048886 13.52838905] sdr_mixed [-0.12617942  0.10210859]
GSDR: [12.97048886 13.52838905]
GNSDR: [13.09666829 13.42628046]
GSIR: [18.99840595 21.5527162 ]
GSAR: [14.27179287 14.3034952 ]
i= 613 jmzen_2_11.wav 3.108267307281494
gsdrsum= [12.26164289 13.08956299]
gnsdrsum= [12.44454801 12.74243157]
gsirsum= [18.02365765 20.13207426]
gsarsum= [14.22728248 14.21500196]
sdr [12.33428274 13.52244715] sdr_mixed [-0.83222642  1.02315061]
GSDR: [12.33428274 13.52244715]
GNSDR: [13.16650916 12.49929654]
GSIR: [18.84195589 21.00990662]
GSAR: [13.48907287 14.40982014]
i= 614 jmzen_2_12.wav 3.1481058597564697
gsdrsum= [12.2617612  13.09026802]
gnsdrsum= [12.44572384 12.74203559]
gsirsum= [18.02499039 20.13350395]
gsarsum= [14.22608019 14.21531925]
sdr [13.87602556 13.68058819] sdr_mixed [-0.13346675  0.44505018]
GSDR: [13.87602556 13.68058819]
GNSDR: [14.00949232 13.235538  ]
GSIR: [20.61157047 18.93219857]
GSAR: [14.94862035 15.27504576]
i= 615 jmzen_3_01.wav 2.742798328399658
gsdrsum= [12.26438602 13.09122789]
gnsdrsum= [12.44826656 12.74283803]
gsirsum= [18.02919621 20.13155061]
gsarsum= [14.22725505 14.21704238]
sdr [12.81513847 12.9545596 ] sdr_mixed [0.16341245 0.15826537]
GSDR: [12.81513847 12.9545596 ]
GNSDR: [12.65172602 12.79629423]
GSIR: [19.53865506 20.64838706]
GSAR: [13.90144439 13.80136974]
i= 616 jmzen_3_02.wav 3.0969202518463135
gsdrsum= [12.2652801  13.09100602]
gnsdrsum= [12.44859685 12.74292481]
gsirsum= [18.03164663 20.13238963]
gsarsum= [14.22672614 14.21636759]
sdr [10.28084466 10.41647097] sdr_mixed [-0.48799022  0.49190259]
GSDR: [10.28084466 10.41647097]
GNSDR: [10.76883488  9.92456838]
GSIR: [16.05139157 15.02784567]
GSAR: [11.72337834 12.39392233]
i= 617 jmzen_3_03.wav 2.7397849559783936
gsdrsum= [12.26206383 13.08667128]
gnsdrsum= [12.44587438 12.73835697]
gsirsum= [18.02843714 20.12411647]
gsarsum= [14.22266885 14.21341387]
sdr [11.79980942 11.98597102] sdr_mixed [0.02820453 0.32080317]
GSDR: [11.79980942 11.98597102]
GNSDR: [11.77160489 11.66516786]
GSIR: [17.3886681  18.16910206]
GSAR: [13.28172664 13.24820844]
i= 618 jmzen_3_04.wav 2.768594741821289
gsdrsum= [12.26131585 13.08489021]
gnsdrsum= [12.44478333 12.73662042]
gsirsum= [18.02740191 20.12095301]
gsarsum= [14.22114629 14.21185205]
sdr [11.27403792 12.38002569] sdr_mixed [-0.84156714  0.66074793]
GSDR: [11.27403792 12.38002569]
GNSDR: [12.11560506 11.71927776]
GSIR: [16.85681998 19.99017108]
GSAR: [12.76840112 13.25024937]
i= 619 jmzen_3_05.wav 3.225900888442993
gsdrsum= [12.25972089 13.0837515 ]
gnsdrsum= [12.44425154 12.73497689]
gsirsum= [18.02551083 20.12074173]
gsarsum= [14.21879936 14.21029857]
sdr [11.47262766 11.73714092] sdr_mixed [0.06168585 0.09299091]
GSDR: [11.47262766 11.73714092]
GNSDR: [11.41094181 11.64415002]
GSIR: [16.43260151 18.29935051]
GSAR: [13.23979081 12.8838041 ]
i= 620 jmzen_3_06.wav 2.7739973068237305
gsdrsum= [12.25845139 13.08157955]
gnsdrsum= [12.44258491 12.73321749]
gsirsum= [18.02294162 20.11780401]
gsarsum= [14.21722032 14.20815906]
sdr [14.2698498  14.56729717] sdr_mixed [-0.14023491  0.19071199]
GSDR: [14.2698498  14.56729717]
GNSDR: [14.4100847  14.37658518]
GSIR: [21.64210213 23.49087575]
GSAR: [15.17800906 15.1821637 ]
i= 621 jmzen_3_07.wav 4.3371782302856445
gsdrsum= [12.26169036 13.08397201]
gnsdrsum= [12.44575319 12.73586382]
gsirsum= [18.02876958 20.12323568]
gsarsum= [14.21876748 14.20972751]
sdr [13.21180377 13.45755397] sdr_mixed [-0.33443559  0.38507863]
GSDR: [13.21180377 13.45755397]
GNSDR: [13.54623937 13.07247534]
GSIR: [19.39650372 19.64773297]
GSAR: [14.45746    14.69870055]
i= 622 jmzen_3_08.wav 2.8100016117095947
gsdrsum= [12.26321787 13.08457262]
gnsdrsum= [12.44752246 12.736405  ]
gsirsum= [18.03096851 20.12247121]
gsarsum= [14.21915123 14.21051364]
sdr [13.25543501 13.38509796] sdr_mixed [-0.13230668  0.14222953]
GSDR: [13.25543501 13.38509796]
GNSDR: [13.38774169 13.24286842]
GSIR: [20.22110319 21.12672811]
GSAR: [14.27164281 14.21830759]
i= 623 jmzen_3_09.wav 3.1661441326141357
gsdrsum= [12.26481051 13.085055  ]
gnsdrsum= [12.44903164 12.73721794]
gsirsum= [18.03448397 20.12408318]
gsarsum= [14.21923549 14.21052615]
sdr [13.47910723 13.99877945] sdr_mixed [0.03245214 0.32326802]
GSDR: [13.47910723 13.99877945]
GNSDR: [13.44665509 13.67551143]
GSIR: [19.6002599  22.36055975]
GSAR: [14.74284524 14.70843988]
i= 624 jmzen_3_10.wav 4.428583145141602
gsdrsum= [12.2667565  13.08651931]
gnsdrsum= [12.45063039 12.73872161]
gsirsum= [18.03699323 20.12766728]
gsarsum= [14.22007461 14.21132409]
sdr [11.29054192 12.04550135] sdr_mixed [-0.11594828  0.3469204 ]
GSDR: [11.29054192 12.04550135]
GNSDR: [11.4064902  11.69858095]
GSIR: [16.49100197 18.69674975]
GSAR: [12.94810995 13.16173883]
i= 625 jmzen_3_11.wav 2.7882273197174072
gsdrsum= [12.26519456 13.08485368]
gnsdrsum= [12.44895977 12.73705739]
gsirsum= [18.03451964 20.12537781]
gsarsum= [14.21803946 14.20964475]
sdr [13.43640043 14.30749089] sdr_mixed [-0.10330016  0.15847368]
GSDR: [13.43640043 14.30749089]
GNSDR: [13.53970058 14.14901722]
GSIR: [18.69555746 22.25382191]
GSAR: [15.03072147 15.09284709]
i= 626 jmzen_4_01.wav 4.30136775970459
gsdrsum= [12.26706549 13.08680677]
gnsdrsum= [12.45070217 12.73931292]
gsirsum= [18.03557561 20.12877788]
gsarsum= [14.21933768 14.21105562]
sdr [10.85467122 11.65448087] sdr_mixed [-0.15702821  0.06183989]
GSDR: [10.85467122 11.65448087]
GNSDR: [11.01169942 11.59264098]
GSIR: [15.8569566  18.87531573]
GSAR: [12.61580428 12.62357497]
i= 627 jmzen_4_02.wav 4.417372703552246
gsdrsum= [12.26481287 13.08452236]
gnsdrsum= [12.44840711 12.73748409]
gsirsum= [18.03210094 20.12677874]
gsarsum= [14.21678021 14.20852375]
sdr [14.42237315 15.35101356] sdr_mixed [-0.18902435  0.21944965]
GSDR: [14.42237315 15.35101356]
GNSDR: [14.6113975  15.13156391]
GSIR: [19.73302509 23.30519723]
GSAR: [15.98271405 16.12934253]
i= 628 jmzen_4_03.wav 4.4311912059783936
gsdrsum= [12.26824848 13.08813142]
gnsdrsum= [12.45185136 12.74129632]
gsirsum= [18.03480942 20.13183991]
gsarsum= [14.2195922  14.21158238]
sdr [15.32851221 16.4923033 ] sdr_mixed [-0.70657579  0.77053791]
GSDR: [15.32851221 16.4923033 ]
GNSDR: [16.035088   15.72176539]
GSIR: [21.03777094 23.85606329]
GSAR: [16.72091013 17.39054982]
i= 629 jmzen_4_04.wav 3.1522586345672607
gsdrsum= [12.27311376 13.09354346]
gnsdrsum= [12.45754808 12.74603475]
gsirsum= [18.0395836  20.13776078]
gsarsum= [14.22356886 14.21663638]
sdr [14.93821853 15.43277353] sdr_mixed [0.07925307 0.03831873]
GSDR: [14.93821853 15.43277353]
GNSDR: [14.85896546 15.39445481]
GSIR: [20.80622186 24.03569968]
GSAR: [16.27560899 16.09454033]
i= 630 jmzen_4_05.wav 3.0405147075653076
gsdrsum= [12.27734409 13.09725653]
gnsdrsum= [12.46135985 12.75023859]
gsirsum= [18.04397509 20.14394798]
gsarsum= [14.22682607 14.21961718]
sdr [14.47950991 14.60513955] sdr_mixed [-0.05659815  0.14128455]
GSDR: [14.47950991 14.60513955]
GNSDR: [14.53610806 14.463855  ]
GSIR: [21.78690183 22.23978299]
GSAR: [15.4013752  15.45278449]
i= 631 jmzen_4_06.wav 3.131812334060669
gsdrsum= [12.28083405 13.0996462 ]
gnsdrsum= [12.46464788 12.7529543 ]
gsirsum= [18.04990683 20.14726943]
gsarsum= [14.22868748 14.22157149]
sdr [12.88230743 12.61098856] sdr_mixed [-0.18628846  0.14253758]
GSDR: [12.88230743 12.61098856]
GNSDR: [13.06859589 12.46845098]
GSIR: [18.49338117 17.45146662]
GSAR: [14.33826806 14.41508201]
i= 632 jmzen_4_07.wav 2.759823799133301
gsdrsum= [12.28178575 13.098873  ]
gnsdrsum= [12.4656035  12.75250414]
gsirsum= [18.05060853 20.14300392]
gsarsum= [14.22886086 14.22187767]
sdr [13.29070526 14.1552104 ] sdr_mixed [-0.28794228  0.38619808]
GSDR: [13.29070526 14.1552104 ]
GNSDR: [13.57864754 13.76901232]
GSIR: [19.10565202 22.18827705]
GSAR: [14.66390147 14.92457502]
i= 633 jmzen_4_08.wav 2.7962839603424072
gsdrsum= [12.28337962 13.10054178]
gnsdrsum= [12.46736186 12.75411   ]
gsirsum= [18.05227527 20.146235  ]
gsarsum= [14.22954813 14.22298778]
sdr [13.94141046 14.00472882] sdr_mixed [-0.06706683  0.11468341]
GSDR: [13.94141046 14.00472882]
GNSDR: [14.00847729 13.89004541]
GSIR: [21.22042303 21.4919503 ]
GSAR: [14.87376354 14.88856453]
i= 634 jmzen_4_09.wav 3.14319109916687
gsdrsum= [12.28599481 13.10196795]
gnsdrsum= [12.46979264 12.75590169]
gsirsum= [18.05727234 20.14835758]
gsarsum= [14.23056424 14.22403759]
sdr [14.60521027 15.21289753] sdr_mixed [-0.40448621  0.34030285]
GSDR: [14.60521027 15.21289753]
GNSDR: [15.00969648 14.87259468]
GSIR: [21.03916172 23.20021399]
GSAR: [15.75917079 15.9854302 ]
i= 635 jmzen_4_10.wav 4.404506683349609
gsdrsum= [12.28964711 13.10529225]
gnsdrsum= [12.47379249 12.75923507]
gsirsum= [18.06196823 20.15316365]
gsarsum= [14.2329715  14.22681143]
sdr [12.25332785 13.3145527 ] sdr_mixed [-0.52758405  1.0278132 ]
GSDR: [12.25332785 13.3145527 ]
GNSDR: [12.7809119 12.2867395]
GSIR: [18.70449493 20.65723744]
GSAR: [13.42631663 14.23688478]
i= 636 jmzen_5_01.wav 3.118605852127075
gsdrsum= [12.28959001 13.10562127]
gnsdrsum= [12.47427538 12.75849215]
gsirsum= [18.06297849 20.15395622]
gsarsum= [14.23170317 14.22682727]
sdr [10.97090803 11.9833915 ] sdr_mixed [-0.99555327  0.93077918]
GSDR: [10.97090803 11.9833915 ]
GNSDR: [11.9664613  11.05261232]
GSIR: [17.25409971 18.19015799]
GSAR: [12.21714755 13.23784302]
i= 637 jmzen_5_02.wav 2.7813756465911865
gsdrsum= [12.28751986 13.10385953]
gnsdrsum= [12.47347819 12.75581416]
gsirsum= [18.06170867 20.15087333]
gsarsum= [14.22854061 14.22527471]
sdr [11.62514556 12.40257818] sdr_mixed [-0.26665432  0.25529881]
GSDR: [11.62514556 12.40257818]
GNSDR: [11.89179988 12.14727937]
GSIR: [17.11172997 19.97193567]
GSAR: [13.15184097 13.28158677]
i= 638 jmzen_5_03.wav 2.7733383178710938
gsdrsum= [12.28648166 13.10276034]
gnsdrsum= [12.47256647 12.75486034]
gsirsum= [18.06021967 20.15059287]
gsarsum= [14.22685299 14.22379557]
sdr [12.04846015 13.48667714] sdr_mixed [-0.74807882  0.87906365]
GSDR: [12.04846015 13.48667714]
GNSDR: [12.79653897 12.60761348]
GSIR: [17.80607101 21.79486696]
GSAR: [13.46055705 14.20903955]
i= 639 jmzen_5_04.wav 3.108219861984253
gsdrsum= [12.28610917 13.10336115]
gnsdrsum= [12.47307346 12.75462991]
gsirsum= [18.05982195 20.15316607]
gsarsum= [14.22565378 14.22377248]
sdr [11.22264129 11.83464612] sdr_mixed [-0.4395492   0.47948226]
GSDR: [11.22264129 11.83464612]
GNSDR: [11.66219049 11.35516386]
GSIR: [17.52356492 18.6659791 ]
GSAR: [12.45860947 12.90290475]
i= 640 jmzen_5_05.wav 2.825855016708374
gsdrsum= [12.2844475  13.10137878]
gnsdrsum= [12.47180646 12.75244325]
gsirsum= [18.05898404 20.15084234]
gsarsum= [14.22289277 14.22170862]
sdr [11.65263987 12.22391725] sdr_mixed [-0.2316694   0.31770097]
GSDR: [11.65263987 12.22391725]
GNSDR: [11.88430927 11.90621627]
GSIR: [17.78709066 19.77475314]
GSAR: [12.93642513 13.10887478]
i= 641 jmzen_5_06.wav 3.1287662982940674
gsdrsum= [12.28346184 13.10000989]
gnsdrsum= [12.47088993 12.75112308]
gsirsum= [18.05855987 20.15025561]
gsarsum= [14.2208858  14.21997253]
sdr [14.0318341  14.35666455] sdr_mixed [0.02680702 0.10606447]
GSDR: [14.0318341  14.35666455]
GNSDR: [14.00502708 14.25060008]
GSIR: [21.04952368 23.43444132]
GSAR: [15.02793781 14.9495782 ]
i= 642 jmzen_5_07.wav 3.077439546585083
gsdrsum= [12.28618516 13.10196729]
gnsdrsum= [12.47327955 12.75345871]
gsirsum= [18.0632187  20.15537117]
gsarsum= [14.22214289 14.22110899]
sdr [11.14103706 11.87080355] sdr_mixed [-0.20058573  0.41486848]
GSDR: [11.14103706 11.87080355]
GNSDR: [11.34162279 11.45593507]
GSIR: [16.29121114 18.4635697 ]
GSAR: [12.82502375 13.00650266]
i= 643 jmzen_5_08.wav 2.796781063079834
gsdrsum= [12.28440422 13.10005258]
gnsdrsum= [12.47151959 12.75144079]
gsirsum= [18.06046285 20.15274006]
gsarsum= [14.21997008 14.21922002]
sdr [11.22380378 12.02518641] sdr_mixed [-0.32853692  0.27558262]
GSDR: [11.22380378 12.02518641]
GNSDR: [11.55234069 11.74960379]
GSIR: [16.26616051 19.27454041]
GSAR: [12.9566507  12.98275244]
i= 644 jmzen_5_09.wav 4.442008018493652
gsdrsum= [12.28275732 13.09838353]
gnsdrsum= [12.47009229 12.74988514]
gsirsum= [18.05767667 20.1513764 ]
gsarsum= [14.2180084  14.21730004]
sdr [13.48573601 13.82794144] sdr_mixed [-0.19734238  0.43933163]
GSDR: [13.48573601 13.82794144]
GNSDR: [13.68307839 13.3886098 ]
GSIR: [18.55932653 19.59997342]
GSAR: [15.16310047 15.21081064]
i= 645 Kenshin_1_01.wav 2.79372501373291
gsdrsum= [12.2846224  13.09951463]
gnsdrsum= [12.47197289 12.75087541]
gsirsum= [18.05845442 20.15052151]
gsarsum= [14.21947366 14.21884037]
sdr [13.83267495 13.90339878] sdr_mixed [-0.03883645  0.24418235]
GSDR: [13.83267495 13.90339878]
GNSDR: [13.8715114  13.65921644]
GSIR: [23.37128632 22.70510433]
GSAR: [14.36461406 14.54030383]
i= 646 Kenshin_1_02.wav 4.371496677398682
gsdrsum= [12.28701877 13.10075903]
gnsdrsum= [12.47413936 12.75228151]
gsirsum= [18.06667862 20.15447597]
gsarsum= [14.21969834 14.21933799]
sdr [15.26690554 16.16049086] sdr_mixed [0.11371386 0.10967798]
GSDR: [15.26690554 16.16049086]
GNSDR: [15.15319168 16.05081287]
GSIR: [21.09913744 27.45970321]
GSAR: [16.61453111 16.50284658]
i= 647 Kenshin_1_03.wav 2.7904303073883057
gsdrsum= [12.29162447 13.10548814]
gnsdrsum= [12.47828009 12.75737971]
gsirsum= [18.07136557 20.16576689]
gsarsum= [14.22339978 14.22286737]
sdr [11.9773498  12.17401376] sdr_mixed [-0.30742124  0.20820693]
GSDR: [11.9773498  12.17401376]
GNSDR: [12.28477104 11.96580684]
GSIR: [17.5825257 18.0417893]
GSAR: [13.44966028 13.54320385]
i= 648 Kenshin_1_04.wav 4.425156116485596
gsdrsum= [12.29113948 13.10405068]
gnsdrsum= [12.47798146 12.75615815]
gsirsum= [18.07061119 20.16248915]
gsarsum= [14.22220574 14.22181851]
sdr [12.20081508 12.75192818] sdr_mixed [0.13034056 0.4893123 ]
GSDR: [12.20081508 12.75192818]
GNSDR: [12.07047452 12.26261588]
GSIR: [18.92050011 22.76932692]
GSAR: [13.29545663 13.23046738]
i= 649 Kenshin_1_05.wav 4.560389280319214
gsdrsum= [12.2910003  13.10350811]
gnsdrsum= [12.47735356 12.75539768]
gsirsum= [18.07192072 20.16650585]
gsarsum= [14.22077777 14.220291  ]
sdr [12.46729681 13.24232638] sdr_mixed [-0.25849349  0.55507454]
GSDR: [12.46729681 13.24232638]
GNSDR: [12.7257903  12.68725184]
GSIR: [19.26220678 22.30652941]
GSAR: [13.53765936 13.84296899]
i= 650 Kenshin_1_06.wav 2.7430977821350098
gsdrsum= [12.29127153 13.10372168]
gnsdrsum= [12.47773577 12.75529284]
gsirsum= [18.07375193 20.16979819]
gsarsum= [14.21972682 14.2197105 ]
sdr [12.50872826 12.80217826] sdr_mixed [-0.32512389  0.54974988]
GSDR: [12.50872826 12.80217826]
GNSDR: [12.83385215 12.25242839]
GSIR: [19.09127519 19.31748277]
GSAR: [13.63908364 13.94896596]
i= 651 Kenshin_1_07.wav 4.4527904987335205
gsdrsum= [12.29160556 13.10325848]
gnsdrsum= [12.4782828  12.75452039]
gsirsum= [18.07531495 20.16848895]
gsarsum= [14.21883489 14.21929461]
sdr [10.83022166 11.39039914] sdr_mixed [-0.43728459  0.46597854]
GSDR: [10.83022166 11.39039914]
GNSDR: [11.26750626 10.9244206 ]
GSIR: [17.10649695 18.22809394]
GSAR: [12.08136433 12.46316976]
i= 652 Kenshin_1_08.wav 4.448566913604736
gsdrsum= [12.28936418 13.1006314 ]
gnsdrsum= [12.47642578 12.75171349]
gsirsum= [18.07382903 20.16551289]
gsarsum= [14.21555657 14.21660117]
sdr [12.13527582 12.2786779 ] sdr_mixed [-0.09366211  0.12708029]
GSDR: [12.13527582 12.2786779 ]
GNSDR: [12.22893793 12.15159761]
GSIR: [17.8333093  18.76314773]
GSAR: [13.56868011 13.44119358]
i= 653 Kenshin_1_09.wav 2.793766736984253
gsdrsum= [12.28912821 13.09937266]
gnsdrsum= [12.47604678 12.75079448]
gsirsum= [18.0734607  20.16336532]
gsarsum= [14.21456594 14.21541372]
sdr [12.84198799 12.909725  ] sdr_mixed [-0.44281349  0.25410614]
GSDR: [12.84198799 12.909725  ]
GNSDR: [13.28480148 12.65561886]
GSIR: [19.2878164  19.15994769]
GSAR: [14.00927657 14.13757267]
i= 654 Kenshin_1_10.wav 4.446052312850952
gsdrsum= [12.28997356 13.09908268]
gnsdrsum= [12.47728341 12.75064895]
gsirsum= [18.07531751 20.16183104]
gsarsum= [14.21425204 14.21529469]
sdr [11.72265904 11.83373309] sdr_mixed [-0.25933792  0.89162954]
GSDR: [11.72265904 11.83373309]
GNSDR: [11.98199697 10.94210356]
GSIR: [17.0505688  16.53193809]
GSAR: [13.31469694 13.72707216]
i= 655 Kenshin_1_11.wav 2.7404768466949463
gsdrsum= [12.28910743 13.09715085]
gnsdrsum= [12.47652725 12.74788781]
gsirsum= [18.07375301 20.15628922]
gsarsum= [14.21287868 14.21454932]
sdr [12.14557088 12.0385447 ] sdr_mixed [0.03823773 0.06634988]
GSDR: [12.14557088 12.0385447 ]
GNSDR: [12.10733315 11.97219482]
GSIR: [18.50003011 18.68077945]
GSAR: [13.35005752 13.15748502]
i= 656 Kenshin_2_01.wav 3.0608859062194824
gsdrsum= [12.28888862 13.09553712]
gnsdrsum= [12.47596445 12.74670535]
gsirsum= [18.07440283 20.15403996]
gsarsum= [14.2115634  14.21293794]
sdr [12.70056961 13.49470989] sdr_mixed [-0.72537512  0.95367138]
GSDR: [12.70056961 13.49470989]
GNSDR: [13.42594473 12.54103851]
GSIR: [20.2663406  20.69279342]
GSAR: [13.57750209 14.4501087 ]
i= 657 Kenshin_2_02.wav 2.7367584705352783
gsdrsum= [12.28951523 13.09614469]
gnsdrsum= [12.47741039 12.74639231]
gsirsum= [18.07773911 20.15485998]
gsarsum= [14.21059832 14.21329893]
sdr [11.32784528 11.07863535] sdr_mixed [-0.16915304 -0.17425915]
GSDR: [11.32784528 11.07863535]
GNSDR: [11.49699832 11.2528945 ]
GSIR: [16.98870517 16.99982935]
GSAR: [12.7901084  12.44747349]
i= 658 Kenshin_2_03.wav 3.1280317306518555
gsdrsum= [12.28805373 13.09307857]
gnsdrsum= [12.4759204  12.74412256]
gsirsum= [18.07608404 20.1500651 ]
gsarsum= [14.20843952 14.2106153 ]
sdr [12.35349734 13.02225514] sdr_mixed [-0.82040289  0.77864131]
GSDR: [12.35349734 13.02225514]
GNSDR: [13.17390023 12.24361383]
GSIR: [18.51450733 19.37630301]
GSAR: [13.6177871  14.21579894]
i= 659 Kenshin_2_04.wav 2.840324878692627
gsdrsum= [12.28815303 13.09297109]
gnsdrsum= [12.47697955 12.74336306]
gsirsum= [18.07674933 20.14889096]
gsarsum= [14.20754323 14.21062317]
sdr [14.31122718 13.9804057 ] sdr_mixed [0.03103186 0.02142194]
GSDR: [14.31122718 13.9804057 ]
GNSDR: [14.28019532 13.95898376]
GSIR: [21.42585247 20.60842811]
GSAR: [15.28081257 15.08242465]
i= 660 Kenshin_2_05.wav 3.0648112297058105
gsdrsum= [12.2912183  13.09431569]
gnsdrsum= [12.47971169 12.74520491]
gsirsum= [18.08182373 20.14958723]
gsarsum= [14.2091694  14.21194408]
sdr [13.44458127 13.65795191] sdr_mixed [-0.41154914  0.46453878]
GSDR: [13.44458127 13.65795191]
GNSDR: [13.85613041 13.19341313]
GSIR: [20.34970621 20.2479498 ]
GSAR: [14.47497081 14.7738291 ]
i= 661 Kenshin_2_06.wav 3.113739252090454
gsdrsum= [12.29296317 13.09516839]
gnsdrsum= [12.48179402 12.74588299]
gsirsum= [18.08525471 20.14973604]
gsarsum= [14.20957152 14.21279413]
sdr [15.06360332 15.40558998] sdr_mixed [-0.04134023  0.29824496]
GSDR: [15.06360332 15.40558998]
GNSDR: [15.10494356 15.10734503]
GSIR: [23.18377427 25.71279733]
GSAR: [15.81155604 15.84197363]
i= 662 Kenshin_2_07.wav 3.0670151710510254
gsdrsum= [12.29714843 13.09865846]
gnsdrsum= [12.48575648 12.74945015]
gsirsum= [18.0929564  20.15813945]
gsarsum= [14.21199143 14.21525513]
sdr [12.49279715 11.84831213] sdr_mixed [-0.17672104  0.35914071]
GSDR: [12.49279715 11.84831213]
GNSDR: [12.66951819 11.48917142]
GSIR: [19.02851325 16.35171674]
GSAR: [13.63719619 13.84904332]
i= 663 Kenshin_2_10.wav 2.1409037113189697
gsdrsum= [12.29744353 13.09677257]
gnsdrsum= [12.48603365 12.74754928]
gsirsum= [18.0943675  20.15239824]
gsarsum= [14.21112447 14.21470277]
sdr [13.90192416 14.41614354] sdr_mixed [-0.91437857  0.90464637]
GSDR: [13.90192416 14.41614354]
GNSDR: [14.81630273 13.51149717]
GSIR: [21.06505482 20.47285257]
GSAR: [14.86257964 15.69233657]
i= 664 Kenshin_2_11.wav 2.791849374771118
gsdrsum= [12.29985991 13.09875957]
gnsdrsum= [12.48954309 12.7486998 ]
gsirsum= [18.09884143 20.15288085]
gsarsum= [14.21210558 14.21692813]
sdr [11.1371546  10.51523839] sdr_mixed [-0.11069601 -0.09878273]
GSDR: [11.1371546  10.51523839]
GNSDR: [11.24785061 10.61402112]
GSIR: [16.37389375 15.33416931]
GSAR: [12.78172579 12.37782573]
i= 665 Kenshin_3_01.wav 2.8515589237213135
gsdrsum= [12.29811148 13.09487458]
gnsdrsum= [12.48767588 12.74548976]
gsirsum= [18.09624752 20.14563467]
gsarsum= [14.20995463 14.21416256]
sdr [11.90113548 11.38321007] sdr_mixed [-0.13928089  0.22123049]
GSDR: [11.90113548 11.38321007]
GNSDR: [12.04041637 11.16197958]
GSIR: [17.30402762 15.60698715]
GSAR: [13.45767581 13.56390934]
i= 666 Kenshin_3_02.wav 3.099796772003174
gsdrsum= [12.29751542 13.09230451]
gnsdrsum= [12.48700432 12.74311211]
gsirsum= [18.095058   20.13881988]
gsarsum= [14.20882508 14.2131862 ]
sdr [17.89730979 16.21902869] sdr_mixed [ 1.71791706 -1.53368363]
GSDR: [17.89730979 16.21902869]
GNSDR: [16.17939273 17.75271232]
GSIR: [24.92554218 23.99522058]
GSAR: [18.87077867 17.02918027]
i= 667 Kenshin_3_03.wav 2.723522663116455
gsdrsum= [12.30591092 13.09699225]
gnsdrsum= [12.49254014 12.75062276]
gsirsum= [18.10529861 20.14460159]
gsarsum= [14.21581452 14.21740808]
sdr [16.80910464 16.45897465] sdr_mixed [-0.36219034  0.30717187]
GSDR: [16.80910464 16.45897465]
GNSDR: [17.17129498 16.15180277]
GSIR: [25.81851341 22.80731831]
GSAR: [17.40346261 17.62708347]
i= 668 Kenshin_3_04.wav 2.7427022457122803
gsdrsum= [12.31265223 13.10202516]
gnsdrsum= [12.49954426 12.75571435]
gsirsum= [18.11684534 20.1485877 ]
gsarsum= [14.22058645 14.22251239]
sdr [17.75084796 16.21034012] sdr_mixed [ 0.80064462 -0.76181264]
GSDR: [17.75084796 16.21034012]
GNSDR: [16.95020334 16.97215276]
GSIR: [23.85213056 21.06859938]
GSAR: [18.99152244 17.96219954]
i= 669 Kenshin_3_05.wav 2.1004762649536133
gsdrsum= [12.32078107 13.10667137]
gnsdrsum= [12.50619697 12.76201694]
gsirsum= [18.12541826 20.1499629 ]
gsarsum= [14.22771789 14.22810235]
sdr [18.56864632 17.80289842] sdr_mixed [ 0.08167716 -0.04589658]
GSDR: [18.56864632 17.80289842]
GNSDR: [18.48696915 17.848795  ]
GSIR: [26.2876097  23.39408668]
GSAR: [19.3832754  19.22523915]
i= 670 Kenshin_3_06.wav 2.8065648078918457
gsdrsum= [12.33010624 13.11368066]
gnsdrsum= [12.51512349 12.76960915]
gsirsum= [18.13760063 20.15480488]
gsarsum= [14.23541275 14.23556077]
sdr [15.83872315 15.59647075] sdr_mixed [-0.38355795  0.65093063]
GSDR: [15.83872315 15.59647075]
GNSDR: [16.2222811  14.94554012]
GSIR: [23.88295453 21.03117427]
GSAR: [16.59757216 17.09426032]
i= 671 Kenshin_3_07.wav 2.7628607749938965
gsdrsum= [12.33533518 13.1173808 ]
gnsdrsum= [12.52064832 12.77285197]
gsirsum= [18.14616301 20.15611094]
gsarsum= [14.23893311 14.23982112]
sdr [16.26147231 16.28956889] sdr_mixed [-0.74224091  0.70542541]
GSDR: [16.26147231 16.28956889]
GNSDR: [17.00371322 15.58414348]
GSIR: [25.16898506 22.57421753]
GSAR: [16.87249763 17.47833321]
i= 672 Kenshin_3_08.wav 4.462306499481201
gsdrsum= [12.34117764 13.12210132]
gnsdrsum= [12.52731955 12.77703544]
gsirsum= [18.15661364 20.15970932]
gsarsum= [14.24285211 14.24464034]
sdr [15.72269629 14.32786081] sdr_mixed [0.28358713 0.02124994]
GSDR: [15.72269629 14.32786081]
GNSDR: [15.43910916 14.30661087]
GSIR: [22.7702271  18.52857002]
GSAR: [16.70034672 16.46535566]
i= 673 Kenshin_4_01.wav 2.690979242324829
gsdrsum= [12.34620219 13.12389293]
gnsdrsum= [12.53164613 12.77930821]
gsirsum= [18.16346893 20.15728563]
gsarsum= [14.24650366 14.24794006]
sdr [13.04411395 12.81613407] sdr_mixed [-0.02101714  0.03225168]
GSDR: [13.04411395 12.81613407]
GNSDR: [13.0651311  12.78388239]
GSIR: [18.16548828 17.72728491]
GSAR: [14.70575088 14.58141319]
i= 674 Kenshin_4_02.wav 3.089351177215576
gsdrsum= [12.34723767 13.12343632]
gnsdrsum= [12.53243765 12.779315  ]
gsirsum= [18.16347193 20.15368029]
gsarsum= [14.24718503 14.24843483]
sdr [15.48001404 14.67455235] sdr_mixed [ 0.07897336 -0.14025514]
GSDR: [15.48001404 14.67455235]
GNSDR: [15.40104067 14.81480749]
GSIR: [23.07845699 20.40523607]
GSAR: [16.33070917 16.06442613]
i= 675 Kenshin_4_03.wav 3.0993669033050537
gsdrsum= [12.35187882 13.12573427]
gnsdrsum= [12.53668743 12.78233054]
gsirsum= [18.17075339 20.15405296]
gsarsum= [14.25027174 14.25112519]
sdr [14.46139851 14.68933214] sdr_mixed [-0.00915525  0.17359272]
GSDR: [14.46139851 14.68933214]
GNSDR: [14.47055377 14.51573942]
GSIR: [20.77335753 22.66025464]
GSAR: [15.65404782 15.46770796]
i= 676 Kenshin_4_04.wav 4.492008924484253
gsdrsum= [12.35499941 13.12804728]
gnsdrsum= [12.53954818 12.78489475]
gsirsum= [18.17460339 20.15776036]
gsarsum= [14.25234833 14.25292487]
sdr [13.36867792 13.5436069 ] sdr_mixed [-0.1846545   0.12326611]
GSDR: [13.36867792 13.5436069 ]
GNSDR: [13.55333242 13.42034078]
GSIR: [19.03378013 20.79759707]
GSAR: [14.79725388 14.48506669]
i= 677 Kenshin_4_05.wav 3.190284013748169
gsdrsum= [12.35649672 13.12866111]
gnsdrsum= [12.54104564 12.78583338]
gsirsum= [18.17587249 20.15870547]
gsarsum= [14.25315321 14.25326776]
sdr [15.70710511 15.55273772] sdr_mixed [ 0.24144949 -0.22999122]
GSDR: [15.70710511 15.55273772]
GNSDR: [15.46565562 15.78272894]
GSIR: [22.64206628 23.58906832]
GSAR: [16.71357056 16.31429677]
i= 678 Kenshin_4_06.wav 2.6576459407806396
gsdrsum= [12.36143862 13.13223644]
gnsdrsum= [12.54535923 12.79025358]
gsirsum= [18.18245979 20.163765  ]
gsarsum= [14.25678214 14.25630763]
sdr [15.34560644 14.80450007] sdr_mixed [ 0.1605541  -0.10884452]
GSDR: [15.34560644 14.80450007]
GNSDR: [15.18505235 14.91334459]
GSIR: [22.49784522 21.04410514]
GSAR: [16.29937073 16.01728814]
i= 679 Kenshin_4_07.wav 3.215695858001709
gsdrsum= [12.36583356 13.13469928]
gnsdrsum= [12.54924685 12.79338037]
gsirsum= [18.1888153  20.16506153]
gsarsum= [14.25979038 14.25890112]
sdr [12.82877974 12.86810624] sdr_mixed [-0.62505511  0.32948254]
GSDR: [12.82877974 12.86810624]
GNSDR: [13.45383485 12.5386237 ]
GSIR: [18.25177714 18.13329589]
GSAR: [14.36162668 14.46786057]
i= 680 Kenshin_4_08.wav 2.708592176437378
gsdrsum= [12.36651437 13.13430723]
gnsdrsum= [12.55057712 12.79300572]
gsirsum= [18.18890789 20.16207364]
gsarsum= [14.25994013 14.25920841]
sdr [12.82052006 12.82787846] sdr_mixed [-0.36937201  0.75242425]
GSDR: [12.82052006 12.82787846]
GNSDR: [13.18989207 12.07545421]
GSIR: [18.21520321 17.31022916]
GSAR: [14.36535096 14.82070061]
i= 681 Kenshin_4_09.wav 2.599294900894165
gsdrsum= [12.36718104 13.13385726]
gnsdrsum= [12.55151591 12.79195205]
gsirsum= [18.1889465 20.1578859]
gsarsum= [14.26009492 14.26003293]
sdr [16.23701466 16.85163015] sdr_mixed [-0.11233899  0.33298435]
GSDR: [16.23701466 16.85163015]
GNSDR: [16.34935365 16.5186458 ]
GSIR: [23.27563097 28.01787694]
GSAR: [17.21435121 17.20387365]
i= 682 Kenshin_4_10.wav 2.708594799041748
gsdrsum= [12.37285528 13.13930854]
gnsdrsum= [12.55708459 12.79741641]
gsirsum= [18.19640498 20.16941082]
gsarsum= [14.26442668 14.26434941]
sdr [14.86338997 14.56236045] sdr_mixed [-0.13742027  0.21661145]
GSDR: [14.86338997 14.56236045]
GNSDR: [15.00081024 14.345749  ]
GSIR: [22.92856276 21.16917114]
GSAR: [15.62269886 15.66575341]
i= 683 Kenshin_4_11.wav 3.132938861846924
gsdrsum= [12.37650175 13.14139207]
gnsdrsum= [12.56066252 12.79968337]
gsirsum= [18.20333347 20.1708746 ]
gsarsum= [14.26641536 14.26640124]
sdr [10.60888775 10.57330274] sdr_mixed [-0.044768   -0.09437159]
GSDR: [10.60888775 10.57330274]
GNSDR: [10.65365575 10.66767433]
GSIR: [14.96204989 15.87794401]
GSAR: [12.73133085 12.20098919]
i= 684 Kenshin_5_01.wav 2.567854166030884
gsdrsum= [12.37391752 13.13763755]
gnsdrsum= [12.5578745 12.7965664]
gsirsum= [18.19859475 20.16459838]
gsarsum= [14.26417109 14.26338164]
sdr [10.24579812 10.41768901] sdr_mixed [0.35666274 0.35500971]
GSDR: [10.24579812 10.41768901]
GNSDR: [ 9.88913538 10.06267929]
GSIR: [14.6190469  16.87211047]
GSAR: [12.36765671 11.61993078]
i= 685 Kenshin_5_02.wav 2.78190279006958
gsdrsum= [12.37081077 13.13366683]
gnsdrsum= [12.55397853 12.79257532]
gsirsum= [18.19336913 20.15979183]
gsarsum= [14.26140245 14.25952258]
sdr [10.47260838  9.9786158 ] sdr_mixed [ 0.46167981 -0.47624561]
GSDR: [10.47260838  9.9786158 ]
GNSDR: [10.01092857 10.45486141]
GSIR: [15.87063556 16.94687725]
GSAR: [12.06202664 11.03993761]
i= 686 Kenshin_5_03.wav 3.1084041595458984
gsdrsum= [12.36804371 13.12906763]
gnsdrsum= [12.55027146 12.78916757]
gsirsum= [18.18998323 20.15510828]
gsarsum= [14.25819637 14.25482931]
sdr [10.24943658 10.56844477] sdr_mixed [-0.51666854 -0.03186057]
GSDR: [10.24943658 10.56844477]
GNSDR: [10.76610512 10.60030533]
GSIR: [14.81900062 16.69427863]
GSAR: [12.25566777 11.875305  ]
i= 687 Kenshin_5_04.wav 4.545162677764893
gsdrsum= [12.36495986 13.12534037]
gnsdrsum= [12.54767442 12.78598146]
gsirsum= [18.18507641 20.15007068]
gsarsum= [14.25528148 14.25136567]
sdr [12.35883445 13.06953869] sdr_mixed [-0.3733104   0.80140716]
GSDR: [12.35883445 13.06953869]
GNSDR: [12.73214485 12.26813153]
GSIR: [17.63803224 19.37432284]
GSAR: [13.96060407 14.27805728]
i= 688 Kenshin_5_05.wav 2.7564005851745605
gsdrsum= [12.36495096 13.12525927]
gnsdrsum= [12.54794254 12.78522877]
gsirsum= [18.18428129 20.14894314]
gsarsum= [14.25485317 14.25140446]
sdr [10.56583686 11.11530279] sdr_mixed [-0.05685607  0.35905357]
GSDR: [10.56583686 11.11530279]
GNSDR: [10.62269293 10.75624922]
GSIR: [14.9696832  17.27356079]
GSAR: [12.65892533 12.40036745]
i= 689 Kenshin_5_06.wav 2.7074246406555176
gsdrsum= [12.36233976 13.12234206]
gnsdrsum= [12.54514828 12.78228395]
gsirsum= [18.17961569 20.14476987]
gsarsum= [14.25253687 14.24871791]
sdr [11.89011397 12.74468793] sdr_mixed [-0.1009995  1.0023283]
GSDR: [11.89011397 12.74468793]
GNSDR: [11.99111347 11.74235963]
GSIR: [15.93850577 17.88490445]
GSAR: [14.17246797 14.40233712]
i= 690 Kenshin_5_07.wav 2.5999209880828857
gsdrsum= [12.36165538 13.12179473]
gnsdrsum= [12.54434533 12.78077681]
gsirsum= [18.1763677  20.14149471]
gsarsum= [14.25242083 14.24894054]
sdr [12.09440095 12.80126459] sdr_mixed [-0.73702189  0.77410848]
GSDR: [12.09440095 12.80126459]
GNSDR: [12.83142284 12.0271561 ]
GSIR: [17.57540206 18.75507011]
GSAR: [13.61490207 14.13061167]
i= 691 Kenshin_5_08.wav 2.7475805282592773
gsdrsum= [12.36126861 13.12133087]
gnsdrsum= [12.54476078 12.77968619]
gsirsum= [18.175498  20.1394883]
gsarsum= [14.25149823 14.2487693 ]
sdr [11.43485092 11.57604418] sdr_mixed [0.26422903 0.25337524]
GSDR: [11.43485092 11.57604418]
GNSDR: [11.17062189 11.32266895]
GSIR: [17.07610347 18.97941352]
GSAR: [12.90275014 12.50219287]
i= 692 Kenshin_5_09.wav 4.2285778522491455
gsdrsum= [12.35992986 13.1190978 ]
gnsdrsum= [12.54277503 12.77758068]
gsirsum= [18.17390928 20.13781189]
gsarsum= [14.24954917 14.24624534]
sdr [11.87162989 11.96804612] sdr_mixed [0.2847163  0.26131904]
GSDR: [11.87162989 11.96804612]
GNSDR: [11.58691359 11.70672709]
GSIR: [17.49177074 18.50663022]
GSAR: [13.33984722 13.11847138]
i= 693 Kenshin_5_10.wav 3.0158135890960693
gsdrsum= [12.35922524 13.11743683]
gnsdrsum= [12.54139572 12.77603543]
gsirsum= [18.17292495 20.1354581 ]
gsarsum= [14.24823647 14.24461797]
sdr [12.31420923 12.47194542] sdr_mixed [-0.09354641  0.26072257]
GSDR: [12.31420923 12.47194542]
GNSDR: [12.40775563 12.21122285]
GSIR: [17.28319838 18.2704054 ]
GSAR: [14.05994502 13.86217747]
i= 694 Kenshin_5_11.wav 2.707885265350342
gsdrsum= [12.35916037 13.11650672]
gnsdrsum= [12.54120316 12.77522158]
gsirsum= [18.17164292 20.1327707 ]
gsarsum= [14.24796515 14.2440669 ]
sdr [11.34040166 11.22449868] sdr_mixed [-0.13572657 -0.05610063]
GSDR: [11.34040166 11.22449868]
GNSDR: [11.47612823 11.2805993 ]
GSIR: [17.72794023 18.07183691]
GSAR: [12.54672606 12.29711015]
i= 695 Kenshin_5_12.wav 4.397495985031128
gsdrsum= [12.35769454 13.11378441]
gnsdrsum= [12.53967067 12.77307105]
gsirsum= [18.1710045  20.12980533]
gsarsum= [14.24551733 14.24126552]
sdr [10.83327127 10.93863674] sdr_mixed [-0.03621306  0.36400038]
GSDR: [10.83327127 10.93863674]
GNSDR: [10.86948433 10.57463636]
GSIR: [15.84160878 16.71574335]
GSAR: [12.59199939 12.36386271]
i= 696 Kenshin_5_13.wav 4.56766152381897
gsdrsum= [12.35550427 13.1106592 ]
gnsdrsum= [12.53727098 12.76991237]
gsirsum= [18.16765767 20.12490007]
gsarsum= [14.24314158 14.2385681 ]
sdr [10.77583112 11.18384558] sdr_mixed [-0.17107012  0.1206193 ]
GSDR: [10.77583112 11.18384558]
GNSDR: [10.94690124 11.06322628]
GSIR: [15.94530968 17.58932194]
GSAR: [12.45960949 12.3871706 ]
i= 697 khair_1_01.wav 2.650858163833618
gsdrsum= [12.35323788 13.10789476]
gnsdrsum= [12.53498925 12.76746376]
gsirsum= [18.16446922 20.12126222]
gsarsum= [14.24058271 14.23591187]
sdr [ 9.77483404 10.95258816] sdr_mixed [-0.48522562  0.57745124]
GSDR: [ 9.77483404 10.95258816]
GNSDR: [10.26005966 10.37513692]
GSIR: [14.60701405 17.05442456]
GSAR: [11.65338004 12.25997274]
i= 698 khair_1_02.wav 2.6766886711120605
gsdrsum= [12.34954389 13.10480693]
gnsdrsum= [12.53173003 12.76403636]
gsirsum= [18.15937258 20.11686847]
gsarsum= [14.23687612 14.23308101]
sdr [10.59393505 11.67142708] sdr_mixed [-0.57878122  0.72631566]
GSDR: [10.59393505 11.67142708]
GNSDR: [11.17271628 10.94511142]
GSIR: [14.97784795 17.00290902]
GSAR: [12.69816007 13.2629105 ]
i= 699 khair_1_03.wav 2.715341329574585
gsdrsum= [12.34703229 13.10275631]
gnsdrsum= [12.52978581 12.76143417]
gsirsum= [18.15482104 20.11241359]
gsarsum= [14.23467481 14.23169307]
sdr [ 9.92330765 10.1862106 ] sdr_mixed [-0.04590546 -0.00477904]
GSDR: [ 9.92330765 10.1862106 ]
GNSDR: [ 9.96921311 10.19098964]
GSIR: [15.0785369 17.3514576]
GSAR: [11.63706041 11.19170122]
i= 700 khair_1_04.wav 4.459452152252197
gsdrsum= [12.34356983 13.09858982]
gnsdrsum= [12.52612785 12.75776211]
gsirsum= [18.15042635 20.10846937]
gsarsum= [14.23096393 14.22735022]
sdr [8.54877175 9.32829624] sdr_mixed [0.00862269 0.12622997]
GSDR: [8.54877175 9.32829624]
GNSDR: [8.54014906 9.20206626]
GSIR: [12.75757105 16.18320427]
GSAR: [10.8450602  10.43510262]
i= 701 khair_1_05.wav 3.146242380142212
gsdrsum= [12.33815642 13.09321137]
gnsdrsum= [12.52044171 12.75268979]
gsirsum= [18.14273326 20.10286985]
gsarsum= [14.22613383 14.22194045]
sdr [11.81678847 12.20625875] sdr_mixed [-0.34659938  0.57842207]
GSDR: [11.81678847 12.20625875]
GNSDR: [12.16338785 11.62783669]
GSIR: [18.6873043 19.3990482]
GSAR: [12.87456513 13.17562692]
i= 702 khair_1_06.wav 2.6460964679718018
gsdrsum= [12.33741373 13.0919479 ]
gnsdrsum= [12.51993309 12.75108744]
gsirsum= [18.14350901 20.10186725]
gsarsum= [14.22420851 14.22044998]
sdr [8.35188761 8.93743608] sdr_mixed [-0.41160996  0.38751141]
GSDR: [8.35188761 8.93743608]
GNSDR: [8.76349757 8.54992466]
GSIR: [13.46120398 14.83998924]
GSAR: [10.144583   10.36709903]
i= 703 khair_1_07.wav 2.7385993003845215
gsdrsum= [12.33174442 13.08603821]
gnsdrsum= [12.51458966 12.74511139]
gsirsum= [18.13684854 20.09438236]
gsarsum= [14.21840535 14.21496868]
sdr [11.4935156  12.32481739] sdr_mixed [-0.72178959  0.84075874]
GSDR: [11.4935156  12.32481739]
GNSDR: [12.21530519 11.48405865]
GSIR: [17.97362804 19.37783022]
GSAR: [12.66864016 13.32806439]
i= 704 khair_1_08.wav 2.753141164779663
gsdrsum= [12.33055376 13.08495693]
gnsdrsum= [12.51416454 12.74332012]
gsirsum= [18.1366167  20.09336453]
gsarsum= [14.21620398 14.21370888]
sdr [10.34412925 11.76960372] sdr_mixed [-0.29950433 -0.20385872]
GSDR: [10.34412925 11.76960372]
GNSDR: [10.64363358 11.97346245]
GSIR: [14.24133751 20.71660848]
GSAR: [12.77883404 12.39830974]
i= 705 khair_2_01.wav 2.7947630882263184
gsdrsum= [12.32773613 13.08309118]
gnsdrsum= [12.5115113  12.74222812]
gsirsum= [18.13109148 20.09424857]
gsarsum= [14.21416516 14.21113384]
sdr [14.40022821 14.17747022] sdr_mixed [ 0.00337627 -0.1856296 ]
GSDR: [14.40022821 14.17747022]
GNSDR: [14.39685194 14.36309981]
GSIR: [21.25369849 21.2761296 ]
GSAR: [15.43648258 15.15200443]
i= 706 khair_2_02.wav 2.814476251602173
gsdrsum= [12.33067167 13.0846413 ]
gnsdrsum= [12.51418175 12.74452397]
gsirsum= [18.13551443 20.09592262]
gsarsum= [14.21589648 14.21246652]
sdr [12.09164627 13.20896525] sdr_mixed [-0.0418218   0.18762029]
GSDR: [12.09164627 13.20896525]
GNSDR: [12.13346807 13.02134496]
GSIR: [16.35993925 20.81282384]
GSAR: [14.22696074 14.07306552]
i= 707 khair_2_03.wav 4.370950698852539
gsdrsum= [12.33033359 13.08481714]
gnsdrsum= [12.51364326 12.74491552]
gsirsum= [18.13300301 20.09693663]
gsarsum= [14.21591213 14.21226935]
sdr [12.11805901 12.64463481] sdr_mixed [ 0.06675889 -0.05355069]
GSDR: [12.11805901 12.64463481]
GNSDR: [12.05130012 12.69818551]
GSIR: [16.9663871  20.15760137]
GSAR: [13.92738135 13.53388925]
i= 708 khair_2_04.wav 4.474261522293091
gsdrsum= [12.33003377 13.08419542]
gnsdrsum= [12.51299024 12.74484951]
gsirsum= [18.13135525 20.09702231]
gsarsum= [14.2155046  14.21131118]
sdr [12.02504198 12.39610482] sdr_mixed [-0.18159252  0.09823761]
GSDR: [12.02504198 12.39610482]
GNSDR: [12.20663449 12.29786721]
GSIR: [17.07519849 18.63128056]
GSAR: [13.73726702 13.63537482]
i= 709 khair_2_05.wav 3.1084957122802734
gsdrsum= [12.3296036  13.08322491]
gnsdrsum= [12.51255814 12.74421907]
gsirsum= [18.12986561 20.09495497]
gsarsum= [14.21483008 14.21049886]
sdr [ 8.47036012 12.21869087] sdr_mixed [ 0.49915012 -0.22557475]
GSDR: [ 8.47036012 12.21869087]
GNSDR: [ 7.97121    12.44426561]
GSIR: [ 9.87436067 20.53655044]
GSAR: [14.48313512 12.94896128]
i= 710 khair_2_06.wav 2.7494869232177734
gsdrsum= [12.32416804 13.08200725]
gnsdrsum= [12.50616187 12.7437966 ]
gsirsum= [18.11823813 20.09557694]
gsarsum= [14.21520797 14.20872205]
sdr [14.39174723 15.05091355] sdr_mixed [0.05155486 0.21228889]
GSDR: [14.39174723 15.05091355]
GNSDR: [14.34019237 14.83862466]
GSIR: [19.09024998 21.83461535]
GSAR: [16.24269888 16.1014499 ]
i= 711 khair_2_07.wav 4.417020082473755
gsdrsum= [12.32707603 13.08477646]
gnsdrsum= [12.50874138 12.74674292]
gsirsum= [18.11960524 20.09802284]
gsarsum= [14.21805958 14.21138411]
sdr [8.24850395 8.29120684] sdr_mixed [-0.36187133  0.26793817]
GSDR: [8.24850395 8.29120684]
GNSDR: [8.61037527 8.02326867]
GSIR: [13.90657184 12.95441236]
GSAR: [ 9.79894447 10.32171789]
i= 712 khair_3_01.wav 2.7004761695861816
gsdrsum= [12.3213477  13.07804392]
gnsdrsum= [12.50326615 12.74010882]
gsirsum= [18.11368806 20.08798968]
gsarsum= [14.21185296 14.2059211 ]
sdr [8.54424496 9.01307756] sdr_mixed [-0.51514744  0.70207799]
GSDR: [8.54424496 9.01307756]
GNSDR: [9.05939241 8.31099957]
GSIR: [14.60370184 14.03479949]
GSAR: [ 9.92866692 10.82216937]
i= 713 khair_3_02.wav 2.8656702041625977
gsdrsum= [12.31605022 13.0723427 ]
gnsdrsum= [12.49843603 12.73389689]
gsirsum= [18.10876522 20.07949993]
gsarsum= [14.20584568 14.2011753 ]
sdr [9.28736204 9.52018012] sdr_mixed [0.29322904 0.5283197 ]
GSDR: [9.28736204 9.52018012]
GNSDR: [8.99413299 8.99186043]
GSIR: [14.66018239 15.4142586 ]
GSAR: [10.92211681 10.93565454]
i= 714 khair_3_03.wav 2.763772487640381
gsdrsum= [12.31180836 13.06736769]
gnsdrsum= [12.49352804 12.72865594]
gsirsum= [18.10393527 20.07296598]
gsarsum= [14.20124662 14.19660174]
sdr [11.37893892 11.33714626] sdr_mixed [0.014104   0.29776018]
GSDR: [11.37893892 11.33714626]
GNSDR: [11.36483492 11.03938609]
GSIR: [17.9263827  17.67279192]
GSAR: [12.53546623 12.55999049]
i= 715 khair_3_04.wav 4.454137802124023
gsdrsum= [12.31050365 13.0649478 ]
gnsdrsum= [12.49194945 12.72629333]
gsirsum= [18.10368694 20.0696091 ]
gsarsum= [14.19891686 14.19431278]
sdr [9.16089643 9.44904873] sdr_mixed [ 0.39413133 -0.23627221]
GSDR: [9.16089643 9.44904873]
GNSDR: [8.76676509 9.68532095]
GSIR: [13.65037287 17.06109455]
GSAR: [11.25330131 10.36017581]
i= 716 khair_3_05.wav 4.425166845321655
gsdrsum= [12.30610475 13.05989766]
gnsdrsum= [12.48674668 12.72204616]
gsirsum= [18.09746723 20.06540726]
gsarsum= [14.19480287 14.18895784]
sdr [10.21639047 10.19875045] sdr_mixed [-0.0501681  -0.01022443]
GSDR: [10.21639047 10.19875045]
GNSDR: [10.26655857 10.20897488]
GSIR: [16.36853703 17.01395416]
GSAR: [11.5218755  11.29812005]
i= 717 khair_3_06.wav 3.14184832572937
gsdrsum= [12.30319023 13.05590722]
gnsdrsum= [12.48365018 12.71854118]
gsirsum= [18.09505589 20.0611514 ]
gsarsum= [14.19107494 14.18492599]
sdr [11.00374604 11.31039103] sdr_mixed [-0.1564046   0.31754803]
GSDR: [11.00374604 11.31039103]
GNSDR: [11.16015063 10.992843  ]
GSIR: [16.77216156 17.82048449]
GSAR: [12.43093109 12.47930085]
i= 718 khair_3_07.wav 3.1159839630126953
gsdrsum= [12.30138042 13.05347614]
gnsdrsum= [12.48180687 12.7161377 ]
gsirsum= [18.09321342 20.05803069]
gsarsum= [14.18862349 14.18255046]
sdr [9.14834855 9.84030306] sdr_mixed [-0.09281977 -0.03631682]
GSDR: [9.14834855 9.84030306]
GNSDR: [9.24116831 9.87661987]
GSIR: [13.44667769 16.61492391]
GSAR: [11.35860508 10.95854939]
i= 719 khair_4_01.wav 3.082221508026123
gsdrsum= [12.29699512 13.04900719]
gnsdrsum= [12.47729972 12.71218844]
gsirsum= [18.08675092 20.05324195]
gsarsum= [14.18468744 14.17806646]
sdr [11.69725813 11.99096814] sdr_mixed [-0.14490767  0.56043843]
GSDR: [11.69725813 11.99096814]
GNSDR: [11.8421658  11.43052971]
GSIR: [17.08806844 17.12142652]
GSAR: [13.26274218 13.66627685]
i= 720 khair_4_02.wav 2.6660473346710205
gsdrsum= [12.29616215 13.04753769]
gnsdrsum= [12.47641759 12.71040836]
gsirsum= [18.08536386 20.04916998]
gsarsum= [14.18340696 14.17735564]
sdr [11.61826131 11.6070419 ] sdr_mixed [0.18407475 0.17868549]
GSDR: [11.61826131 11.6070419 ]
GNSDR: [11.43418656 11.42835641]
GSIR: [17.62483269 18.72578725]
GSAR: [12.94673541 12.60232192]
i= 721 khair_4_03.wav 2.977020740509033
gsdrsum= [12.29522192 13.04553978]
gnsdrsum= [12.47497206 12.7086302 ]
gsirsum= [18.08472512 20.0473345 ]
gsarsum= [14.18169174 14.17517112]
sdr [10.33800852 13.21130009] sdr_mixed [-1.19405926  1.37727451]
GSDR: [10.33800852 13.21130009]
GNSDR: [11.53206779 11.83402558]
GSIR: [14.06694473 20.97250682]
GSAR: [12.89887335 14.04176342]
i= 722 khair_4_04.wav 2.6550142765045166
gsdrsum= [12.2925111  13.04576936]
gnsdrsum= [12.4736661  12.70741883]
gsirsum= [18.07916033 20.0486159 ]
gsarsum= [14.17991498 14.17498635]
sdr [ 9.76335449 10.41362634] sdr_mixed [ 0.2727101 -0.1979557]
GSDR: [ 9.76335449 10.41362634]
GNSDR: [ 9.49064439 10.61158204]
GSIR: [14.30960376 17.96889058]
GSAR: [11.7993619  11.32091638]
i= 723 khair_4_05.wav 2.95086669921875
gsdrsum= [12.28901296 13.04212878]
gnsdrsum= [12.4695402  12.70452003]
gsirsum= [18.07394656 20.04573938]
gsarsum= [14.17662238 14.17103881]
sdr [12.79259011 13.25659127] sdr_mixed [0.05911528 0.11974842]
GSDR: [12.79259011 13.25659127]
GNSDR: [12.73347483 13.13684285]
GSIR: [18.09770444 20.38515183]
GSAR: [14.37608811 14.23122211]
i= 724 khair_4_06.wav 2.62212872505188
gsdrsum= [12.28970851 13.04242499]
gnsdrsum= [12.46990475 12.70511716]
gsirsum= [18.07397938 20.04620818]
gsarsum= [14.17689788 14.17112194]
sdr [11.40741431 11.75012714] sdr_mixed [0.04483334 0.19752567]
GSDR: [11.40741431 11.75012714]
GNSDR: [11.36258097 11.55260148]
GSIR: [18.01935992 19.97843904]
GSAR: [12.54430994 12.50126997]
i= 725 khair_4_07.wav 2.9021236896514893
gsdrsum= [12.28849155 13.04064251]
gnsdrsum= [12.46837741 12.70352748]
gsirsum= [18.07390404 20.04611471]
gsarsum= [14.17464604 14.16881869]
sdr [12.10586146 12.86848535] sdr_mixed [ 0.31415308 -0.11401712]
GSDR: [12.10586146 12.86848535]
GNSDR: [11.79170838 12.98250247]
GSIR: [15.99677242 19.1830097 ]
GSAR: [14.49218089 14.07626272]
i= 726 khair_4_08.wav 2.659198760986328
gsdrsum= [12.28823999 13.04040538]
gnsdrsum= [12.46744536 12.70391175]
gsirsum= [18.07104298 20.04492586]
gsarsum= [14.17508342 14.16869121]
sdr [8.14559127 8.85292742] sdr_mixed [0.29965505 0.37889588]
GSDR: [8.14559127 8.85292742]
GNSDR: [7.84593622 8.47403154]
GSIR: [12.12350986 14.95484985]
GSAR: [10.62355728 10.21214242]
i= 727 khair_5_01.wav 2.910996437072754
gsdrsum= [12.28254172 13.03464544]
gnsdrsum= [12.4610884  12.69809348]
gsirsum= [18.06286205 20.03792438]
gsarsum= [14.17019823 14.16324891]
sdr [9.27043892 9.35514414] sdr_mixed [-0.26199821  0.41645721]
GSDR: [9.27043892 9.35514414]
GNSDR: [9.53243713 8.93868693]
GSIR: [14.35987331 13.870985  ]
GSAR: [11.03687767 11.42415737]
i= 728 khair_5_02.wav 2.6503140926361084
gsdrsum= [12.27840421 13.02959118]
gnsdrsum= [12.45706553 12.69292946]
gsirsum= [18.05777553 20.02945331]
gsarsum= [14.16589422 14.15948642]
sdr [11.45980105 11.27466624] sdr_mixed [-0.36935302  0.25598493]
GSDR: [11.45980105 11.27466624]
GNSDR: [11.82915407 11.01868131]
GSIR: [17.36632611 16.32456224]
GSAR: [12.82681136 13.00274093]
i= 729 khair_5_03.wav 2.603928327560425
gsdrsum= [12.2772813  13.02718388]
gnsdrsum= [12.45620419 12.69063282]
gsirsum= [18.05682704 20.02437115]
gsarsum= [14.16405735 14.15789966]
sdr [11.32967861 11.23506444] sdr_mixed [-0.08311006 -0.0253829 ]
GSDR: [11.32967861 11.23506444]
GNSDR: [11.41278866 11.26044734]
GSIR: [16.78580466 16.68481504]
GSAR: [12.87488914 12.78491231]
i= 730 khair_5_04.wav 2.910051107406616
gsdrsum= [12.27598321 13.02472892]
gnsdrsum= [12.45477486 12.68867366]
gsirsum= [18.05508591 20.01979642]
gsarsum= [14.16229136 14.15601886]
sdr [7.02245889 8.14888863] sdr_mixed [-0.37365801  0.45746762]
GSDR: [7.02245889 8.14888863]
GNSDR: [7.39611689 7.691421  ]
GSIR: [10.79579707 14.37932734]
GSAR: [9.731276   9.48613752]
i= 731 khair_5_05.wav 4.317573308944702
gsdrsum= [12.26879645 13.01805882]
gnsdrsum= [12.44785467 12.68183748]
gsirsum= [18.04515528 20.01208032]
gsarsum= [14.15622978 14.14963051]
sdr [11.26324624 12.30622659] sdr_mixed [-0.1200947   0.34255392]
GSDR: [11.26324624 12.30622659]
GNSDR: [11.38334094 11.96367267]
GSIR: [15.94248543 19.90802956]
GSAR: [13.18004709 13.17902482]
i= 732 khair_5_06.wav 2.619946002960205
gsdrsum= [12.26742275 13.01708637]
gnsdrsum= [12.44640042 12.68085638]
gsirsum= [18.04228278 20.01193817]
gsarsum= [14.1548962  14.14830455]
sdr [11.42464536 11.37475751] sdr_mixed [-0.07513705 -0.04253359]
GSDR: [11.42464536 11.37475751]
GNSDR: [11.49978241 11.4172911 ]
GSIR: [18.05171636 18.4664119 ]
GSAR: [12.55682873 12.38012482]
i= 733 khair_5_07.wav 3.0750415325164795
gsdrsum= [12.26627298 13.01484582]
gnsdrsum= [12.44510899 12.67913255]
gsirsum= [18.04229565 20.00982968]
gsarsum= [14.15271603 14.1458923 ]
sdr [ 7.86212264 11.39019694] sdr_mixed [-0.45087792  0.34819297]
GSDR: [ 7.86212264 11.39019694]
GNSDR: [ 8.31300056 11.04200396]
GSIR: [ 9.87309454 23.04754562]
GSAR: [12.59828031 11.71879806]
i= 734 khair_6_01.wav 4.440976619720459
gsdrsum= [12.26027278 13.0126324 ]
gnsdrsum= [12.43947941 12.67690213]
gsirsum= [18.03116595 20.01396826]
gsarsum= [14.15059827 14.14258563]
sdr [13.4306368  14.80454933] sdr_mixed [-0.04184961  0.4481433 ]
GSDR: [13.4306368  14.80454933]
GNSDR: [13.47248642 14.35640603]
GSIR: [17.72916837 22.367325  ]
GSAR: [15.52134482 15.66657002]
i= 735 khair_6_02.wav 2.6196489334106445
gsdrsum= [12.26186511 13.01507038]
gnsdrsum= [12.44088486 12.67918717]
gsirsum= [18.03075507 20.0171701 ]
gsarsum= [14.15246323 14.14465908]
sdr [12.85866994 15.44219997] sdr_mixed [-0.27820562  0.39670742]
GSDR: [12.85866994 15.44219997]
GNSDR: [13.13687556 15.04549255]
GSIR: [15.88487547 25.82110154]
GSAR: [15.96372234 15.87099782]
i= 736 khair_6_03.wav 3.05810546875
gsdrsum= [12.26267599 13.01836811]
gnsdrsum= [12.4418305  12.68240226]
gsirsum= [18.02783947 20.02505588]
gsarsum= [14.15492418 14.14700465]
sdr [10.45595084 12.42883232] sdr_mixed [-0.54833727  0.45733359]
GSDR: [10.45595084 12.42883232]
GNSDR: [11.00428811 11.97149873]
GSIR: [13.96611584 19.92407091]
GSAR: [13.18887171 13.32420778]
i= 737 khair_6_04.wav 2.658759117126465
gsdrsum= [12.26022453 13.0175682 ]
gnsdrsum= [12.43987997 12.68143767]
gsirsum= [18.02232831 20.02491886]
gsarsum= [14.15361339 14.14588823]
sdr [11.04092034 13.75211817] sdr_mixed [-0.09457022  0.42425011]
GSDR: [11.04092034 13.75211817]
GNSDR: [11.13549056 13.32786806]
GSIR: [13.66853475 21.82460692]
GSAR: [14.65362451 14.51644187]
i= 738 khair_6_05.wav 2.629993200302124
gsdrsum= [12.25857235 13.01856352]
gnsdrsum= [12.4381125  12.68231359]
gsirsum= [18.01642886 20.02735746]
gsarsum= [14.15429091 14.14639034]
sdr [12.48698371 13.09118371] sdr_mixed [ 0.76149255 -0.42837467]
GSDR: [12.48698371 13.09118371]
GNSDR: [11.72549116 13.51955838]
GSIR: [16.24626469 22.00835996]
GSAR: [14.96054223 13.71485894]
i= 739 khair_6_06.wav 3.1043429374694824
gsdrsum= [12.25888144 13.01866179]
gnsdrsum= [12.4371482  12.68344653]
gsirsum= [18.01403351 20.03003811]
gsarsum= [14.15538191 14.1458064 ]
sdr [10.5620376  12.50163194] sdr_mixed [0.02623676 0.0847337 ]
GSDR: [10.5620376  12.50163194]
GNSDR: [10.53580085 12.41689824]
GSIR: [13.46580769 21.23532102]
GSAR: [13.87279834 13.15827593]
i= 740 khair_6_07.wav 4.313598155975342
gsdrsum= [12.2565884 13.0179631]
gnsdrsum= [12.43457881 12.68308633]
gsirsum= [18.00788726 20.03166687]
gsarsum= [14.15500004 14.1444719 ]
sdr [13.78978773 14.14767123] sdr_mixed [-0.05771711 -0.02127015]
GSDR: [13.78978773 14.14767123]
GNSDR: [13.84750484 14.16894137]
GSIR: [20.07502088 22.77497058]
GSAR: [14.99690729 14.81129977]
i= 741 leon_1_01.wav 2.629364490509033
gsdrsum= [12.2586575  13.01948767]
gnsdrsum= [12.43648559 12.68509153]
gsirsum= [18.01067692 20.03536904]
gsarsum= [14.15613622 14.1453718 ]
sdr [13.3716387  14.06299841] sdr_mixed [-0.2681197   0.42534008]
GSDR: [13.3716387  14.06299841]
GNSDR: [13.6397584  13.63765832]
GSIR: [19.6774811  22.12869479]
GSAR: [14.57648915 14.82666022]
i= 742 leon_1_02.wav 2.659553050994873
gsdrsum= [12.26015747 13.02089402]
gnsdrsum= [12.43810725 12.68637532]
gsirsum= [18.01292328 20.03819023]
gsarsum= [14.15670273 14.14628998]
sdr [13.92640551 15.00721084] sdr_mixed [-0.73507619  0.94926759]
GSDR: [13.92640551 15.00721084]
GNSDR: [14.66148171 14.05794325]
GSIR: [21.16365789 23.39439542]
GSAR: [14.86885622 15.70723446]
i= 743 leon_1_03.wav 2.6548120975494385
gsdrsum= [12.26240007 13.0235674 ]
gnsdrsum= [12.44109968 12.6882213 ]
gsirsum= [18.01716384 20.04270733]
gsarsum= [14.15766122 14.14839085]
sdr [13.89659647 14.40619394] sdr_mixed [0.05590823 0.15405868]
GSDR: [13.89659647 14.40619394]
GNSDR: [13.84068824 14.25213526]
GSIR: [19.86114394 22.81421908]
GSAR: [15.20944045 15.10552092]
i= 744 leon_1_04.wav 3.0076873302459717
gsdrsum= [12.26459657 13.02542577]
gnsdrsum= [12.44298085 12.69032334]
gsirsum= [18.01964231 20.04643248]
gsarsum= [14.1590749  14.14967731]
sdr [13.50387937 14.13074983] sdr_mixed [-0.31125619  0.3891787 ]
GSDR: [13.50387937 14.13074983]
GNSDR: [13.81513555 13.74157113]
GSIR: [19.99507594 22.25706436]
GSAR: [14.65035166 14.88251999]
i= 745 leon_1_05.wav 2.58408784866333
gsdrsum= [12.26626004 13.02690942]
gnsdrsum= [12.44482267 12.69173441]
gsirsum= [18.0222939  20.04939977]
gsarsum= [14.15973433 14.15066099]
sdr [13.56151906 13.6085554 ] sdr_mixed [-0.01893493  0.15936431]
GSDR: [13.56151906 13.6085554 ]
GNSDR: [13.58045399 13.4491911 ]
GSIR: [21.49406884 21.34937046]
GSAR: [14.35442342 14.44026802]
i= 746 leon_1_06.wav 2.6335110664367676
gsdrsum= [12.26799631 13.02768911]
gnsdrsum= [12.44634496 12.69274977]
gsirsum= [18.02694775 20.05114236]
gsarsum= [14.15999531 14.15104921]
sdr [13.11201777 13.97569277] sdr_mixed [-0.61815775  0.74279341]
GSDR: [13.11201777 13.97569277]
GNSDR: [13.73017552 13.23289937]
GSIR: [19.30377624 20.90122468]
GSAR: [14.35650305 14.99613239]
i= 747 leon_1_07.wav 2.075906276702881
gsdrsum= [12.26912619 13.02895819]
gnsdrsum= [12.44806361 12.69347286]
gsirsum= [18.02865703 20.05228035]
gsarsum= [14.16025837 14.15218051]
sdr [11.85120618 13.73957273] sdr_mixed [-1.3196867   1.57608702]
GSDR: [11.85120618 13.73957273]
GNSDR: [13.17089288 12.16348571]
GSIR: [17.99935954 21.3949358 ]
GSAR: [13.12719614 14.58844571]
i= 748 leon_1_08.wav 2.5755228996276855
gsdrsum= [12.26856747 13.02990821]
gnsdrsum= [12.44902996 12.69276432]
gsirsum= [18.02861786 20.05407535]
gsarsum= [14.15887727 14.15276375]
sdr [12.25353864 13.1316317 ] sdr_mixed [-0.4341936   0.47924268]
GSDR: [12.25353864 13.1316317 ]
GNSDR: [12.68773225 12.65238902]
GSIR: [18.50117678 21.78543102]
GSAR: [13.4907098  13.79689351]
i= 749 leon_1_09.wav 2.627183437347412
gsdrsum= [12.26854741 13.03004402]
gnsdrsum= [12.44934866 12.69271041]
gsirsum= [18.02924878 20.0563869 ]
gsarsum= [14.15798519 14.15228863]
sdr [14.03005806 14.78311995] sdr_mixed [-0.23999525  0.28222266]
GSDR: [14.03005806 14.78311995]
GNSDR: [14.27005331 14.50089729]
GSIR: [20.15471034 23.84542526]
GSAR: [15.28701668 15.37645058]
i= 750 leon_1_10.wav 2.5908608436584473
gsdrsum= [12.27089609 13.03238146]
gnsdrsum= [12.45177626 12.69512133]
gsirsum= [18.03208273 20.06143896]
gsarsum= [14.15949057 14.15392084]
sdr [12.25461461 12.80269596] sdr_mixed [-0.2728648   0.42434143]
GSDR: [12.25461461 12.80269596]
GNSDR: [12.52747942 12.37835453]
GSIR: [19.69958242 21.48984948]
GSAR: [13.16327507 13.46472961]
i= 751 leon_1_11.wav 3.069807529449463
gsdrsum= [12.27087441 13.03207562]
gnsdrsum= [12.45187706 12.69469954]
gsirsum= [18.0343031  20.06334097]
gsarsum= [14.15816405 14.15300314]
sdr [13.93608715 13.98188328] sdr_mixed [-0.01954028  0.03140119]
GSDR: [13.93608715 13.98188328]
GNSDR: [13.95562743 13.95048209]
GSIR: [21.00959477 21.55958261]
GSAR: [14.91877109 14.8458532 ]
i= 752 leon_1_12.wav 4.434906721115112
gsdrsum= [12.27308879 13.03333866]
gnsdrsum= [12.45387673 12.69636946]
gsirsum= [18.0382596  20.06533065]
gsarsum= [14.15917549 14.15392449]
sdr [12.45328574 13.54401508] sdr_mixed [-0.26268688  0.19395073]
GSDR: [12.45328574 13.54401508]
GNSDR: [12.71597262 13.35006435]
GSIR: [17.29599139 21.79538564]
GSAR: [14.25908734 14.27629129]
i= 753 leon_2_01.wav 2.5874440670013428
gsdrsum= [12.27332809 13.03401685]
gnsdrsum= [12.4542248  12.69723758]
gsirsum= [18.03727386 20.0676282 ]
gsarsum= [14.15930818 14.15408699]
sdr [12.09054567 13.55402887] sdr_mixed [-0.58585686  0.71486028]
GSDR: [12.09054567 13.55402887]
GNSDR: [12.67640252 12.83916859]
GSIR: [17.01695773 21.29756274]
GSAR: [13.86135886 14.38557097]
i= 754 leon_2_02.wav 2.6154496669769287
gsdrsum= [12.27308568 13.03470652]
gnsdrsum= [12.45451947 12.69742582]
gsirsum= [18.03592065 20.06925941]
gsarsum= [14.15891302 14.154394  ]
sdr [11.33482291 12.57168061] sdr_mixed [-0.56202805  0.56787067]
GSDR: [11.33482291 12.57168061]
GNSDR: [11.89685097 12.00380994]
GSIR: [16.41952193 20.32874015]
GSAR: [13.04502119 13.40847812]
i= 755 leon_2_03.wav 3.1026718616485596
gsdrsum= [12.27184294 13.03409324]
gnsdrsum= [12.45378083 12.69650712]
gsirsum= [18.03377973 20.0696031 ]
gsarsum= [14.15743767 14.15340603]
sdr [10.04127545 10.90567483] sdr_mixed [-0.49121953  0.10615532]
GSDR: [10.04127545 10.90567483]
GNSDR: [10.53249498 10.79951951]
GSIR: [14.46880096 17.19847093]
GSAR: [12.13729562 12.1499968 ]
i= 756 leon_2_04.wav 4.328080177307129
gsdrsum= [12.26889246 13.03127787]
gnsdrsum= [12.45123945 12.69399788]
gsirsum= [18.02906415 20.0658053 ]
gsarsum= [14.15476552 14.15075602]
sdr [11.69907059 12.63637361] sdr_mixed [-0.36894789  0.37949283]
GSDR: [11.69907059 12.63637361]
GNSDR: [12.06801849 12.25688078]
GSIR: [16.83718924 20.11683133]
GSAR: [13.37657949 13.53305714]
i= 757 leon_2_05.wav 2.6258580684661865
gsdrsum= [12.26813972 13.0307562 ]
gnsdrsum= [12.45073321 12.69342045]
gsirsum= [18.02748967 20.06587271]
gsarsum= [14.15373753 14.14994004]
sdr [10.753607   12.19509895] sdr_mixed [-0.31189319  0.26046994]
GSDR: [10.753607   12.19509895]
GNSDR: [11.06550019 11.93462901]
GSIR: [14.99339545 20.09128198]
GSAR: [12.94220189 13.0066555 ]
i= 758 leon_2_06.wav 2.6313045024871826
gsdrsum= [12.26614166 13.02965375]
gnsdrsum= [12.44890573 12.6924194 ]
gsirsum= [18.02348691 20.06590623]
gsarsum= [14.1521392  14.14843175]
sdr [11.89623158 12.91131983] sdr_mixed [-0.5057165  0.5894897]
GSDR: [11.89623158 12.91131983]
GNSDR: [12.40194808 12.32183012]
GSIR: [16.75554061 19.065861  ]
GSAR: [13.70447368 14.17048303]
i= 759 leon_2_07.wav 2.608203649520874
gsdrsum= [12.26565429 13.02949784]
gnsdrsum= [12.44884386 12.69193114]
gsirsum= [18.02181636 20.06458865]
gsarsum= [14.15154939 14.1484608 ]
sdr [12.47517939 13.37089251] sdr_mixed [-0.26610996  0.29454102]
GSDR: [12.47517939 13.37089251]
GNSDR: [12.74128935 13.07635149]
GSIR: [17.894881  21.6742658]
GSAR: [14.01483074 14.09489324]
i= 760 leon_2_08.wav 2.624255657196045
gsdrsum= [12.26592998 13.02994705]
gnsdrsum= [12.44922866 12.69243696]
gsirsum= [18.02164934 20.06670664]
gsarsum= [14.1513695  14.14839032]
sdr [10.69919684 12.74543691] sdr_mixed [-1.16454556  1.24146005]
GSDR: [10.69919684 12.74543691]
GNSDR: [11.8637424  11.50397687]
GSIR: [15.92818913 20.62904418]
GSAR: [12.35764478 13.55452704]
i= 761 leon_2_09.wav 2.0930745601654053
gsdrsum= [12.2638712  13.02957318]
gnsdrsum= [12.44845929 12.69087525]
gsirsum= [18.01889841 20.06744559]
gsarsum= [14.14901244 14.14760994]
sdr [12.24992327 13.79453797] sdr_mixed [-0.80464509  0.75128843]
GSDR: [12.24992327 13.79453797]
GNSDR: [13.05456836 13.04324954]
GSIR: [17.22877356 21.66673707]
GSAR: [13.99206311 14.59792548]
i= 762 leon_2_10.wav 2.6082732677459717
gsdrsum= [12.2638529  13.03057707]
gnsdrsum= [12.44925471 12.69133768]
gsirsum= [18.0178615 20.0695444]
gsarsum= [14.14880647 14.14820091]
sdr [11.15645777 13.20786119] sdr_mixed [-0.74139362  0.67372434]
GSDR: [11.15645777 13.20786119]
GNSDR: [11.89785139 12.53413685]
GSIR: [15.21805252 22.11718567]
GSAR: [13.44968582 13.83202082]
i= 763 leon_2_11.wav 2.677184581756592
gsdrsum= [12.26240153 13.03080943]
gnsdrsum= [12.44853203 12.69113165]
gsirsum= [18.01419203 20.07222807]
gsarsum= [14.14789019 14.14778652]
sdr [ 9.94935965 10.53139196] sdr_mixed [-0.54657137  0.60673757]
GSDR: [ 9.94935965 10.53139196]
GNSDR: [10.49593101  9.92465439]
GSIR: [15.0922768 15.7532898]
GSAR: [11.66811655 12.19732564]
i= 764 leon_3_01.wav 2.6426966190338135
gsdrsum= [12.25937398 13.02753794]
gnsdrsum= [12.44597627 12.68751061]
gsirsum= [18.01036753 20.06657501]
gsarsum= [14.14464441 14.14523356]
sdr [10.03200493  9.90527972] sdr_mixed [0.11725853 0.09396913]
GSDR: [10.03200493  9.90527972]
GNSDR: [9.91474641 9.81131059]
GSIR: [15.67714065 15.38756778]
GSAR: [11.53007136 11.47385672]
i= 765 leon_3_02.wav 2.619537830352783
gsdrsum= [12.25646239 13.02345655]
gnsdrsum= [12.44266748 12.68375087]
gsirsum= [18.00731756 20.06045866]
gsarsum= [14.14122667 14.14174156]
sdr [9.53569869 8.51132617] sdr_mixed [ 0.92167645 -0.6716365 ]
GSDR: [9.53569869 8.51132617]
GNSDR: [8.61402224 9.18296267]
GSIR: [15.47088219 14.22733112]
GSAR: [10.9354441  10.02823969]
i= 766 leon_3_03.wav 2.6158111095428467
gsdrsum= [12.25291048 13.01756604]
gnsdrsum= [12.43766925 12.67918065]
gsirsum= [18.00400629 20.05284361]
gsarsum= [14.13704157 14.13637146]
sdr [12.52534747  7.44682381] sdr_mixed [ 5.20719919 -5.13055001]
GSDR: [12.52534747  7.44682381]
GNSDR: [ 7.31814828 12.57737382]
GSIR: [16.05512888 14.81819986]
GSAR: [15.17811776  8.46642165]
i= 767 leon_3_04.wav 2.0675814151763916
gsdrsum= [12.25326568 13.01030302]
gnsdrsum= [12.43099451 12.67904792]
gsirsum= [18.00146538 20.04601878]
gsarsum= [14.13839891 14.12897908]
sdr [11.67260749 11.59961672] sdr_mixed [-0.06437605  0.02031185]
GSDR: [11.67260749 11.59961672]
GNSDR: [11.73698354 11.57930487]
GSIR: [16.90178348 17.13245305]
GSAR: [13.30920338 13.10782265]
i= 768 leon_3_05.wav 2.6580350399017334
gsdrsum= [12.25250961 13.00846619]
gnsdrsum= [12.43009085 12.67761596]
gsirsum= [18.0000335  20.04222507]
gsarsum= [14.13731923 14.12764945]
sdr [ 9.76931052 11.20875662] sdr_mixed [-0.26103159  0.39862152]
GSDR: [ 9.76931052 11.20875662]
GNSDR: [10.03034211 10.8101351 ]
GSIR: [13.88180087 18.04023526]
GSAR: [12.07541242 12.28599587]
i= 769 leon_3_06.wav 2.627329111099243
gsdrsum= [12.24928048 13.00612586]
gnsdrsum= [12.42697024 12.67518751]
gsirsum= [17.99467819 20.03962171]
gsarsum= [14.13463794 14.12525458]
sdr [10.33777198 10.79015636] sdr_mixed [0.30517925 0.05305815]
GSDR: [10.33777198 10.79015636]
GNSDR: [10.03259273 10.73709821]
GSIR: [15.18335745 17.52590725]
GSAR: [12.19167252 11.90123351]
i= 770 leon_3_07.wav 2.639179229736328
gsdrsum= [12.24679801 13.00324798]
gnsdrsum= [12.42386066 12.67267051]
gsirsum= [17.99102713 20.03635714]
gsarsum= [14.13211461 14.12236625]
sdr [11.37406179 11.93085275] sdr_mixed [-0.22916264  0.23708964]
GSDR: [11.37406179 11.93085275]
GNSDR: [11.60322442 11.69376312]
GSIR: [16.81790764 19.35352461]
GSAR: [12.92351297 12.84824356]
i= 771 leon_3_08.wav 2.604750633239746
gsdrsum= [12.24566605 13.00185706]
gnsdrsum= [12.42279628 12.67140085]
gsirsum= [17.98950557 20.0354715 ]
gsarsum= [14.13054704 14.12071369]
sdr [11.0812308  11.45457748] sdr_mixed [-0.26020846  0.57847117]
GSDR: [11.0812308  11.45457748]
GNSDR: [11.34143926 10.87610631]
GSIR: [18.02768712 18.01453999]
GSAR: [12.12907015 12.60616611]
i= 772 leon_3_09.wav 3.0749905109405518
gsdrsum= [12.24415772 12.99985282]
gnsdrsum= [12.42139556 12.66907534]
gsirsum= [17.98955503 20.03285371]
gsarsum= [14.12795445 14.11875184]
sdr [10.95072822 10.99078659] sdr_mixed [ 0.19988524 -0.15913012]
GSDR: [10.95072822 10.99078659]
GNSDR: [10.75084298 11.14991671]
GSIR: [17.52807945 19.86605996]
GSAR: [12.1053992  11.63796108]
i= 773 leon_3_10.wav 4.336972236633301
gsdrsum= [12.24248446 12.99725377]
gnsdrsum= [12.41923443 12.66711006]
gsirsum= [17.98895803 20.03263793]
gsarsum= [14.12533795 14.11554254]
sdr [10.69196899 11.43319573] sdr_mixed [-0.48113222  0.64949548]
GSDR: [10.69196899 11.43319573]
GNSDR: [11.17310121 10.78370025]
GSIR: [17.59545029 20.19585497]
GSAR: [11.75779515 12.09414168]
i= 774 leon_3_11.wav 2.6614012718200684
gsdrsum= [12.24048121 12.99523302]
gnsdrsum= [12.41762444 12.66467671]
gsirsum= [17.98844963 20.03284881]
gsarsum= [14.12227911 14.11293091]
sdr [10.74480511 10.86223581] sdr_mixed [ 0.17550086 -0.13008367]
GSDR: [10.74480511 10.86223581]
GNSDR: [10.56930425 10.99231948]
GSIR: [17.11782121 19.50848531]
GSAR: [11.96632666 11.54835893]
i= 775 leon_3_12.wav 2.628544569015503
gsdrsum= [12.2385513  12.99248076]
gnsdrsum= [12.41523951 12.66251883]
gsirsum= [17.98732624 20.03217221]
gsarsum= [14.11949723 14.10962178]
sdr [10.67256403 10.98640925] sdr_mixed [-0.05233643  0.06955317]
GSDR: [10.67256403 10.98640925]
GNSDR: [10.72490046 10.91685608]
GSIR: [16.96230623 17.72671707]
GSAR: [11.92236093 12.09285093]
i= 776 leon_3_13.wav 4.444663763046265
gsdrsum= [12.23653328 12.98989562]
gnsdrsum= [12.41306124 12.66026927]
gsirsum= [17.98600533 20.02920126]
gsarsum= [14.11666587 14.10702285]
sdr [13.0429561  12.35196656] sdr_mixed [ 0.36693256 -0.37862313]
GSDR: [13.0429561  12.35196656]
GNSDR: [12.67602354 12.73058969]
GSIR: [21.95348654 19.4926809 ]
GSAR: [13.66795605 13.33265815]
i= 777 leon_4_01.wav 3.0700528621673584
gsdrsum= [12.23757114 12.9890746 ]
gnsdrsum= [12.41339967 12.66035977]
gsirsum= [17.99111149 20.02851076]
gsarsum= [14.11608838 14.10602624]
sdr [13.1564137  14.28196709] sdr_mixed [-0.94748581  1.071437  ]
GSDR: [13.1564137  14.28196709]
GNSDR: [14.10389951 13.2105301 ]
GSIR: [20.10849159 22.15690713]
GSAR: [14.17712325 15.08168252]
i= 778 leon_4_02.wav 2.6333444118499756
gsdrsum= [12.23875218 12.99073642]
gnsdrsum= [12.41557255 12.66106693]
gsirsum= [17.99383305 20.03124649]
gsarsum= [14.11616683 14.1072803 ]
sdr [14.24149299 13.86707044] sdr_mixed [ 0.56605656 -0.32508014]
GSDR: [14.24149299 13.86707044]
GNSDR: [13.67543644 14.19215058]
GSIR: [22.07653906 22.91382086]
GSAR: [15.0495178  14.46687621]
i= 779 leon_4_03.wav 4.531745910644531
gsdrsum= [12.24132309 12.99186137]
gnsdrsum= [12.41718983 12.66303238]
gsirsum= [17.99907401 20.03494684]
gsarsum= [14.11736497 14.10774191]
sdr [13.41664265 13.40730427] sdr_mixed [-0.04324533  0.28441062]
GSDR: [13.41664265 13.40730427]
GNSDR: [13.45988798 13.12289365]
GSIR: [20.45968432 20.01553381]
GSAR: [14.41140196 14.52030778]
i= 780 leon_4_04.wav 3.0923397541046143
gsdrsum= [12.24282991 12.99239399]
gnsdrsum= [12.41852663 12.66362194]
gsirsum= [18.00222864 20.03492195]
gsarsum= [14.11774194 14.10827084]
sdr [13.98314865 14.69748072] sdr_mixed [-0.50719826  0.57793029]
GSDR: [13.98314865 14.69748072]
GNSDR: [14.49034691 14.11955043]
GSIR: [21.52702025 23.30568284]
GSAR: [14.85453853 15.36152926]
i= 781 leon_4_05.wav 3.0826196670532227
gsdrsum= [12.24505823 12.9945772 ]
gnsdrsum= [12.42117941 12.66548613]
gsirsum= [18.00674182 20.03910987]
gsarsum= [14.11868534 14.10987553]
sdr [12.66619011 13.17532372] sdr_mixed [-0.2805599   0.26471223]
GSDR: [12.66619011 13.17532372]
GNSDR: [12.94675001 12.91061149]
GSIR: [19.09844448 21.46917586]
GSAR: [13.83971908 13.90239621]
i= 782 leon_4_06.wav 3.121347665786743
gsdrsum= [12.24559676 12.99480833]
gnsdrsum= [12.42185149 12.66579959]
gsirsum= [18.00813786 20.0409386 ]
gsarsum= [14.11832861 14.10961021]
sdr [12.8541531  13.45282338] sdr_mixed [-0.36700112  0.33786973]
GSDR: [12.8541531  13.45282338]
GNSDR: [13.22115422 13.11495365]
GSIR: [20.38156923 22.84457419]
GSAR: [13.73821435 14.0060568 ]
i= 783 leon_4_07.wav 4.460442304611206
gsdrsum= [12.24637397 12.99539328]
gnsdrsum= [12.42287231 12.66637322]
gsirsum= [18.01116906 20.04451923]
gsarsum= [14.11784315 14.10947795]
sdr [12.57361348 14.229144  ] sdr_mixed [-1.17398975  1.28425486]
GSDR: [12.57361348 14.229144  ]
GNSDR: [13.74760323 12.94488914]
GSIR: [19.37934735 23.46328275]
GSAR: [13.63976367 14.80031045]
i= 784 leon_4_08.wav 2.6821794509887695
gsdrsum= [12.24679137 12.99696694]
gnsdrsum= [12.42456202 12.66672847]
gsirsum= [18.01291419 20.0488799 ]
gsarsum= [14.11723336 14.11035912]
sdr [12.0537622  12.77558956] sdr_mixed [0.01478672 0.13306456]
GSDR: [12.0537622  12.77558956]
GNSDR: [12.03897548 12.642525  ]
GSIR: [16.91313092 20.84210429]
GSAR: [13.85877492 13.5482071 ]
i= 785 leon_5_01.wav 2.6356053352355957
gsdrsum= [12.24654547 12.99668493]
gnsdrsum= [12.42407083 12.66669764]
gsirsum= [18.01151319 20.04989037]
gsarsum= [14.11690411 14.109643  ]
sdr [12.31394439 13.54029173] sdr_mixed [-0.05422992  0.09420049]
GSDR: [12.31394439 13.54029173]
GNSDR: [12.36817432 13.44609124]
GSIR: [16.39849664 21.51187464]
GSAR: [14.56212106 14.32562233]
i= 786 leon_5_02.wav 2.642899990081787
gsdrsum= [12.24663122 12.99737654]
gnsdrsum= [12.42399971 12.66768923]
gsirsum= [18.009461  20.0517504]
gsarsum= [14.11747054 14.10991778]
sdr [12.52604283 14.60493022] sdr_mixed [-0.83255514  0.76628247]
GSDR: [12.52604283 14.60493022]
GNSDR: [13.35859798 13.83864775]
GSIR: [16.65448988 22.4344742 ]
GSAR: [14.7407631  15.41192274]
i= 787 leon_5_03.wav 2.0383427143096924
gsdrsum= [12.24698626 12.99941918]
gnsdrsum= [12.42518726 12.66917711]
gsirsum= [18.00773931 20.05477801]
gsarsum= [14.11826253 14.11157217]
sdr [10.75823575 10.96958907] sdr_mixed [-0.36513347  0.0659859 ]
GSDR: [10.75823575 10.96958907]
GNSDR: [11.12336922 10.90360317]
GSIR: [15.75842271 16.8774248 ]
GSAR: [12.52285986 12.34545599]
i= 788 leon_5_04.wav 2.595343589782715
gsdrsum= [12.24509698 12.99684325]
gnsdrsum= [12.4235352  12.66693653]
gsirsum= [18.00488485 20.05074583]
gsarsum= [14.11623791 14.10933091]
sdr [11.26000815 11.43951587] sdr_mixed [0.02207172 0.20792399]
GSDR: [11.26000815 11.43951587]
GNSDR: [11.23793643 11.23159188]
GSIR: [17.58218469 18.47147808]
GSAR: [12.48847911 12.45942946]
i= 789 leon_5_05.wav 2.6594290733337402
gsdrsum= [12.24384845 12.99486945]
gnsdrsum= [12.42203254 12.66511734]
gsirsum= [18.00434911 20.04874423]
gsarsum= [14.11417484 14.10723978]
sdr [13.29609185 14.4273843 ] sdr_mixed [-0.82530327  0.86733813]
GSDR: [13.29609185 14.4273843 ]
GNSDR: [14.12139512 13.56004617]
GSIR: [20.63625708 23.20096784]
GSAR: [14.21917295 15.06607259]
i= 790 leon_5_06.wav 2.079141139984131
gsdrsum= [12.2451804  12.99668276]
gnsdrsum= [12.42418364 12.66625016]
gsirsum= [18.00768064 20.05273438]
gsarsum= [14.11430775 14.10845349]
sdr [12.1521545  13.91065902] sdr_mixed [-0.51411626  0.63750604]
GSDR: [12.1521545  13.91065902]
GNSDR: [12.66627076 13.27315298]
GSIR: [17.03966097 22.91478015]
GSAR: [13.94109504 14.51655861]
i= 791 leon_5_07.wav 2.738057851791382
gsdrsum= [12.2450628  12.99783823]
gnsdrsum= [12.42448969 12.66701742]
gsirsum= [18.00645684 20.05635265]
gsarsum= [14.11408877 14.10896943]
sdr [12.85976771 13.98747529] sdr_mixed [-0.59403064  0.60189423]
GSDR: [12.85976771 13.98747529]
GNSDR: [13.45379834 13.38558106]
GSIR: [18.69247091 22.07252997]
GSAR: [14.23193169 14.74790963]
i= 792 leon_5_08.wav 2.694685697555542
gsdrsum= [12.24583894 12.99908777]
gnsdrsum= [12.42578932 12.6679247 ]
gsirsum= [18.00732302 20.05889832]
gsarsum= [14.11423756 14.10977617]
sdr [12.96351145 13.11163281] sdr_mixed [ 0.47233562 -0.35804446]
GSDR: [12.96351145 13.11163281]
GNSDR: [12.49117583 13.46967726]
GSIR: [18.51317662 21.14215149]
GSAR: [14.44268559 13.88857123]
i= 793 leon_5_09.wav 2.713449239730835
gsdrsum= [12.24674395 12.9992297 ]
gnsdrsum= [12.42587177 12.66893573]
gsirsum= [18.00796092 20.06026434]
gsarsum= [14.11465175 14.10949722]
sdr [13.25677425 13.75847586] sdr_mixed [-0.16815547  0.01559403]
GSDR: [13.25677425 13.75847586]
GNSDR: [13.42492973 13.74288183]
GSIR: [19.43368613 22.65591152]
GSAR: [14.50448202 14.38129821]
i= 794 leon_5_10.wav 2.8233978748321533
gsdrsum= [12.24801603 13.00018593]
gnsdrsum= [12.42713003 12.67028831]
gsirsum= [18.00975655 20.06353342]
gsarsum= [14.11514272 14.10983954]
sdr [13.2098309  14.23137876] sdr_mixed [-0.41837182  0.51809551]
GSDR: [13.2098309  14.23137876]
GNSDR: [13.62820272 13.71328325]
GSIR: [18.89900109 23.05967916]
GSAR: [14.63116761 14.86244458]
i= 795 leon_5_11.wav 2.744237184524536
gsdrsum= [12.24922586 13.0017346 ]
gnsdrsum= [12.42864082 12.67160025]
gsirsum= [18.01087509 20.06730216]
gsarsum= [14.1157918  14.11078622]
sdr [14.29796425 14.62631928] sdr_mixed [-0.02678162 -0.01498942]
GSDR: [14.29796425 14.62631928]
GNSDR: [14.32474588 14.6413087 ]
GSIR: [20.02007686 21.8926642 ]
GSAR: [15.69460256 15.55692394]
i= 796 leon_5_12.wav 2.771850347518921
gsdrsum= [12.25179965 13.00377553]
gnsdrsum= [12.43102286 12.67407476]
gsirsum= [18.01339922 20.06959533]
gsarsum= [14.11777523 14.11260297]
sdr [13.43689532 14.5547228 ] sdr_mixed [-0.00325375  0.05341533]
GSDR: [13.43689532 14.5547228 ]
GNSDR: [13.44014908 14.50130747]
GSIR: [18.00478101 22.60844036]
GSAR: [15.37137295 15.31783812]
i= 797 leon_6_01.wav 3.181209087371826
gsdrsum= [12.2532866  13.00572151]
gnsdrsum= [12.43228901 12.6763674 ]
gsirsum= [18.0133884  20.07278083]
gsarsum= [14.11934813 14.11411519]
sdr [16.81881302 17.63370719] sdr_mixed [-0.19120456  0.33287633]
GSDR: [16.81881302 17.63370719]
GNSDR: [17.01001758 17.30083086]
GSIR: [23.84007487 28.55432033]
GSAR: [17.79795958 18.00612497]
i= 798 leon_6_02.wav 3.286438465118408
gsdrsum= [12.25900781 13.01152099]
gnsdrsum= [12.43802552 12.68216247]
gsirsum= [18.02069001 20.08340932]
gsarsum= [14.12395792 14.11899239]
sdr [13.76717768 14.31587795] sdr_mixed [0.22503801 0.01985235]
GSDR: [13.76717768 14.31587795]
GNSDR: [13.54213966 14.29602559]
GSIR: [19.84620763 24.03329324]
GSAR: [15.0420252  14.82314069]
i= 799 leon_6_03.wav 3.1755082607269287
gsdrsum= [12.26089538 13.01315348]
gnsdrsum= [12.43940739 12.68418232]
gsirsum= [18.02297477 20.08835286]
gsarsum= [14.12510694 14.11987368]
sdr [10.50224582 11.29353179] sdr_mixed [-0.12927333  0.36679794]
GSDR: [10.50224582 11.29353179]
GNSDR: [10.63151915 10.92673385]
GSIR: [16.05163825 17.71222095]
GSAR: [12.02727631 12.49086925]
i= 800 leon_6_04.wav 3.2318177223205566
gsdrsum= [12.25869707 13.01100395]
gnsdrsum= [12.43714753 12.68198551]
gsirsum= [18.0205106  20.08538269]
gsarsum= [14.12248465 14.11783742]
sdr [12.27740421 13.17803458] sdr_mixed [0.04622364 0.40680902]
GSDR: [12.27740421 13.17803458]
GNSDR: [12.23118057 12.77122556]
GSIR: [16.63991331 19.11664641]
GSAR: [14.35119772 14.50800088]
i= 801 leon_6_05.wav 3.2680394649505615
gsdrsum= [12.25872042 13.01121248]
gnsdrsum= [12.43689039 12.68209692]
gsirsum= [18.018787   20.08417328]
gsarsum= [14.12277019 14.11832452]
sdr [ 9.67926488 10.3425744 ] sdr_mixed [ 0.10448212 -0.08201672]
GSDR: [ 9.67926488 10.3425744 ]
GNSDR: [ 9.57478275 10.42459111]
GSIR: [13.81221393 17.197382  ]
GSAR: [11.97520589 11.42808615]
i= 802 leon_6_06.wav 2.7760536670684814
gsdrsum= [12.25550414 13.007885  ]
gnsdrsum= [12.43332168 12.67928208]
gsirsum= [18.0135419  20.08057379]
gsarsum= [14.12009242 14.11497011]
sdr [13.01706476 12.0010135 ] sdr_mixed [ 1.76098483 -1.11451313]
GSDR: [13.01706476 12.0010135 ]
GNSDR: [11.25607993 13.11552663]
GSIR: [18.00076437 19.33151774]
GSAR: [14.74378878 12.93929634]
i= 803 leon_6_07.wav 2.137273073196411
gsdrsum= [12.25645254 13.00663112]
gnsdrsum= [12.43185562 12.67982535]
gsirsum= [18.01352599 20.07964097]
gsarsum= [14.12086913 14.113506  ]
sdr [10.75558248 11.78368856] sdr_mixed [-0.21523649  0.44847297]
GSDR: [10.75558248 11.78368856]
GNSDR: [10.97081897 11.33521559]
GSIR: [15.36654862 18.54933934]
GSAR: [12.72331249 12.8708879 ]
i= 804 leon_6_08.wav 2.7517013549804688
gsdrsum= [12.25458578 13.00511004]
gnsdrsum= [12.43003841 12.67815295]
gsirsum= [18.01023373 20.07773761]
gsarsum= [14.11913088 14.11196046]
sdr [10.40800381 12.12237998] sdr_mixed [-0.46707348  0.64123817]
GSDR: [10.40800381 12.12237998]
GNSDR: [10.87507729 11.48114181]
GSIR: [14.6227066  19.67764906]
GSAR: [12.62369474 13.00741613]
i= 805 leon_6_09.wav 2.112344741821289
gsdrsum= [12.25229189 13.00401348]
gnsdrsum= [12.42810678 12.67666598]
gsirsum= [18.00602562 20.07724061]
gsarsum= [14.11727319 14.11058835]
sdr [13.69212665 12.28253556] sdr_mixed [ 1.68793125 -1.44822971]
GSDR: [13.69212665 12.28253556]
GNSDR: [12.00419539 13.73076527]
GSIR: [20.38139518 21.54997888]
GSAR: [14.77929527 12.85997883]
i= 806 leon_7_01.wav 2.785642623901367
gsdrsum= [12.25407829 13.00311835]
gnsdrsum= [12.42758084 12.67797379]
gsirsum= [18.00897273 20.07906783]
gsarsum= [14.11809456 14.10903673]
sdr [11.7500996  12.48061329] sdr_mixed [0.12866804 0.15432533]
GSDR: [11.7500996  12.48061329]
GNSDR: [11.62143156 12.32628797]
GSIR: [16.90588459 20.74964289]
GSAR: [13.41844638 13.21755292]
i= 807 leon_7_02.wav 2.7923238277435303
gsdrsum= [12.25345378 13.00247088]
gnsdrsum= [12.42658189 12.677538  ]
gsirsum= [18.00760583 20.07989877]
gsarsum= [14.11722759 14.10793204]
sdr [11.47983423 12.88348774] sdr_mixed [-1.00208612  0.99545167]
GSDR: [11.47983423 12.88348774]
GNSDR: [12.48192034 11.88803607]
GSIR: [17.95249035 21.32456081]
GSAR: [12.65745723 13.58650478]
i= 808 leon_7_03.wav 2.8491127490997314
gsdrsum= [12.25249633 13.00232363]
gnsdrsum= [12.42665038 12.67656089]
gsirsum= [18.00753762 20.0814392 ]
gsarsum= [14.11542094 14.10728671]
sdr [ 9.8575138  11.20975404] sdr_mixed [-0.41781789  0.62118213]
GSDR: [ 9.8575138  11.20975404]
GNSDR: [10.27533169 10.58857191]
GSIR: [13.99356796 16.88035195]
GSAR: [12.14440829 12.67054313]
i= 809 leon_7_04.wav 2.8102381229400635
gsdrsum= [12.24953591 13.00010784]
gnsdrsum= [12.42399115 12.67397994]
gsirsum= [18.00257597 20.07748235]
gsarsum= [14.11298458 14.10551076]
sdr [11.31958912 12.20098554] sdr_mixed [-0.44266444  0.75062854]
GSDR: [11.31958912 12.20098554]
GNSDR: [11.76225357 11.450357  ]
GSIR: [17.32442059 19.52157757]
GSAR: [12.6539259  13.13937556]
i= 810 leon_7_05.wav 3.1385467052459717
gsdrsum= [12.24838782 12.99912127]
gnsdrsum= [12.42317419 12.67246929]
gsirsum= [18.00173874 20.07679605]
gsarsum= [14.11118328 14.104318  ]
sdr [10.96950262 11.54985907] sdr_mixed [-0.22194296  0.41567453]
GSDR: [10.96950262 11.54985907]
GNSDR: [11.19144558 11.13418454]
GSIR: [17.18154298 19.5504004 ]
GSAR: [12.23922736 12.34706207]
i= 811 leon_7_06.wav 3.0707802772521973
gsdrsum= [12.2468109  12.99733427]
gnsdrsum= [12.42165541 12.67057252]
gsirsum= [18.00072741 20.07614698]
gsarsum= [14.10887507 14.10215122]
sdr [10.94140737 11.77274338] sdr_mixed [-0.36341239  0.52617181]
GSDR: [10.94140737 11.77274338]
GNSDR: [11.30481976 11.24657156]
GSIR: [17.26143898 20.29628203]
GSAR: [12.17623629 12.47061237]
i= 812 leon_7_07.wav 2.6823010444641113
gsdrsum= [12.24520326 12.99582615]
gnsdrsum= [12.42028    12.66881882]
gsirsum= [17.99981695 20.07641808]
gsarsum= [14.10649497 14.10014194]
sdr [10.26466198 10.83805231] sdr_mixed [0.07257303 0.06427979]
GSDR: [10.26466198 10.83805231]
GNSDR: [10.19208894 10.77377252]
GSIR: [15.75921503 18.79999498]
GSAR: [11.81838371 11.65153829]
i= 813 leon_7_08.wav 3.122387170791626
gsdrsum= [12.24276717 12.99317206]
gnsdrsum= [12.4175393  12.66648789]
gsirsum= [17.99706098 20.07484807]
gsarsum= [14.10368057 14.09713013]
sdr [12.10345525 12.92415849] sdr_mixed [-0.08983083 -0.01043356]
GSDR: [12.10345525 12.92415849]
GNSDR: [12.19328608 12.93459205]
GSIR: [16.62392778 20.81645059]
GSAR: [14.0888621  13.72998833]
i= 814 leon_7_09.wav 2.7514455318450928
gsdrsum= [12.24259603 12.99308728]
gnsdrsum= [12.4172638  12.66681726]
gsirsum= [17.99537409 20.07575913]
gsarsum= [14.10366236 14.09667909]
sdr [11.25105745 12.34840633] sdr_mixed [-0.31872021  0.90250098]
GSDR: [11.25105745 12.34840633]
GNSDR: [11.56977765 11.44590535]
GSIR: [17.06974335 20.30598656]
GSAR: [12.65433722 13.14613333]
i= 815 leon_7_10.wav 3.168383836746216
gsdrsum= [12.24137941 12.99229626]
gnsdrsum= [12.41622394 12.66531921]
gsirsum= [17.99423835 20.07604161]
gsarsum= [14.10188405 14.09551278]
sdr [11.03876662 11.0315357 ] sdr_mixed [ 0.59498432 -0.05153328]
GSDR: [11.03876662 11.0315357 ]
GNSDR: [10.4437823  11.08306898]
GSIR: [17.13886828 18.00361696]
GSAR: [12.34509911 12.07328659]
i= 816 leon_7_11.wav 2.7856252193450928
gsdrsum= [12.23990562 12.98989336]
gnsdrsum= [12.41380673 12.66338018]
gsirsum= [17.9931901  20.07350188]
gsarsum= [14.09973113 14.09303456]
sdr [11.52448879 12.0903032 ] sdr_mixed [-0.0250944   0.36564595]
GSDR: [11.52448879 12.0903032 ]
GNSDR: [11.54958319 11.72465725]
GSIR: [18.82054906 20.40537902]
GSAR: [12.47687076 12.82222118]
i= 817 leon_7_12.wav 3.1747846603393555
gsdrsum= [12.23902996 12.98879227]
gnsdrsum= [12.41274893 12.66223119]
gsirsum= [17.99420278 20.07390809]
gsarsum= [14.09774476 14.0914791 ]
sdr [ 9.53174835 10.56743483] sdr_mixed [-0.31965295  0.8058722 ]
GSDR: [ 9.53174835 10.56743483]
GNSDR: [9.8514013  9.76156263]
GSIR: [14.65078644 16.12841527]
GSAR: [11.27500757 12.08615359]
i= 818 leon_7_13.wav 4.45717191696167
gsdrsum= [12.23572033 12.98583218]
gnsdrsum= [12.4096177  12.65868514]
gsirsum= [17.99011547 20.06908475]
gsarsum= [14.09429398 14.0890276 ]
sdr [14.21555679 14.39716162] sdr_mixed [-0.10448747  0.264607  ]
GSDR: [14.21555679 14.39716162]
GNSDR: [14.32004426 14.13255463]
GSIR: [21.12727613 21.63252172]
GSAR: [15.23774523 15.33667794]
i= 819 leon_8_01.wav 2.7814133167266846
gsdrsum= [12.23813771 12.98755542]
gnsdrsum= [12.41195033 12.66048473]
gsirsum= [17.99394595 20.07099371]
gsarsum= [14.09569014 14.09055098]
sdr [14.22442057 14.37405714] sdr_mixed [0.00358676 0.57256081]
GSDR: [14.22442057 14.37405714]
GNSDR: [14.2208338  13.80149633]
GSIR: [20.73051053 21.40761199]
GSAR: [15.35988407 15.36355616]
i= 820 leon_8_02.wav 2.744518518447876
gsdrsum= [12.24056    12.98924627]
gnsdrsum= [12.41415629 12.66187621]
gsirsum= [17.99728322 20.07262373]
gsarsum= [14.09723184 14.09210343]
sdr [14.6186662  15.14576454] sdr_mixed [-0.35203404  0.5652839 ]
GSDR: [14.6186662  15.14576454]
GNSDR: [14.97070024 14.58048064]
GSIR: [21.78137737 23.05313721]
GSAR: [15.57429109 15.93428536]
i= 821 leon_8_03.wav 2.7107059955596924
gsdrsum= [12.2434566  12.99187297]
gnsdrsum= [12.41727023 12.66421312]
gsirsum= [18.00189235 20.07625408]
gsarsum= [14.09903094 14.09434725]
sdr [12.79740791 12.64231188] sdr_mixed [-0.20431551  0.35930865]
GSDR: [12.79740791 12.64231188]
GNSDR: [13.00172342 12.28300323]
GSIR: [19.46373522 18.07640745]
GSAR: [13.90012004 14.17333845]
i= 822 leon_8_04.wav 3.092247247695923
gsdrsum= [12.24413051 12.99144771]
gnsdrsum= [12.41798124 12.66374936]
gsirsum= [18.00367075 20.07382117]
gsarsum= [14.09878895 14.09444335]
sdr [12.40422849 12.76471419] sdr_mixed [-0.10498042  0.18950395]
GSDR: [12.40422849 12.76471419]
GNSDR: [12.50920891 12.57521024]
GSIR: [18.97290978 20.36486706]
GSAR: [13.53995583 13.63347284]
i= 823 leon_8_05.wav 2.771174430847168
gsdrsum= [12.24432504 12.99117221]
gnsdrsum= [12.41809209 12.66364178]
gsirsum= [18.00484844 20.07417481]
gsarsum= [14.09810993 14.09388324]
sdr [13.65601667 14.04029403] sdr_mixed [-0.1278675   0.01828209]
GSDR: [13.65601667 14.04029403]
GNSDR: [13.78388417 14.02201194]
GSIR: [19.67549215 21.97272157]
GSAR: [14.9523274  14.83003036]
i= 824 leon_8_06.wav 2.748202085494995
gsdrsum= [12.24603826 12.99244542]
gnsdrsum= [12.4197496  12.66529029]
gsirsum= [18.00687592 20.07647888]
gsarsum= [14.0991466  14.09477662]
sdr [13.38810055 14.22345941] sdr_mixed [-0.54007068  0.69225737]
GSDR: [13.38810055 14.22345941]
GNSDR: [13.92817123 13.53120203]
GSIR: [21.26547805 23.31514742]
GSAR: [14.19332234 14.81495962]
i= 825 leon_8_07.wav 3.3281092643737793
gsdrsum= [12.24742257 12.99393756]
gnsdrsum= [12.42157799 12.66633988]
gsirsum= [18.01082574 20.08040453]
gsarsum= [14.09926076 14.09564957]
sdr [14.40462246 14.79568114] sdr_mixed [-0.26106343  0.44311833]
GSDR: [14.40462246 14.79568114]
GNSDR: [14.66568589 14.35256282]
GSIR: [22.17808651 22.99892715]
GSAR: [15.22426829 15.52956493]
i= 826 leon_8_08.wav 2.761251211166382
gsdrsum= [12.2500342  12.99611885]
gnsdrsum= [12.42429483 12.66838131]
gsirsum= [18.01587085 20.08393786]
gsarsum= [14.10062275 14.09738555]
sdr [14.52840257 14.88108072] sdr_mixed [0.05742838 0.52796846]
GSDR: [14.52840257 14.88108072]
GNSDR: [14.47097419 14.35311225]
GSIR: [20.64967047 22.40043867]
GSAR: [15.78198114 15.75219487]
i= 827 leon_8_09.wav 2.7593533992767334
gsdrsum= [12.25278918 12.99839812]
gnsdrsum= [12.42676965 12.67041847]
gsirsum= [18.01905561 20.08673894]
gsarsum= [14.10265583 14.09938653]
sdr [13.57022778 13.83662144] sdr_mixed [-0.18827538  0.31464654]
GSDR: [13.57022778 13.83662144]
GNSDR: [13.75850316 13.5219749 ]
GSIR: [20.8235521  21.85473185]
GSAR: [14.51162836 14.61086483]
i= 828 leon_8_10.wav 4.4864983558654785
gsdrsum= [12.25438029 12.99941047]
gnsdrsum= [12.42837803 12.67144692]
gsirsum= [18.02244269 20.0888742 ]
gsarsum= [14.10314976 14.10000425]
sdr [11.48908172 11.16779705] sdr_mixed [-0.55457594  0.76224599]
GSDR: [11.48908172 11.16779705]
GNSDR: [12.04365766 10.40555106]
GSIR: [17.24108896 14.97998254]
GSAR: [12.91303251 13.63727253]
i= 829 leon_8_11.wav 2.8006529808044434
gsdrsum= [12.25345713 12.99720105]
gnsdrsum= [12.42791395 12.66871363]
gsirsum= [18.02150016 20.08271149]
gsarsum= [14.10171415 14.09944607]
sdr [12.90897735 12.94783295] sdr_mixed [ 0.42960068 -0.25598805]
GSDR: [12.90897735 12.94783295]
GNSDR: [12.47937667 13.20382099]
GSIR: [19.5421671  22.05171762]
GSAR: [14.01996487 13.54441911]
i= 830 leon_8_12.wav 3.026327133178711
gsdrsum= [12.25424691 12.99714157]
gnsdrsum= [12.42797595 12.66935834]
gsirsum= [18.02333229 20.08508378]
gsarsum= [14.10161566 14.09877737]
sdr [13.04952442 14.22406807] sdr_mixed [-0.76498574  0.92455812]
GSDR: [13.04952442 14.22406807]
GNSDR: [13.81451016 13.29950995]
GSIR: [20.43677218 23.30210928]
GSAR: [13.96377205 14.81755094]
i= 831 leon_8_13.wav 3.2033042907714844
gsdrsum= [12.25520392 12.99861801]
gnsdrsum= [12.42964447 12.67011665]
gsirsum= [18.02623655 20.08895505]
gsarsum= [14.10144978 14.09964232]
sdr [13.8233532  14.40973506] sdr_mixed [-0.29964555  0.62168972]
GSDR: [13.8233532  14.40973506]
GNSDR: [14.12299875 13.78804533]
GSIR: [21.08496454 22.36738332]
GSAR: [14.76075253 15.19226837]
i= 832 leon_9_01.wav 3.2132937908172607
gsdrsum= [12.25708872 13.00031407]
gnsdrsum= [12.43167975 12.67146031]
gsirsum= [18.0299129  20.09169355]
gsarsum= [14.10224222 14.10095557]
sdr [12.31325426 12.22962563] sdr_mixed [ 0.59169252 -0.08065994]
GSDR: [12.31325426 12.22962563]
GNSDR: [11.72156175 12.31028557]
GSIR: [19.32471507 20.81237223]
GSAR: [13.32737273 12.91338772]
i= 833 leon_9_02.wav 3.1188719272613525
gsdrsum= [12.25715614 12.99938887]
gnsdrsum= [12.43082726 12.67102673]
gsirsum= [18.03146729 20.09255871]
gsarsum= [14.101312   14.09952992]
sdr [14.7172373  15.24423342] sdr_mixed [-0.12363939  0.18467495]
GSDR: [14.7172373  15.24423342]
GNSDR: [14.84087669 15.05955847]
GSIR: [21.7360878  24.32610943]
GSAR: [15.70810204 15.83292849]
i= 834 leon_9_03.wav 4.636017799377441
gsdrsum= [12.26010588 13.00208053]
gnsdrsum= [12.43371701 12.67389068]
gsirsum= [18.03590928 20.09763491]
gsarsum= [14.10323861 14.10160833]
sdr [14.39622944 15.08500701] sdr_mixed [ 0.07575061 -0.02795892]
GSDR: [14.39622944 15.08500701]
GNSDR: [14.32047882 15.11296593]
GSIR: [19.89601354 23.59588532]
GSAR: [15.87834733 15.76350602]
i= 835 leon_9_04.wav 3.130840301513672
gsdrsum= [12.26266411 13.00457505]
gnsdrsum= [12.43597661 12.67681172]
gsirsum= [18.03813695 20.10182443]
gsarsum= [14.10536449 14.10359863]
sdr [14.64664806 15.35834005] sdr_mixed [0.00501645 0.06597868]
GSDR: [14.64664806 15.35834005]
GNSDR: [14.64163161 15.29236137]
GSIR: [20.08148064 23.93702002]
GSAR: [16.15268421 16.02439183]
i= 836 leon_9_05.wav 4.45874810218811
gsdrsum= [12.26551577 13.00739056]
gnsdrsum= [12.43861495 12.67994037]
gsirsum= [18.04058114 20.10641198]
gsarsum= [14.10781343 14.10589623]
sdr [14.18569371 15.10592976] sdr_mixed [-0.0665402   0.13991892]
GSDR: [14.18569371 15.10592976]
GNSDR: [14.25223391 14.96601084]
GSIR: [19.90751934 24.99808737]
GSAR: [15.58356068 15.5893721 ]
i= 837 leon_9_06.wav 4.540379762649536
gsdrsum= [12.26780989 13.00989778]
gnsdrsum= [12.44078176 12.68267164]
gsirsum= [18.04281165 20.11225628]
gsarsum= [14.10957657 14.1076686 ]
sdr [12.79514809 14.07544789] sdr_mixed [ 0.49017234 -0.55338329]
GSDR: [12.79514809 14.07544789]
GNSDR: [12.30497574 14.62883118]
GSIR: [15.82793984 21.22375217]
GSAR: [15.89511294 15.0384277 ]
i= 838 stool_1_01.wav 2.8398332595825195
gsdrsum= [12.26843917 13.01116932]
gnsdrsum= [12.4406197  12.68499402]
gsirsum= [18.04016861 20.11358265]
gsarsum= [14.11170728 14.10877929]
sdr [13.72252501 16.54226052] sdr_mixed [-0.37184572  0.49944056]
GSDR: [13.72252501 16.54226052]
GNSDR: [14.09437073 16.04281996]
GSIR: [16.2911746  23.35756406]
GSAR: [17.3253622 17.5760763]
i= 839 stool_1_02.wav 2.7341387271881104
gsdrsum= [12.27017229 13.01537801]
gnsdrsum= [12.4425908 12.6889962]
gsirsum= [18.03808399 20.11744913]
gsarsum= [14.11553762 14.11291195]
sdr [12.1189645  14.27046337] sdr_mixed [-0.13699622  0.10308851]
GSDR: [12.1189645  14.27046337]
GNSDR: [12.25596072 14.16737485]
GSIR: [14.95934372 21.64215372]
GSAR: [15.44256627 15.17874828]
i= 840 stool_1_03.wav 3.108954906463623
gsdrsum= [12.26999228 13.01687216]
gnsdrsum= [12.44236862 12.69075618]
gsirsum= [18.03441882 20.11926426]
gsarsum= [14.11711742 14.1141808 ]
sdr [11.56578682 14.09322906] sdr_mixed [-0.46944101  0.6079699 ]
GSDR: [11.56578682 14.09322906]
GNSDR: [12.03522783 13.48525916]
GSIR: [14.50869719 21.55682531]
GSAR: [14.79566359 14.9817565 ]
i= 841 stool_1_04.wav 2.7636921405792236
gsdrsum= [12.26915493 13.01815201]
gnsdrsum= [12.4418845  12.69170089]
gsirsum= [18.03022653 20.1209736 ]
gsarsum= [14.11792425 14.1152124 ]
sdr [ 8.74242025 10.48790754] sdr_mixed [-0.42231958  0.30944408]
GSDR: [ 8.74242025 10.48790754]
GNSDR: [ 9.16473983 10.17846346]
GSIR: [11.9745657  17.19931044]
GSAR: [11.80889584 11.611448  ]
i= 842 stool_1_05.wav 3.132023811340332
gsdrsum= [12.26496641 13.01514697]
gnsdrsum= [12.43799241 12.68871605]
gsirsum= [18.02303453 20.1175037 ]
gsarsum= [14.11518194 14.11223881]
sdr [10.21594781 11.40141961] sdr_mixed [-0.09067257  0.38438468]
GSDR: [10.21594781 11.40141961]
GNSDR: [10.30662038 11.01703494]
GSIR: [13.94216848 17.65702161]
GSAR: [12.78358317 12.64907201]
i= 843 stool_1_06.wav 2.771872043609619
gsdrsum= [12.26253579 13.0132327 ]
gnsdrsum= [12.43546409 12.68673303]
gsirsum= [18.01819364 20.11458497]
gsarsum= [14.11360234 14.11050314]
sdr [ 9.72232284 10.59278127] sdr_mixed [-0.08970796  0.31600416]
GSDR: [ 9.72232284 10.59278127]
GNSDR: [ 9.8120308 10.2767771]
GSIR: [14.66656622 19.17454833]
GSAR: [11.54505811 11.29303478]
i= 844 stool_1_07.wav 3.211002826690674
gsdrsum= [12.25952606 13.01036487]
gnsdrsum= [12.43235576 12.68387763]
gsirsum= [18.01422252 20.11347119]
gsarsum= [14.11055904 14.10716491]
sdr [12.73546194 13.56853544] sdr_mixed [0.09086464 0.01153809]
GSDR: [12.73546194 13.56853544]
GNSDR: [12.6445973  13.55699735]
GSIR: [17.66925658 22.03542227]
GSAR: [14.49096005 14.26245276]
i= 845 stool_1_08.wav 2.8094680309295654
gsdrsum= [12.26008929 13.01102542]
gnsdrsum= [12.43260693 12.68491091]
gsirsum= [18.01381428 20.11574569]
gsarsum= [14.11100922 14.10734868]
sdr [12.18881336 12.89532251] sdr_mixed [-0.10755942  0.39884864]
GSDR: [12.18881336 12.89532251]
GNSDR: [12.29637278 12.49647386]
GSIR: [16.64988278 18.80559495]
GSAR: [14.20644591 14.23892178]
i= 846 stool_1_09.wav 1.7576963901519775
gsdrsum= [12.26000504 13.01088866]
gnsdrsum= [12.4324459  12.68468817]
gsirsum= [18.01220207 20.11419704]
gsarsum= [14.11112203 14.1075042 ]
sdr [14.77204087 15.01001637] sdr_mixed [-0.25129116  0.19927621]
GSDR: [14.77204087 15.01001637]
GNSDR: [15.02333203 14.81074017]
GSIR: [21.52272395 22.46323986]
GSAR: [15.83348677 15.89513335]
i= 847 stool_2_01.wav 3.147838592529297
gsdrsum= [12.26297085 13.0132489 ]
gnsdrsum= [12.43550479 12.68719827]
gsirsum= [18.01634672 20.11697041]
gsarsum= [14.11315552 14.10961475]
sdr [13.93983342 13.89114516] sdr_mixed [-0.11072012  0.87644473]
GSDR: [13.93983342 13.89114516]
GNSDR: [14.05055354 13.01470043]
GSIR: [22.2624709  19.77019662]
GSAR: [14.65678425 15.23430912]
i= 848 stool_2_02.wav 2.775512933731079
gsdrsum= [12.26494828 13.01428416]
gnsdrsum= [12.43740933 12.68758447]
gsirsum= [18.02135394 20.11656148]
gsarsum= [14.11379659 14.11094104]
sdr [13.38370106 13.95799719] sdr_mixed [-0.52846563  0.42463558]
GSDR: [13.38370106 13.95799719]
GNSDR: [13.9121667 13.5333616]
GSIR: [20.18482989 22.37348745]
GSAR: [14.44267347 14.65847997]
i= 849 stool_2_03.wav 3.10703444480896
gsdrsum= [12.26626601 13.01539572]
gnsdrsum= [12.43914639 12.68858068]
gsirsum= [18.02390221 20.11921981]
gsarsum= [14.11418396 14.11158596]
sdr [14.11240678 15.37142387] sdr_mixed [-1.97035889  2.08358566]
GSDR: [14.11240678 15.37142387]
GNSDR: [16.08276567 13.28783821]
GSIR: [22.82370898 20.4265629 ]
GSAR: [14.76257437 17.03623291]
i= 850 stool_2_04.wav 2.840339183807373
gsdrsum= [12.26843794 13.01816752]
gnsdrsum= [12.443433   12.68928569]
gsirsum= [18.02954904 20.1195814 ]
gsarsum= [14.11494677 14.11502672]
sdr [13.15529467 13.5122833 ] sdr_mixed [-0.13517518  0.10201984]
GSDR: [13.15529467 13.5122833 ]
GNSDR: [13.29046985 13.41026346]
GSIR: [20.6135319  24.33024592]
GSAR: [14.05229853 13.90379351]
i= 851 stool_2_05.wav 3.1039581298828125
gsdrsum= [12.26948007 13.01874815]
gnsdrsum= [12.44442834 12.6901329 ]
gsirsum= [18.03258544 20.1245293 ]
gsarsum= [14.11487316 14.1147785 ]
sdr [12.95723854 14.33906812] sdr_mixed [-0.48302601  0.56122025]
GSDR: [12.95723854 14.33906812]
GNSDR: [13.44026455 13.77784786]
GSIR: [18.2035039  24.56418975]
GSAR: [14.56397751 14.7874917 ]
i= 852 stool_2_06.wav 2.7893011569976807
gsdrsum= [12.2702873  13.02029782]
gnsdrsum= [12.44559716 12.69140956]
gsirsum= [18.03278605 20.12974017]
gsarsum= [14.11540027 14.11556807]
sdr [14.80185776 15.46318361] sdr_mixed [-0.20093681  0.28780698]
GSDR: [14.80185776 15.46318361]
GNSDR: [15.00279457 15.17537664]
GSIR: [21.91505068 26.82287472]
GSAR: [15.76847954 15.80196099]
i= 853 stool_2_07.wav 3.102065086364746
gsdrsum= [12.27325515 13.02316169]
gnsdrsum= [12.44859505 12.6943216 ]
gsirsum= [18.03733736 20.13758675]
gsarsum= [14.11733823 14.11754509]
sdr [14.57269998 14.71344256] sdr_mixed [0.00812032 0.0449455 ]
GSDR: [14.57269998 14.71344256]
GNSDR: [14.56457967 14.66849706]
GSIR: [22.46886388 23.76934939]
GSAR: [15.36646945 15.3079958 ]
i= 854 stool_2_08.wav 3.1473398208618164
gsdrsum= [12.2759477  13.02514094]
gnsdrsum= [12.45107278 12.69663328]
gsirsum= [18.0425265 20.1418394]
gsarsum= [14.11880092 14.11893906]
sdr [12.02459104 11.60258075] sdr_mixed [ 0.72948629 -0.34218128]
GSDR: [12.02459104 11.60258075]
GNSDR: [11.29510475 11.94476203]
GSIR: [17.64252063 18.11828917]
GSAR: [13.49104952 12.76519766]
i= 855 stool_3_01.wav 2.759397506713867
gsdrsum= [12.27565372 13.02347713]
gnsdrsum= [12.44972077 12.6957539 ]
gsirsum= [18.04205866 20.13947267]
gsarsum= [14.1180667  14.11735573]
sdr [11.12211084 12.19230698] sdr_mixed [-0.03798676  0.30125213]
GSDR: [11.12211084 12.19230698]
GNSDR: [11.1600976  11.89105484]
GSIR: [15.87595143 21.39503721]
GSAR: [13.00256013 12.77960912]
i= 856 stool_3_02.wav 4.546383857727051
gsdrsum= [12.27430612 13.02250614]
gnsdrsum= [12.4482142  12.69481383]
gsirsum= [18.03952816 20.14093945]
gsarsum= [14.11676354 14.11579295]
sdr [11.28754118 11.80478802] sdr_mixed [-0.51253469  0.52913201]
GSDR: [11.28754118 11.80478802]
GNSDR: [11.80007587 11.27565602]
GSIR: [15.73040651 16.41207285]
GSAR: [13.33698384 13.74814337]
i= 857 stool_3_03.wav 3.0981411933898926
gsdrsum= [12.27315471 13.02108523]
gnsdrsum= [12.44745792 12.69315787]
gsirsum= [18.03683373 20.13658838]
gsarsum= [14.11585365 14.11536395]
sdr [11.48277808 11.56262017] sdr_mixed [0.26019375 0.31801706]
GSDR: [11.48277808 11.56262017]
GNSDR: [11.22258433 11.24460311]
GSIR: [16.4790535 16.918859 ]
GSAR: [13.23200091 13.14554423]
i= 858 stool_3_04.wav 2.728816509246826
gsdrsum= [12.27223352 13.01938539]
gnsdrsum= [12.44603032 12.69146957]
gsirsum= [18.03501814 20.13283812]
gsarsum= [14.11482352 14.11423362]
sdr [10.72081389 11.46238023] sdr_mixed [-0.10914233 -0.13189136]
GSDR: [10.72081389 11.46238023]
GNSDR: [10.82995622 11.59427159]
GSIR: [15.04595339 18.37399388]
GSAR: [12.85701851 12.51392026]
i= 859 stool_3_05.wav 2.6899046897888184
gsdrsum= [12.27042744 13.01757281]
gnsdrsum= [12.44414898 12.69019228]
gsirsum= [18.03153844 20.13079057]
gsarsum= [14.11335925 14.11237063]
sdr [9.17938797 9.41731959] sdr_mixed [-0.23077617  0.24380421]
GSDR: [9.17938797 9.41731959]
GNSDR: [9.41016414 9.17351538]
GSIR: [13.2710323  13.72116466]
GSAR: [11.52445166 11.61279341]
i= 860 stool_3_06.wav 2.758023262023926
gsdrsum= [12.26683321 13.01338647]
gnsdrsum= [12.44062109 12.68610312]
gsirsum= [18.02600296 20.12333751]
gsarsum= [14.11034889 14.10946414]
sdr [10.84574441 12.40795519] sdr_mixed [-0.48480865  0.54174765]
GSDR: [10.84574441 12.40795519]
GNSDR: [11.33055306 11.86620754]
GSIR: [15.35767927 21.20218198]
GSAR: [12.86701316 13.05556695]
i= 861 stool_3_07.wav 2.7981929779052734
gsdrsum= [12.2651827  13.01268329]
gnsdrsum= [12.43933181 12.68515086]
gsirsum= [18.02290387 20.12459053]
gsarsum= [14.10890483 14.1082401 ]
sdr [11.05104855 11.82575089] sdr_mixed [-0.39504115  0.31368586]
GSDR: [11.05104855 11.82575089]
GNSDR: [11.4460897  11.51206503]
GSIR: [16.2464217  19.34991108]
GSAR: [12.71633587 12.72106719]
i= 862 stool_3_08.wav 4.368743658065796
gsdrsum= [12.26377419 13.01130634]
gnsdrsum= [12.43817956 12.68378997]
gsirsum= [18.02084298 20.12369183]
gsarsum= [14.10728932 14.10663085]
sdr [11.6061456  12.24398169] sdr_mixed [-0.00792983  0.06335027]
GSDR: [11.6061456  12.24398169]
GNSDR: [11.61407543 12.18063142]
GSIR: [16.778826   20.69822548]
GSAR: [13.26967123 12.94972894]
i= 863 stool_3_09.wav 3.1938393115997314
gsdrsum= [12.26301217 13.01041721]
gnsdrsum= [12.43722463 12.68320694]
gsirsum= [18.0194038  20.12435757]
gsarsum= [14.10631873 14.1052903 ]
sdr [ 9.32574589 10.64305379] sdr_mixed [-0.7120103   0.70173626]
GSDR: [ 9.32574589 10.64305379]
GNSDR: [10.03775619  9.94131752]
GSIR: [14.26656989 17.67254596]
GSAR: [11.16390628 11.675857  ]
i= 864 stool_3_10.wav 2.7792463302612305
gsdrsum= [12.25961255 13.0076772 ]
gnsdrsum= [12.43444747 12.68003345]
gsirsum= [18.01506024 20.12151982]
gsarsum= [14.10291316 14.10247845]
sdr [13.45250831 14.7653834 ] sdr_mixed [0.28110242 0.3689922 ]
GSDR: [13.45250831 14.7653834 ]
GNSDR: [13.17140589 14.39639119]
GSIR: [17.35899069 22.28305046]
GSAR: [15.79935126 15.63754205]
i= 865 stool_4_01.wav 2.159626007080078
gsdrsum= [12.26099162 13.00970923]
gnsdrsum= [12.43529944 12.68201768]
gsirsum= [18.01430178 20.1240187 ]
gsarsum= [14.10487436 14.10425309]
sdr [10.90883174 13.05181885] sdr_mixed [-0.7798166   0.85600746]
GSDR: [10.90883174 13.05181885]
GNSDR: [11.68864834 12.19581139]
GSIR: [14.46993527 19.83025776]
GSAR: [13.5828443  14.12030729]
i= 866 stool_4_02.wav 2.1500349044799805
gsdrsum= [12.25943024 13.00975786]
gnsdrsum= [12.43443726 12.68145624]
gsirsum= [18.01020897 20.12367949]
gsarsum= [14.10427156 14.10427163]
sdr [10.82789418 11.50579772] sdr_mixed [-0.04161083  0.17449407]
GSDR: [10.82789418 11.50579772]
GNSDR: [10.869505   11.33130365]
GSIR: [16.05486929 18.930007  ]
GSAR: [12.48409675 12.42794914]
i= 867 stool_4_03.wav 4.1007983684539795
gsdrsum= [12.2577791  13.00802319]
gnsdrsum= [12.43263226 12.67989897]
gsirsum= [18.00795368 20.1223027 ]
gsarsum= [14.10240284 14.10233816]
sdr [11.86833946 13.75450038] sdr_mixed [0.05757867 0.24219571]
GSDR: [11.86833946 13.75450038]
GNSDR: [11.81076079 13.51230466]
GSIR: [15.10590152 22.29506561]
GSAR: [14.79468173 14.43474255]
i= 868 stool_4_04.wav 3.1096973419189453
gsdrsum= [12.25733044 13.00888318]
gnsdrsum= [12.43191582 12.68085797]
gsirsum= [18.0046103  20.12480588]
gsarsum= [14.1032004  14.10272111]
sdr [12.17860402 13.17342976] sdr_mixed [0.0218623  0.13419858]
GSDR: [12.17860402 13.17342976]
GNSDR: [12.15674171 13.03923118]
GSIR: [16.49835703 20.89678167]
GSAR: [14.28034925 14.01215244]
i= 869 stool_4_05.wav 2.792781114578247
gsdrsum= [12.25723984 13.00907254]
gnsdrsum= [12.43159917 12.68127036]
gsirsum= [18.00287699 20.12569423]
gsarsum= [14.10340425 14.10261689]
sdr [11.89601937 12.54968687] sdr_mixed [-0.23716397  0.81123486]
GSDR: [11.89601937 12.54968687]
GNSDR: [12.13318334 11.73845201]
GSIR: [16.47989125 17.68113834]
GSAR: [13.850318   14.21454927]
i= 870 stool_4_06.wav 2.147037982940674
gsdrsum= [12.25682465 13.00854451]
gnsdrsum= [12.43125616 12.68018666]
gsirsum= [18.00112643 20.1228844 ]
gsarsum= [14.10311335 14.10274555]
sdr [ 9.83437312 13.13599798] sdr_mixed [2.83945765 3.15672963]
GSDR: [ 9.83437312 13.13599798]
GNSDR: [6.99491547 9.97926835]
GSIR: [15.61937663 22.06391531]
GSAR: [11.28269978 13.75774884]
i= 871 stool_4_07.wav 2.1414260864257812
gsdrsum= [12.25404342 13.00869084]
gnsdrsum= [12.42501467 12.67708572]
gsirsum= [17.99839193 20.12511291]
gsarsum= [14.09987522 14.10234945]
sdr [10.94601108 11.7103178 ] sdr_mixed [-0.20505723  0.44933578]
GSDR: [10.94601108 11.7103178 ]
GNSDR: [11.15106831 11.26098202]
GSIR: [16.30844915 19.73839489]
GSAR: [12.53942763 12.50033638]
i= 872 stool_4_08.wav 4.540821552276611
gsdrsum= [12.25254338 13.00720188]
gnsdrsum= [12.42355372 12.67546175]
gsirsum= [17.99645392 20.12466942]
gsarsum= [14.09808571 14.10051228]
sdr [10.2350613  10.88732011] sdr_mixed [-0.42865941  0.39083907]
GSDR: [10.2350613  10.88732011]
GNSDR: [10.66372071 10.49648103]
GSIR: [15.58616146 17.81454417]
GSAR: [11.85106616 11.94342704]
i= 873 stool_4_09.wav 4.426191329956055
gsdrsum= [12.2502324 13.0047736]
gnsdrsum= [12.42153787 12.67296578]
gsirsum= [17.99369299 20.12202323]
gsarsum= [14.09551181 14.09804139]
sdr [10.84497602 11.15725285] sdr_mixed [-0.44516639  0.5295412 ]
GSDR: [10.84497602 11.15725285]
GNSDR: [11.29014242 10.62771165]
GSIR: [16.86697956 17.03695052]
GSAR: [12.18233725 12.53972231]
i= 874 stool_4_10.wav 4.363283395767212
gsdrsum= [12.24862456 13.00265974]
gnsdrsum= [12.42024337 12.67062568]
gsirsum= [17.99240384 20.1184934 ]
gsarsum= [14.09332282 14.09625842]
sdr [11.69979352 12.9415633 ] sdr_mixed [ 0.40947456 -0.3713305 ]
GSDR: [11.69979352 12.9415633 ]
GNSDR: [11.29031896 13.31289379]
GSIR: [15.10215217 21.32743674]
GSAR: [14.48262917 13.65385257]
i= 875 stool_5_01.wav 4.425735950469971
gsdrsum= [12.24799732 13.00258991]
gnsdrsum= [12.41895203 12.6713597 ]
gsirsum= [17.9891007  20.11987505]
gsarsum= [14.09376774 14.09575281]
sdr [10.96620514 12.71672104] sdr_mixed [-0.14947743  0.13876895]
GSDR: [10.96620514 12.71672104]
GNSDR: [11.11568257 12.57795209]
GSIR: [14.52232379 21.98708622]
GSAR: [13.64234879 13.29088123]
i= 876 stool_5_02.wav 2.7593796253204346
gsdrsum= [12.24653409 13.00226358]
gnsdrsum= [12.41746428 12.67125307]
gsirsum= [17.98514319 20.12200657]
gsarsum= [14.09325242 14.09483401]
sdr [10.17476463 11.81186242] sdr_mixed [-0.13319411  0.72509712]
GSDR: [10.17476463 11.81186242]
GNSDR: [10.30795874 11.08676529]
GSIR: [14.37683023 19.69169912]
GSAR: [12.40660963 12.6306504 ]
i= 877 stool_5_03.wav 2.74876070022583
gsdrsum= [12.24417175 13.00090622]
gnsdrsum= [12.41505891 12.66944635]
gsirsum= [17.98102881 20.12151591]
gsarsum= [14.09132923 14.09316447]
sdr [9.29136369 9.94702524] sdr_mixed [0.15045314 0.26739851]
GSDR: [9.29136369 9.94702524]
GNSDR: [9.14091055 9.67962673]
GSIR: [13.54975664 16.80462803]
GSAR: [11.52100885 11.0394946 ]
i= 878 stool_5_04.wav 4.379532098770142
gsdrsum= [12.24080865 12.997428  ]
gnsdrsum= [12.41132981 12.66604109]
gsirsum= [17.9759818  20.11773814]
gsarsum= [14.08840176 14.08968649]
sdr [11.11611216 11.57774989] sdr_mixed [-0.0522931   0.10666668]
GSDR: [11.11611216 11.57774989]
GNSDR: [11.16840526 11.47108321]
GSIR: [16.75654196 19.0794707 ]
GSAR: [12.590692   12.48110463]
i= 879 stool_5_05.wav 4.407150030136108
gsdrsum= [12.23952913 12.99581289]
gnsdrsum= [12.40991579 12.66468164]
gsirsum= [17.9745945  20.11655694]
gsarsum= [14.08669788 14.08785648]
sdr [10.55612665 11.80606106] sdr_mixed [-0.75565888  0.78902906]
GSDR: [10.55612665 11.80606106]
GNSDR: [11.31178553 11.017032  ]
GSIR: [15.96881636 19.15667132]
GSAR: [12.13716305 12.74185229]
i= 880 stool_5_06.wav 4.4275898933410645
gsdrsum= [12.23761617 12.9944609 ]
gnsdrsum= [12.40866792 12.66280931]
gsirsum= [17.9723152  20.11546616]
gsarsum= [14.0844825  14.08632693]
sdr [10.80819226 12.51377305] sdr_mixed [-0.99289781  1.03747832]
GSDR: [10.80819226 12.51377305]
GNSDR: [11.80109007 11.47629474]
GSIR: [15.24962131 18.68220496]
GSAR: [12.87165596 13.77341101]
i= 881 stool_5_07.wav 2.7192044258117676
gsdrsum= [12.23599367 12.99391528]
gnsdrsum= [12.40797827 12.66146253]
gsirsum= [17.96922475 20.11383931]
gsarsum= [14.08310585 14.08597174]
sdr [10.28430463 10.734966  ] sdr_mixed [-0.19720806  0.37347282]
GSDR: [10.28430463 10.734966  ]
GNSDR: [10.48151269 10.36149317]
GSIR: [16.35099448 17.48145834]
GSAR: [11.61790895 11.84393306]
i= 882 stool_5_08.wav 2.746267080307007
gsdrsum= [12.23378087 12.99135412]
gnsdrsum= [12.40579407 12.65885485]
gsirsum= [17.96739002 20.11085475]
gsarsum= [14.08031084 14.08342975]
sdr [11.82021953 13.28371776] sdr_mixed [-0.1505306   0.35833325]
GSDR: [11.82021953 13.28371776]
GNSDR: [11.97075013 12.9253845 ]
GSIR: [15.27936605 19.76125263]
GSAR: [14.55065447 14.43652961]
i= 883 tammy_1_01.wav 4.356664180755615
gsdrsum= [12.23331251 12.99168522]
gnsdrsum= [12.40530138 12.6591567 ]
gsirsum= [17.96434582 20.11045882]
gsarsum= [14.08084351 14.08382964]
sdr [12.16566593 13.13905295] sdr_mixed [ 0.85110822 -1.0045405 ]
GSDR: [12.16566593 13.13905295]
GNSDR: [11.31455771 14.14359345]
GSIR: [14.93133981 20.60991368]
GSAR: [15.57252796 14.03333035]
i= 884 tammy_1_02.wav 3.0667383670806885
gsdrsum= [12.23323599 12.99185192]
gnsdrsum= [12.40406751 12.66083593]
gsirsum= [17.96091482 20.11102382]
gsarsum= [14.08253093 14.08377251]
sdr [12.4405225  14.84171196] sdr_mixed [-0.72110814  0.94675169]
GSDR: [12.4405225  14.84171196]
GNSDR: [13.16163065 13.89496026]
GSIR: [15.24502624 20.2861329 ]
GSAR: [15.79475795 16.3419682 ]
i= 885 tammy_1_03.wav 2.7612900733947754
gsdrsum= [12.23347021 12.99394216]
gnsdrsum= [12.40492351 12.66223042]
gsirsum= [17.95784602 20.11122168]
gsarsum= [14.08446565 14.08632414]
sdr [11.21552569 13.14192091] sdr_mixed [ 0.20694016 -0.20880057]
GSDR: [11.21552569 13.14192091]
GNSDR: [11.00858553 13.35072148]
GSIR: [13.86157184 20.37542172]
GSAR: [14.79837547 14.09180223]
i= 886 tammy_1_04.wav 2.799628257751465
gsdrsum= [12.23232129 12.99410918]
gnsdrsum= [12.40334751 12.6630075 ]
gsirsum= [17.95322269 20.11151987]
gsarsum= [14.08527142 14.08633033]
sdr [11.68759307 13.11871777] sdr_mixed [0.05454915 0.40422495]
GSDR: [11.68759307 13.11871777]
GNSDR: [11.63304392 12.71449282]
GSIR: [14.82347321 18.74489788]
GSAR: [14.71657062 14.56555987]
i= 887 tammy_1_05.wav 2.7351529598236084
gsdrsum= [12.23170716 12.99424966]
gnsdrsum= [12.40247907 12.66306554]
gsirsum= [17.94969422 20.10997915]
gsarsum= [14.08598314 14.08687061]
sdr [12.5901014  14.40043411] sdr_mixed [0.04225987 0.25266973]
GSDR: [12.5901014  14.40043411]
GNSDR: [12.54784153 14.14776438]
GSIR: [15.49640097 20.45311045]
GSAR: [15.82775987 15.67813326]
i= 888 tammy_1_06.wav 2.7628777027130127
gsdrsum= [12.23211076 12.99583321]
gnsdrsum= [12.40264277 12.6647375 ]
gsirsum= [17.9469315  20.11036556]
gsarsum= [14.0879446  14.08866257]
sdr [12.915723   14.44570743] sdr_mixed [-0.35670608  0.2071412 ]
GSDR: [12.915723   14.44570743]
GNSDR: [13.27242908 14.23856623]
GSIR: [16.01509223 20.50189471]
GSAR: [15.94611682 15.72181518]
i= 889 tammy_1_07.wav 2.7763469219207764
gsdrsum= [12.23287973 12.99746411]
gnsdrsum= [12.40362116 12.66650783]
gsirsum= [17.94475845 20.11080598]
gsarsum= [14.09003479 14.09049964]
sdr [11.94619081 14.81225216] sdr_mixed [-0.23617004  0.29058198]
GSDR: [11.94619081 14.81225216]
GNSDR: [12.18236085 14.52167019]
GSIR: [14.55086026 24.57181934]
GSAR: [15.553637   15.31251262]
i= 890 tammy_1_08.wav 2.836895227432251
gsdrsum= [12.23255761 12.9995032 ]
gnsdrsum= [12.40337255 12.66859229]
gsirsum= [17.94094509 20.11581835]
gsarsum= [14.09167928 14.09187269]
sdr [15.40230271 14.20983825] sdr_mixed [-0.14607755 -0.01843452]
GSDR: [15.40230271 14.20983825]
GNSDR: [15.54838026 14.22827277]
GSIR: [20.6379511  17.71264272]
GSAR: [16.98572065 16.85076378]
i= 891 titon_1_01.wav 2.714124917984009
gsdrsum= [12.23611512 13.0008616 ]
gnsdrsum= [12.4069023  12.67034277]
gsirsum= [17.94397203 20.11312118]
gsarsum= [14.09492737 14.09496909]
sdr [16.02002289 15.15552309] sdr_mixed [-0.0714862   0.41613486]
GSDR: [16.02002289 15.15552309]
GNSDR: [16.09150908 14.73938823]
GSIR: [23.22481428 19.46805692]
GSAR: [16.95759359 17.21413397]
i= 892 titon_1_02.wav 2.7368781566619873
gsdrsum= [12.24035717 13.00327714]
gnsdrsum= [12.41103302 12.67266233]
gsirsum= [17.94989225 20.11239802]
gsarsum= [14.09813663 14.09846591]
sdr [15.62027059 15.62250885] sdr_mixed [ 0.12837986 -0.08644529]
GSDR: [15.62027059 15.62250885]
GNSDR: [15.49189073 15.70895415]
GSIR: [22.68192542 23.56783079]
GSAR: [16.5949241  16.40134474]
i= 893 titon_1_03.wav 4.505347967147827
gsdrsum= [12.24414207 13.00621021]
gnsdrsum= [12.41448303 12.67606243]
gsirsum= [17.95519128 20.11626748]
gsarsum= [14.10093259 14.10104472]
sdr [16.24984888 14.90927365] sdr_mixed [ 1.01144063 -0.95145785]
GSDR: [16.24984888 14.90927365]
GNSDR: [15.23840825 15.8607315 ]
GSIR: [23.3503519  21.33576955]
GSAR: [17.21171746 16.0631899 ]
i= 894 titon_1_04.wav 2.733443021774292
gsdrsum= [12.24862272 13.00833891]
gnsdrsum= [12.41764179 12.6796247 ]
gsirsum= [17.96122614 20.11763158]
gsarsum= [14.10441221 14.10323951]
sdr [16.96869058 17.10919397] sdr_mixed [-0.03467179 -0.07141719]
GSDR: [16.96869058 17.10919397]
GNSDR: [17.00336237 17.18061117]
GSIR: [22.77990797 23.95283622]
GSAR: [18.31301476 18.13303247]
i= 895 titon_1_05.wav 2.8043782711029053
gsdrsum= [12.25389654 13.01292088]
gnsdrsum= [12.4227655  12.68465373]
gsirsum= [17.96661014 20.12191672]
gsarsum= [14.10911456 14.10774207]
sdr [14.92044389 15.37677896] sdr_mixed [-0.06016499 -0.02576036]
GSDR: [14.92044389 15.37677896]
GNSDR: [14.98060888 15.40253932]
GSIR: [20.91121684 24.78355518]
GSAR: [16.21488704 15.91997359]
i= 896 titon_1_06.wav 2.787912368774414
gsdrsum= [12.2568726  13.01555911]
gnsdrsum= [12.42562023 12.68768709]
gsirsum= [17.96989653 20.12711945]
gsarsum= [14.11146475 14.10976465]
sdr [14.81928447 15.11817927] sdr_mixed [-0.15996345  0.42694026]
GSDR: [14.81928447 15.11817927]
GNSDR: [14.97924792 14.691239  ]
GSIR: [20.78298314 21.21794522]
GSAR: [16.12392009 16.37418087]
i= 897 titon_1_07.wav 3.160830020904541
gsdrsum= [12.25972925 13.01790317]
gnsdrsum= [12.42846709 12.6899207 ]
gsirsum= [17.97303264 20.12833553]
gsarsum= [14.11370829 14.11228909]
sdr [15.97599396 17.02406032] sdr_mixed [ 0.1466068  -0.05614417]
GSDR: [15.97599396 17.02406032]
GNSDR: [15.82938715 17.08020449]
GSIR: [21.15301963 28.88833933]
GSAR: [17.58056332 17.32200875]
i= 898 titon_1_08.wav 3.162612199783325
gsdrsum= [12.26386763 13.02236437]
gnsdrsum= [12.4322543  12.69480966]
gsirsum= [17.97657383 20.13809054]
gsarsum= [14.11756893 14.11586338]
sdr [17.88876495 17.6091322 ] sdr_mixed [-0.14112523  0.39256754]
GSDR: [17.88876495 17.6091322 ]
GNSDR: [18.02989018 17.21656467]
GSIR: [26.76972323 24.47638696]
GSAR: [18.49966116 18.62485656]
i= 899 titon_2_01.wav 4.549656391143799
gsdrsum= [12.27012446 13.02746645]
gnsdrsum= [12.43848082 12.69983942]
gsirsum= [17.98635486 20.14291623]
gsarsum= [14.12244334 14.12087895]
sdr [19.87865247 19.73105137] sdr_mixed [ 0.48602117 -0.42649476]
GSDR: [19.87865247 19.73105137]
GNSDR: [19.39263129 20.15754613]
GSIR: [26.28915373 28.19117155]
GSAR: [21.01567609 20.40557954]
i= 900 titon_2_02.wav 3.1457953453063965
gsdrsum= [12.27857838 13.03491487]
gnsdrsum= [12.44620765 12.70812576]
gsirsum= [17.99558019 20.15185874]
gsarsum= [14.13010249 14.12786195]
sdr [19.27648549 19.34934286] sdr_mixed [ 0.02647803 -0.01588848]
GSDR: [19.27648549 19.34934286]
GNSDR: [19.25000746 19.36523134]
GSIR: [26.08434053 27.10762835]
GSAR: [20.30294801 20.15426065]
i= 901 titon_2_03.wav 4.4897072315216064
gsdrsum= [12.28634521 13.04192312]
gnsdrsum= [12.45375904 12.71551434]
gsirsum= [18.00455773 20.15957879]
gsarsum= [14.13695359 14.13455052]
sdr [21.37548974 20.34805673] sdr_mixed [ 1.35501426 -0.99703241]
GSDR: [21.37548974 20.34805673]
GNSDR: [20.02047548 21.34508914]
GSIR: [28.54053106 29.22119889]
GSAR: [22.30791211 20.95618103]
i= 902 titon_2_04.wav 2.743885040283203
gsdrsum= [12.29642186 13.05002304]
gnsdrsum= [12.46214786 12.72508149]
gsirsum= [18.01623841 20.16962494]
gsarsum= [14.14601231 14.1421133 ]
sdr [15.81513623 16.15577919] sdr_mixed [-0.46072983  0.27364669]
GSDR: [15.81513623 16.15577919]
GNSDR: [16.27586606 15.8821325 ]
GSIR: [21.99035822 22.63331654]
GSAR: [17.04155908 17.28656678]
i= 903 titon_2_05.wav 2.7455780506134033
gsdrsum= [12.30031856 13.05346242]
gnsdrsum= [12.46637124 12.72857767]
gsirsum= [18.02063943 20.17235328]
gsarsum= [14.14921889 14.14559553]
sdr [15.84401436 17.23203886] sdr_mixed [-0.09649407  0.72185724]
GSDR: [15.84401436 17.23203886]
GNSDR: [15.94050843 16.51018162]
GSIR: [21.27242216 26.78543619]
GSAR: [17.34249303 17.75128915]
i= 904 titon_2_06.wav 2.7688498497009277
gsdrsum= [12.30423857 13.05808474]
gnsdrsum= [12.47021432 12.73276086]
gsirsum= [18.02423653 20.17966863]
gsarsum= [14.15275127 14.14958413]
sdr [18.06491074 18.67859169] sdr_mixed [-0.12277086  0.13787865]
GSDR: [18.06491074 18.67859169]
GNSDR: [18.1876816  18.54071303]
GSIR: [24.72946031 28.58440931]
GSAR: [19.13384165 19.15277083]
i= 905 titon_2_07.wav 4.590365886688232
gsdrsum= [12.31060396 13.06429524]
gnsdrsum= [12.47653196 12.73917849]
gsirsum= [18.03164562 20.18895564]
gsarsum= [14.15825524 14.15511251]
sdr [15.95089102 16.47338752] sdr_mixed [-0.18013827  0.16899695]
GSDR: [15.95089102 16.47338752]
GNSDR: [16.1310293  16.30439057]
GSIR: [22.5523386 26.2399211]
GSAR: [17.04679369 16.9680056 ]
i= 906 titon_2_08.wav 4.439726829528809
gsdrsum= [12.31462194 13.06805804]
gnsdrsum= [12.48056562 12.7431136 ]
gsirsum= [18.03663535 20.19563441]
gsarsum= [14.16144347 14.15821725]
sdr [18.07355916 18.95055298] sdr_mixed [-0.36574176  0.33939375]
GSDR: [18.07355916 18.95055298]
GNSDR: [18.43930092 18.61115923]
GSIR: [24.52134371 29.58716414]
GSAR: [19.20471189 19.34760015]
i= 907 titon_2_09.wav 4.418497800827026
gsdrsum= [12.32097137 13.0745437 ]
gnsdrsum= [12.48713534 12.74958333]
gsirsum= [18.04378497 20.20598891]
gsarsum= [14.16700386 14.16393873]
sdr [18.40212476 18.15438847] sdr_mixed [ 0.68156455 -0.49263253]
GSDR: [18.40212476 18.15438847]
GNSDR: [17.72056021 18.647021  ]
GSIR: [25.24025423 28.19375776]
GSAR: [19.42293383 18.61418874]
i= 908 titon_3_01.wav 2.6246423721313477
gsdrsum= [12.32766868 13.08013824]
gnsdrsum= [12.49289902 12.75607831]
gsirsum= [18.0517106  20.21478601]
gsarsum= [14.17279233 14.16883989]
sdr [15.15086181 15.741521  ] sdr_mixed [-0.2826543   0.51352855]
GSDR: [15.15086181 15.741521  ]
GNSDR: [15.43351611 15.22799245]
GSIR: [22.73523329 24.6555824 ]
GSAR: [16.0062727  16.35323297]
i= 909 titon_3_02.wav 4.2846996784210205
gsdrsum= [12.3307745  13.08306606]
gnsdrsum= [12.49613403 12.75879769]
gsirsum= [18.05686299 20.21967138]
gsarsum= [14.17480936 14.17124296]
sdr [15.78827329 16.38175107] sdr_mixed [-0.08437106  0.28189419]
GSDR: [15.78827329 16.38175107]
GNSDR: [15.87264435 16.09985688]
GSIR: [22.26807319 25.47342339]
GSAR: [16.92047032 16.96535556]
i= 910 titon_3_03.wav 4.217913389205933
gsdrsum= [12.33457395 13.08669098]
gnsdrsum= [12.49984448 12.76246918]
gsirsum= [18.06149069 20.22544473]
gsarsum= [14.17782657 14.17431341]
sdr [15.29748037 15.33465445] sdr_mixed [0.05518457 0.07394329]
GSDR: [15.29748037 15.33465445]
GNSDR: [15.2422958  15.26071116]
GSIR: [23.3096785  23.80603605]
GSAR: [16.0648116  16.01877318]
i= 911 titon_3_04.wav 4.216266870498657
gsdrsum= [12.33782631 13.08915856]
gnsdrsum= [12.50285485 12.76521149]
gsirsum= [18.0672516  20.22937513]
gsarsum= [14.1798979  14.17633807]
sdr [15.13904916 16.1161458 ] sdr_mixed [-0.07906467  0.2415673 ]
GSDR: [15.13904916 16.1161458 ]
GNSDR: [15.21811384 15.87457849]
GSIR: [20.34199696 24.5864504 ]
GSAR: [16.73914644 16.79748077]
i= 912 titon_3_05.wav 2.6026344299316406
gsdrsum= [12.34089783 13.09247763]
gnsdrsum= [12.50583211 12.76862088]
gsirsum= [18.06974584 20.23415262]
gsarsum= [14.18270409 14.17921213]
sdr [17.49693311 17.05186634] sdr_mixed [ 0.13861614 -0.02861036]
GSDR: [17.49693311 17.05186634]
GNSDR: [17.35831697 17.0804767 ]
GSIR: [26.20888725 24.22667696]
GSAR: [18.13477458 17.99227527]
i= 913 titon_3_06.wav 2.71242356300354
gsdrsum= [12.34654519 13.09681431]
gnsdrsum= [12.51114699 12.77334361]
gsirsum= [18.07866056 20.23852559]
gsarsum= [14.18703276 14.18338854]
sdr [14.92866451 15.48335919] sdr_mixed [-0.07377867  0.13980637]
GSDR: [14.92866451 15.48335919]
GNSDR: [15.00244318 15.34355282]
GSIR: [21.27463583 25.82254389]
GSAR: [16.10705835 15.91618062]
i= 914 titon_3_07.wav 4.116096019744873
gsdrsum= [12.34937026 13.09942541]
gnsdrsum= [12.5138727  12.77615566]
gsirsum= [18.08215725 20.24463502]
gsarsum= [14.18913344 14.18528437]
sdr [17.22225384 18.20617487] sdr_mixed [-0.56736706  0.62768723]
GSDR: [17.22225384 18.20617487]
GNSDR: [17.78962089 17.57848764]
GSIR: [23.45971222 26.68503732]
GSAR: [18.42123242 18.88032023]
i= 915 titon_3_08.wav 2.626539707183838
gsdrsum= [12.35469582 13.10500655]
gnsdrsum= [12.51963854 12.78140411]
gsirsum= [18.08803436 20.25167371]
gsarsum= [14.19375869 14.19041556]
sdr [10.88619066 11.00712517] sdr_mixed [-0.7407757   0.24314894]
GSDR: [10.88619066 11.00712517]
GNSDR: [11.62696636 10.76397623]
GSIR: [15.76198922 16.19678048]
GSAR: [12.70947277 12.67604975]
i= 916 titon_4_01.wav 2.5741002559661865
gsdrsum= [12.35309265 13.10271629]
gnsdrsum= [12.51866401 12.77920168]
gsirsum= [18.08549501 20.24724697]
gsarsum= [14.19213829 14.18876232]
sdr [10.40666301  9.57846331] sdr_mixed [ 0.38871817 -0.37372435]
GSDR: [10.40666301  9.57846331]
GNSDR: [10.01794483  9.95218766]
GSIR: [15.27941412 14.34415894]
GSAR: [12.24458889 11.49899329]
i= 917 titon_4_02.wav 2.6073601245880127
gsdrsum= [12.35097004 13.09887305]
gnsdrsum= [12.51593694 12.77611878]
gsirsum= [18.08243494 20.24080958]
gsarsum= [14.19001446 14.18582909]
sdr [11.1898863  10.14308346] sdr_mixed [0.01565585 0.19602206]
GSDR: [11.1898863  10.14308346]
GNSDR: [11.17423045  9.9470614 ]
GSIR: [15.49878917 13.38419234]
GSAR: [13.32256319 13.12902434]
i= 918 titon_4_03.wav 2.938640832901001
gsdrsum= [12.34970524 13.09565323]
gnsdrsum= [12.51447539 12.77303702]
gsirsum= [18.07962051 20.2333405 ]
gsarsum= [14.18906953 14.18467789]
sdr [13.23662307 12.84687298] sdr_mixed [0.14011672 0.5958455 ]
GSDR: [13.23662307 12.84687298]
GNSDR: [13.09650634 12.25102748]
GSIR: [20.4756193  18.28470003]
GSAR: [14.18432371 14.37328504]
i= 919 titon_4_04.wav 4.071775436401367
gsdrsum= [12.35067033 13.09538253]
gnsdrsum= [12.51510872 12.772469  ]
gsirsum= [18.08222769 20.23122011]
gsarsum= [14.18906436 14.18488312]
sdr [13.79911338 13.55989219] sdr_mixed [-0.08976854  0.03856645]
GSDR: [13.79911338 13.55989219]
GNSDR: [13.88888193 13.52132574]
GSIR: [19.68377531 19.52361318]
GSAR: [15.14123596 14.87660195]
i= 920 titon_4_05.wav 2.685734748840332
gsdrsum= [12.35224473 13.09588743]
gnsdrsum= [12.51660195 12.77328298]
gsirsum= [18.08396851 20.23045097]
gsarsum= [14.19009933 14.18563499]
sdr [11.19427772 10.34494556] sdr_mixed [-0.10173107  0.56532164]
GSDR: [11.19427772 10.34494556]
GNSDR: [11.2960088   9.77962393]
GSIR: [15.88402343 13.60913869]
GSAR: [13.10712547 13.30055249]
i= 921 titon_4_06.wav 2.594770669937134
gsdrsum= [12.35098743 13.09290052]
gnsdrsum= [12.51527666 12.77003253]
gsirsum= [18.08157986 20.22326171]
gsarsum= [14.18892346 14.18467399]
sdr [12.70550375 13.44394322] sdr_mixed [-0.48315517  0.51637249]
GSDR: [12.70550375 13.44394322]
GNSDR: [13.18865892 12.92757073]
GSIR: [19.19089287 21.98299465]
GSAR: [13.8624051  14.12632758]
i= 922 titon_4_07.wav 4.212740182876587
gsdrsum= [12.35137194 13.09328126]
gnsdrsum= [12.51600701 12.7702034 ]
gsirsum= [18.08278302 20.22517031]
gsarsum= [14.18856932 14.18461071]
sdr [12.36156015 12.8187188 ] sdr_mixed [-0.13716735 -0.07898896]
GSDR: [12.36156015 12.8187188 ]
GNSDR: [12.4987275  12.89770776]
GSIR: [16.69731102 19.24978379]
GSAR: [14.44968138 13.9907893 ]
i= 923 titon_4_08.wav 2.6565957069396973
gsdrsum= [12.35138298 13.09298379]
gnsdrsum= [12.51598829 12.77034154]
gsirsum= [18.08128196 20.22411355]
gsarsum= [14.18885222 14.18440072]
sdr [11.42418455 12.13645974] sdr_mixed [-0.79342829  0.76655329]
GSDR: [11.42418455 12.13645974]
GNSDR: [12.21761284 11.36990644]
GSIR: [18.09510511 18.98345072]
GSAR: [12.54359809 13.19652137]
i= 924 titon_4_09.wav 2.9691359996795654
gsdrsum= [12.35037952 13.09194859]
gnsdrsum= [12.51566537 12.76882592]
gsirsum= [18.08129692 20.22277085]
gsarsum= [14.18707164 14.18333158]
sdr [12.2566561  12.24398128] sdr_mixed [0.02942467 0.0147832 ]
GSDR: [12.2566561  12.24398128]
GNSDR: [12.22723143 12.22919808]
GSIR: [19.00476218 19.74516733]
GSAR: [13.34258864 13.1399092 ]
i= 925 titon_4_10.wav 4.148917198181152
gsdrsum= [12.3502782  13.09103187]
gnsdrsum= [12.51535355 12.76824254]
gsirsum= [18.08229527 20.22225452]
gsarsum= [14.18615868 14.18220356]
sdr [13.01190743 14.44201119] sdr_mixed [-1.56736436  1.71590601]
GSDR: [13.01190743 14.44201119]
GNSDR: [14.57927179 12.72610518]
GSIR: [18.8651308  19.69326916]
GSAR: [14.37458773 16.0277954 ]
i= 926 titon_4_11.wav 2.6425375938415527
gsdrsum= [12.3509927  13.09249081]
gnsdrsum= [12.5175824  12.76819703]
gsirsum= [18.08314066 20.22168326]
gsarsum= [14.18636217 14.18419664]
sdr [7.09623915 6.18588652] sdr_mixed [ 0.00137373 -0.64731965]
GSDR: [7.09623915 6.18588652]
GNSDR: [7.09486542 6.83320616]
GSIR: [10.67084537 10.10941235]
GSAR: [9.96424321 8.84612032]
i= 927 titon_5_01.wav 2.0442392826080322
gsdrsum= [12.34532414 13.08504032]
gnsdrsum= [12.51173266 12.76179467]
gsirsum= [18.07514466 20.21077466]
gsarsum= [14.18180757 14.1784382 ]
sdr [8.49468239 8.56410166] sdr_mixed [-1.07933577e-01 -1.14237814e-05]
GSDR: [8.49468239 8.56410166]
GNSDR: [8.60261597 8.56411309]
GSIR: [13.01414577 13.32627303]
GSAR: [10.59887225 10.52689858]
i= 928 titon_5_02.wav 2.5978455543518066
gsdrsum= [12.34117474 13.08016862]
gnsdrsum= [12.50752025 12.7572713 ]
gsirsum= [18.06969099 20.20335602]
gsarsum= [14.17794664 14.17450335]
sdr [8.01337182 8.06944151] sdr_mixed [0.9979617  1.04137602]
GSDR: [8.01337182 8.06944151]
GNSDR: [7.01541012 7.02806549]
GSIR: [11.90749766 12.0829321 ]
GSAR: [10.56092266 10.52619538]
i= 929 titon_5_03.wav 2.5902366638183594
gsdrsum= [12.33651618 13.07477494]
gnsdrsum= [12.50160839 12.75110424]
gsirsum= [18.06305785 20.19461498]
gsarsum= [14.17405319 14.17057621]
sdr [9.2274504  8.14135957] sdr_mixed [-0.04842505  0.42409634]
GSDR: [9.2274504  8.14135957]
GNSDR: [9.27587546 7.71726323]
GSIR: [12.64738761 10.69413968]
GSAR: [12.09332249 12.01832877]
i= 930 titon_5_04.wav 2.626347780227661
gsdrsum= [12.3331731 13.0694702]
gnsdrsum= [12.49813986 12.7456915 ]
gsirsum= [18.05723455 20.18439941]
gsarsum= [14.17181584 14.16826197]
sdr [7.67860308 7.59528469] sdr_mixed [-0.52219415 -0.05336881]
GSDR: [7.67860308 7.59528469]
GNSDR: [8.20079723 7.6486535 ]
GSIR: [12.22431521 11.66869401]
GSAR: [ 9.80954327 10.03831982]
i= 931 titon_5_05.wav 4.15327787399292
gsdrsum= [12.32817356 13.0635903 ]
gnsdrsum= [12.49352403 12.74021671]
gsirsum= [18.05096933 20.17525258]
gsarsum= [14.16713026 14.16382594]
sdr [8.53876464 8.1054525 ] sdr_mixed [0.29939868 0.08211138]
GSDR: [8.53876464 8.1054525 ]
GNSDR: [8.23936597 8.02334112]
GSIR: [12.05881092 11.94657792]
GSAR: [11.35516876 10.68754395]
i= 932 titon_5_06.wav 2.590538501739502
gsdrsum= [12.32410767 13.05827041]
gnsdrsum= [12.48895948 12.73515568]
gsirsum= [18.04453997 20.16642353]
gsarsum= [14.16411314 14.16009602]
sdr [9.00222521 9.79650918] sdr_mixed [-1.43257814  1.35583907]
GSDR: [9.00222521 9.79650918]
GNSDR: [10.43480335  8.44067011]
GSIR: [13.91348653 13.77234018]
GSAR: [10.86765849 12.19586018]
i= 933 titon_5_07.wav 2.042041301727295
gsdrsum= [12.32054724 13.05477442]
gnsdrsum= [12.48675781 12.7305528 ]
gsirsum= [18.04011226 20.15957028]
gsarsum= [14.16057996 14.15799073]
sdr [ 9.18781003 12.10222549] sdr_mixed [5.22899047 3.73276604]
GSDR: [ 9.18781003 12.10222549]
GNSDR: [3.95881956 8.36945945]
GSIR: [13.99036165 20.03641556]
GSAR: [11.10304978 12.9069908 ]
i= 934 titon_5_08.wav 2.635915517807007
gsdrsum= [12.31719313 13.05375456]
gnsdrsum= [12.47762726 12.72588354]
gsirsum= [18.03577634 20.15943842]
gsarsum= [14.15730637 14.15665133]
sdr [10.50467154 10.66304292] sdr_mixed [-0.31241563  0.15711039]
GSDR: [10.50467154 10.66304292]
GNSDR: [10.81708717 10.50593253]
GSIR: [14.99780154 15.86288496]
GSAR: [12.54687743 12.33568129]
i= 935 titon_5_09.wav 2.609200954437256
gsdrsum= [12.31525461 13.05119764]
gnsdrsum= [12.47585128 12.72350926]
gsirsum= [18.03252717 20.15484317]
gsarsum= [14.15558399 14.15470377]
sdr [16.76894216 16.36300804] sdr_mixed [ 0.32646773 -0.15962239]
GSDR: [16.76894216 16.36300804]
GNSDR: [16.44247443 16.52263043]
GSIR: [25.50712468 24.93177432]
GSAR: [17.40453957 17.02708051]
i= 936 yifen_1_01.wav 2.0572705268859863
gsdrsum= [12.32001282 13.0547359 ]
gnsdrsum= [12.48008913 12.72756815]
gsirsum= [18.04051285 20.15994673]
gsarsum= [14.15905509 14.15777255]
sdr [14.2069877  14.84291855] sdr_mixed [-0.12572128  0.03292835]
GSDR: [14.2069877  14.84291855]
GNSDR: [14.33270898 14.8099902 ]
GSIR: [18.83060243 21.17674723]
GSAR: [16.10010421 16.0257189 ]
i= 937 yifen_1_02.wav 2.578479051589966
gsdrsum= [12.32202667 13.05664432]
gnsdrsum= [12.48206631 12.72979058]
gsirsum= [18.04135606 20.1610319 ]
gsarsum= [14.16112665 14.15976609]
sdr [13.615802   15.05226712] sdr_mixed [-0.39659416  0.30195277]
GSDR: [13.615802   15.05226712]
GNSDR: [14.01239615 14.75031435]
GSIR: [18.06907252 24.93960059]
GSAR: [15.61208485 15.53644652]
i= 938 yifen_1_03.wav 2.0202412605285645
gsdrsum= [12.32340596 13.05877185]
gnsdrsum= [12.48369779 12.73194466]
gsirsum= [18.04138561 20.16612632]
gsarsum= [14.16267352 14.16123376]
sdr [12.47107854 12.25459157] sdr_mixed [ 0.18680131 -0.36409998]
GSDR: [12.47107854 12.25459157]
GNSDR: [12.28427723 12.61869155]
GSIR: [18.05644244 19.87033373]
GSAR: [13.94322499 13.12484787]
i= 939 yifen_1_04.wav 1.9843635559082031
gsdrsum= [12.32356322 13.05791542]
gnsdrsum= [12.48348541 12.73182405]
gsirsum= [18.04140165 20.16581131]
gsarsum= [14.16243981 14.16013005]
sdr [15.90998559 15.92645261] sdr_mixed [-0.12233534  0.53884063]
GSDR: [15.90998559 15.92645261]
GNSDR: [16.03232093 15.38761199]
GSIR: [25.33134285 23.12017827]
GSAR: [16.44959055 16.86713035]
i= 940 yifen_1_05.wav 2.0579309463500977
gsdrsum= [12.32737857 13.06096706]
gnsdrsum= [12.48726077 12.73464936]
gsirsum= [18.0491569  20.16895426]
gsarsum= [14.16487295 14.16300984]
sdr [15.45144959 16.38323664] sdr_mixed [-0.39927357  0.73655491]
GSDR: [15.45144959 16.38323664]
GNSDR: [15.85072316 15.64668173]
GSIR: [22.3169432  25.11248877]
GSAR: [16.47756358 17.02137316]
i= 941 yifen_1_06.wav 2.073654890060425
gsdrsum= [12.33069852 13.06449763]
gnsdrsum= [12.49083512 12.73774397]
gsirsum= [18.05369228 20.17420775]
gsarsum= [14.16733065 14.16604742]
sdr [14.45697052 15.24101517] sdr_mixed [-0.26169403  0.33929678]
GSDR: [14.45697052 15.24101517]
GNSDR: [14.71866455 14.90171839]
GSIR: [21.22186492 26.76829004]
GSAR: [15.51679463 15.56695739]
i= 942 yifen_1_07.wav 2.652904510498047
gsdrsum= [12.3329557  13.06680816]
gnsdrsum= [12.49320012 12.74004118]
gsirsum= [18.05705552 20.18120783]
gsarsum= [14.1687632  14.16753459]
sdr [14.44709345 14.54138223] sdr_mixed [0.18769214 1.18063147]
GSDR: [14.44709345 14.54138223]
GNSDR: [14.25940131 13.36075076]
GSIR: [21.97011572 19.80146136]
GSAR: [15.32000689 16.12228445]
i= 943 yifen_1_08.wav 2.032074213027954
gsdrsum= [12.33519763 13.06837187]
gnsdrsum= [12.49507308 12.74069941]
gsirsum= [18.0612051  20.18080513]
gsarsum= [14.16998403 14.16960749]
sdr [12.61200948 10.35057587] sdr_mixed [ 0.96478895 -0.76183294]
GSDR: [12.61200948 10.35057587]
GNSDR: [11.64722053 11.11240881]
GSIR: [22.29498449 14.58921257]
GSAR: [13.13180906 12.5528512 ]
i= 944 yifen_1_09.wav 2.096214771270752
gsdrsum= [12.33549087 13.06549284]
gnsdrsum= [12.49417493 12.73897453]
gsirsum= [18.06569004 20.17488184]
gsarsum= [14.16888427 14.16789483]
sdr [13.39636877 13.83446558] sdr_mixed [-0.12123935  0.50390385]
GSDR: [13.39636877 13.83446558]
GNSDR: [13.51760812 13.33056173]
GSIR: [19.80307058 21.80980164]
GSAR: [14.56953218 14.61706507]
i= 945 yifen_1_10.wav 2.0521628856658936
gsdrsum= [12.33661349 13.06630657]
gnsdrsum= [12.49525793 12.73960055]
gsirsum= [18.06752854 20.17661191]
gsarsum= [14.16930823 14.16837014]
sdr [12.266849   12.94105397] sdr_mixed [-0.03950243  0.64101789]
GSDR: [12.266849   12.94105397]
GNSDR: [12.30635143 12.30003608]
GSIR: [18.34711732 20.43231734]
GSAR: [13.55961102 13.8324564 ]
i= 946 yifen_1_11.wav 2.678272247314453
gsdrsum= [12.33653974 13.06617417]
gnsdrsum= [12.49505824 12.73913589]
gsirsum= [18.06782409 20.17688221]
gsarsum= [14.16866373 14.16801505]
sdr [11.02260248 11.68782668] sdr_mixed [-0.11730447  0.06437521]
GSDR: [11.02260248 11.68782668]
GNSDR: [11.13990695 11.62345147]
GSIR: [15.38465376 18.25134893]
GSAR: [13.12743304 12.83482177]
i= 947 yifen_1_12.wav 2.6280324459075928
gsdrsum= [12.33515227 13.06471868]
gnsdrsum= [12.49362724 12.73795777]
gsirsum= [18.06499075 20.17484891]
gsarsum= [14.16756423 14.16660724]
sdr [11.38297086 12.08737806] sdr_mixed [-0.55459277  0.612354  ]
GSDR: [11.38297086 12.08737806]
GNSDR: [11.93756363 11.47502406]
GSIR: [17.09014619 18.76002958]
GSAR: [12.82612386 13.19689312]
i= 948 yifen_1_13.wav 2.603900671005249
gsdrsum= [12.33414786 13.06368773]
gnsdrsum= [12.49304068 12.73662556]
gsirsum= [18.06396243 20.17335649]
gsarsum= [14.16614921 14.16558434]
sdr [11.92772751 13.21393099] sdr_mixed [-0.5177684  0.7123441]
GSDR: [11.92772751 13.21393099]
GNSDR: [12.44549591 12.50158689]
GSIR: [17.58764395 21.9304639 ]
GSAR: [13.37935603 13.86843243]
i= 949 yifen_1_14.wav 2.110649824142456
gsdrsum= [12.33371959 13.06384605]
gnsdrsum= [12.49299058 12.73637789]
gsirsum= [18.06346052 20.17520803]
gsarsum= [14.16532013 14.16527122]
sdr [12.98240209 13.57905311] sdr_mixed [-0.00887332  0.27613386]
GSDR: [12.98240209 13.57905311]
GNSDR: [12.9912754  13.30291925]
GSIR: [17.25840024 19.61357079]
GSAR: [15.09473449 14.87102442]
i= 950 yifen_1_15.wav 2.06616473197937
gsdrsum= [12.33440242 13.06438837]
gnsdrsum= [12.49351509 12.73697425]
gsirsum= [18.06261308 20.17461683]
gsarsum= [14.16629846 14.16601411]
sdr [19.46479279 20.78607609] sdr_mixed [-0.96202106  1.44180137]
GSDR: [19.46479279 20.78607609]
GNSDR: [20.42681385 19.34427472]
GSIR: [26.83652882 27.73006784]
GSAR: [20.35240171 21.77399718]
i= 951 yifen_1_16.wav 2.0840799808502197
gsdrsum= [12.3419002  13.07250792]
gnsdrsum= [12.50185715 12.74392199]
gsirsum= [18.07183907 20.18256157]
gsarsum= [14.1728033 14.1740141]
sdr [13.54983678 11.09212211] sdr_mixed [ 1.60164282 -1.89989107]
GSDR: [13.54983678 11.09212211]
GNSDR: [11.94819396 12.99201318]
GSIR: [18.97499515 15.75008678]
GSAR: [15.07198644 13.02482667]
i= 952 yifen_2_01.wav 2.667360544204712
gsdrsum= [12.34316904 13.07042768]
gnsdrsum= [12.50127557 12.74418259]
gsirsum= [18.07278777 20.17790561]
gsarsum= [14.17374782 14.17280697]
sdr [13.79178826 13.55040134] sdr_mixed [-0.02157356 -0.07387561]
GSDR: [13.79178826 13.55040134]
GNSDR: [13.81336182 13.62427695]
GSIR: [19.68159158 19.70419437]
GSAR: [15.13214827 14.80252703]
i= 953 yifen_2_02.wav 2.0700485706329346
gsdrsum= [12.3446891  13.07093133]
gnsdrsum= [12.50265237 12.74510608]
gsirsum= [18.07447591 20.17740854]
gsarsum= [14.17475349 14.17346774]
sdr [ 9.51947841 10.28320376] sdr_mixed [-0.70743298  0.34711153]
GSDR: [ 9.51947841 10.28320376]
GNSDR: [10.22691139  9.93609223]
GSIR: [13.99736257 15.34586777]
GSAR: [11.60447938 12.03041795]
i= 954 yifen_2_03.wav 2.0528128147125244
gsdrsum= [12.34172767 13.06800918]
gnsdrsum= [12.50026689 12.74216163]
gsirsum= [18.07020221 20.17234403]
gsarsum= [14.17205928 14.17122136]
sdr [13.86502025 15.38388719] sdr_mixed [-0.41236693  1.28150487]
GSDR: [13.86502025 15.38388719]
GNSDR: [14.27738718 14.10238232]
GSIR: [18.94183138 23.01296435]
GSAR: [15.53589779 16.22848681]
i= 955 yifen_2_04.wav 2.0653040409088135
gsdrsum= [12.34332274 13.07043418]
gnsdrsum= [12.50212775 12.74358594]
gsirsum= [18.07111491 20.1753185 ]
gsarsum= [14.17348738 14.17337557]
sdr [13.38046487 14.06474912] sdr_mixed [0.25917779 0.27606469]
GSDR: [13.38046487 14.06474912]
GNSDR: [13.12128708 13.78868443]
GSIR: [18.24883208 22.89054123]
GSAR: [15.15811976 14.69704144]
i= 956 yifen_2_05.wav 2.7060728073120117
gsdrsum= [12.34440761 13.07147426]
gnsdrsum= [12.50277541 12.74467914]
gsirsum= [18.07130081 20.17815869]
gsarsum= [14.17451733 14.17392333]
sdr [14.17285872 12.5998156 ] sdr_mixed [ 1.49255105 -1.76000446]
GSDR: [14.17285872 12.5998156 ]
GNSDR: [12.68030767 14.35982006]
GSIR: [19.65096088 19.56883268]
GSAR: [15.66607096 13.6218014 ]
i= 957 yifen_2_06.wav 2.0848023891448975
gsdrsum= [12.34631822 13.07098141]
gnsdrsum= [12.50296092 12.74636685]
gsirsum= [18.07295144 20.17752199]
gsarsum= [14.17607591 14.1733464 ]
sdr [13.74042638 15.22627185] sdr_mixed [-1.40462585  1.12747542]
GSDR: [13.74042638 15.22627185]
GNSDR: [15.14505224 14.09879643]
GSIR: [17.9635139  20.32147824]
GSAR: [15.87259795 16.87396732]
i= 958 yifen_2_07.wav 2.043494701385498
gsdrsum= [12.34777345 13.07323119]
gnsdrsum= [12.50571884 12.74777857]
gsirsum= [18.07283721 20.17767225]
gsarsum= [14.17784681 14.17616542]
sdr [15.96514018 17.12469235] sdr_mixed [-1.13170059  1.62428486]
GSDR: [15.96514018 17.12469235]
GNSDR: [17.09684076 15.50040749]
GSIR: [23.08923627 23.32061147]
GSAR: [16.92255266 18.33734863]
i= 959 yifen_2_08.wav 2.668147563934326
gsdrsum= [12.35154547 13.07745586]
gnsdrsum= [12.51050625 12.75064889]
gsirsum= [18.07806807 20.18094956]
gsarsum= [14.18070886 14.18050451]
sdr [17.9406956 18.3873775] sdr_mixed [-0.34563525  0.48145362]
GSDR: [17.9406956 18.3873775]
GNSDR: [18.28633085 17.90592387]
GSIR: [25.8401115  26.77928733]
GSAR: [18.72061004 19.07587659]
i= 960 yifen_2_09.wav 2.7498342990875244
gsdrsum= [12.3573675  13.08298703]
gnsdrsum= [12.51652273 12.75601896]
gsirsum= [18.08615353 20.18782283]
gsarsum= [14.18543792 14.18560385]
sdr [17.25225135 18.95574373] sdr_mixed [-1.14317985  1.46155684]
GSDR: [17.25225135 18.95574373]
GNSDR: [18.3954312  17.49418689]
GSIR: [23.50371122 27.03104432]
GSAR: [18.44667377 19.6997054 ]
i= 961 yifen_2_10.wav 2.0893287658691406
gsdrsum= [12.36246103 13.08909812]
gnsdrsum= [12.52264022 12.76094942]
gsirsum= [18.09179095 20.19494377]
gsarsum= [14.18987209 14.19134173]
sdr [17.13263711 17.13360607] sdr_mixed [0.31144512 0.36475423]
GSDR: [17.13263711 17.13360607]
GNSDR: [16.82119199 16.76885184]
GSIR: [25.77821023 24.8996896 ]
GSAR: [17.78196941 17.94254272]
i= 962 yifen_2_11.wav 2.595170736312866
gsdrsum= [12.36741963 13.09330239]
gnsdrsum= [12.52710857 12.76511564]
gsirsum= [18.09978099 20.19983436]
gsarsum= [14.19360608 14.19524111]
sdr [18.01073696 18.60604552] sdr_mixed [-0.19030711  0.33642454]
GSDR: [18.01073696 18.60604552]
GNSDR: [18.20104407 18.26962097]
GSIR: [24.78086211 27.70920321]
GSAR: [19.05093074 19.18309342]
i= 963 yifen_2_12.wav 2.6548972129821777
gsdrsum= [12.37327978 13.09902694]
gnsdrsum= [12.53300051 12.77083164]
gsirsum= [18.10671877 20.20763225]
gsarsum= [14.19865003 14.2004206 ]
sdr [15.75452341 16.91603112] sdr_mixed [-0.67633858  0.74321005]
GSDR: [15.75452341 16.91603112]
GNSDR: [16.43086198 16.17282106]
GSIR: [22.77335451 27.21501338]
GSAR: [16.73924324 17.34986047]
i= 964 yifen_2_13.wav 3.1438121795654297
gsdrsum= [12.37678729 13.10298649]
gnsdrsum= [12.53704393 12.77436067]
gsirsum= [18.11155968 20.21490132]
gsarsum= [14.2012855  14.20368766]
sdr [16.46136397 16.46264096] sdr_mixed [-0.03969441  0.32772488]
GSDR: [16.46136397 16.46264096]
GNSDR: [16.50105838 16.13491609]
GSIR: [22.99866485 23.57427221]
GSAR: [17.5730496  17.42081431]
i= 965 yifen_2_14.wav 2.6907172203063965
gsdrsum= [12.38102001 13.106468  ]
gnsdrsum= [12.54115172 12.77784311]
gsirsum= [18.11662404 20.21838253]
gsarsum= [14.20477955 14.20702147]
sdr [14.21518437 16.23554575] sdr_mixed [-0.7202135   0.86255905]
GSDR: [14.21518437 16.23554575]
GNSDR: [14.93539787 15.3729867 ]
GSIR: [18.85759655 28.17863692]
GSAR: [16.09809109 16.52905375]
i= 966 yifen_2_15.wav 2.6624207496643066
gsdrsum= [12.38291873 13.10970721]
gnsdrsum= [12.54363024 12.7805296 ]
gsirsum= [18.11739109 20.22662296]
gsarsum= [14.2067395  14.20942523]
sdr [11.06828858 11.95483034] sdr_mixed [-1.43990406  1.24528154]
GSDR: [11.06828858 11.95483034]
GNSDR: [12.50819264 10.7095488 ]
GSIR: [15.38601265 15.96489974]
GSAR: [13.19890747 14.26159702]
i= 967 yifen_3_01.wav 2.0468862056732178
gsdrsum= [12.38155924 13.10851292]
gnsdrsum= [12.54359359 12.77838794]
gsirsum= [18.1145665 20.2222158]
gsarsum= [14.20569728 14.20947918]
sdr [ 8.98516896 10.07814666] sdr_mixed [-1.59613879  1.13978439]
GSDR: [ 8.98516896 10.07814666]
GNSDR: [10.58130775  8.93836227]
GSIR: [12.59414249 13.71815989]
GSAR: [11.70205386 12.71926088]
i= 968 yifen_3_02.wav 2.0644757747650146
gsdrsum= [12.37805057 13.10538238]
gnsdrsum= [12.54156643 12.77442097]
gsirsum= [18.10886358 20.21549673]
gsarsum= [14.20311087 14.2079397 ]
sdr [8.52695317 8.49382397] sdr_mixed [-0.19013451  0.50951061]
GSDR: [8.52695317 8.49382397]
GNSDR: [8.71708767 7.98431336]
GSIR: [12.67350189 12.24955589]
GSAR: [10.86601581 11.11939684]
i= 969 yifen_3_03.wav 2.070547580718994
gsdrsum= [12.37407627 13.10062329]
gnsdrsum= [12.5376196  12.76947762]
gsirsum= [18.10325433 20.20727595]
gsarsum= [14.19966702 14.20475235]
sdr [10.1141521  10.49075964] sdr_mixed [-0.99638629  1.02691614]
GSDR: [10.1141521  10.49075964]
GNSDR: [11.11053839  9.4638435 ]
GSIR: [13.6743518  13.57046864]
GSAR: [12.81889073 13.61953698]
i= 970 yifen_3_04.wav 2.07503604888916
gsdrsum= [12.37174645 13.09793271]
gnsdrsum= [12.53614839 12.76606975]
gsirsum= [18.09868846 20.20043388]
gsarsum= [14.19824353 14.20414903]
sdr [14.55846436 13.48560466] sdr_mixed [0.031041   0.13368011]
GSDR: [14.55846436 13.48560466]
GNSDR: [14.52742336 13.35192456]
GSIR: [19.58250691 17.04084371]
GSAR: [16.24582588 16.09678716]
i= 971 yifen_3_05.wav 2.71455454826355
gsdrsum= [12.37399848 13.09833196]
gnsdrsum= [12.53819913 12.7666731 ]
gsirsum= [18.10021659 20.19717992]
gsarsum= [14.20035227 14.2060982 ]
sdr [11.92349488 11.63431649] sdr_mixed [0.50993484 0.52075315]
GSDR: [11.92349488 11.63431649]
GNSDR: [11.41356004 11.11356335]
GSIR: [18.05170562 17.00210258]
GSAR: [13.20508576 13.21085953]
i= 972 yifen_3_06.wav 3.0837576389312744
gsdrsum= [12.373535   13.09682577]
gnsdrsum= [12.5370421  12.76497237]
gsirsum= [18.10016668 20.19389281]
gsarsum= [14.19932833 14.20507429]
sdr [13.18736595 12.56792842] sdr_mixed [-0.45105183  0.61447004]
GSDR: [13.18736595 12.56792842]
GNSDR: [13.63841778 11.95345838]
GSIR: [18.95416989 16.1427836 ]
GSAR: [14.57966434 15.18298992]
i= 973 yifen_3_07.wav 2.748014211654663
gsdrsum= [12.37437141 13.09628219]
gnsdrsum= [12.53817403 12.76413834]
gsirsum= [18.10104438 20.18972928]
gsarsum= [14.19971922 14.20607934]
sdr [13.05921136 13.67851785] sdr_mixed [-0.34962541  0.35396167]
GSDR: [13.05921136 13.67851785]
GNSDR: [13.40883677 13.32455618]
GSIR: [19.15246856 21.21611   ]
GSAR: [14.33711729 14.55350173]
i= 974 yifen_3_08.wav 3.0642282962799072
gsdrsum= [12.37507453 13.09687997]
gnsdrsum= [12.53906794 12.76471372]
gsirsum= [18.10212387 20.19078306]
gsarsum= [14.19986029 14.20643604]
sdr [14.61740262 16.22652116] sdr_mixed [0.25188676 1.04133813]
GSDR: [14.61740262 16.22652116]
GNSDR: [14.36551586 15.18518303]
GSIR: [19.02321253 23.25426468]
GSAR: [16.62727733 17.20664243]
i= 975 yifen_3_09.wav 2.129930019378662
gsdrsum= [12.37737436 13.10008986]
gnsdrsum= [12.54094122 12.76719625]
gsirsum= [18.10306858 20.19392509]
gsarsum= [14.20234995 14.20951317]
sdr [14.84234685 14.74909136] sdr_mixed [-0.06924582 -0.05240445]
GSDR: [14.84234685 14.74909136]
GNSDR: [14.91159267 14.80149581]
GSIR: [22.21195981 22.04513856]
GSAR: [15.74746234 15.67190046]
i= 976 yifen_3_10.wav 3.133424997329712
gsdrsum= [12.37989994 13.10177941]
gnsdrsum= [12.54337016 12.76928057]
gsirsum= [18.10727851 20.19582183]
gsarsum= [14.20393306 14.21101152]
sdr [16.09640486 16.26248182] sdr_mixed [ 0.29019077 -0.22647227]
GSDR: [16.09640486 16.26248182]
GNSDR: [15.80621408 16.48895409]
GSIR: [21.37564745 23.21517569]
GSAR: [17.65550307 17.26154786]
i= 977 yifen_3_11.wav 2.1658058166503906
gsdrsum= [12.38370394 13.10501452]
gnsdrsum= [12.54670982 12.77308781]
gsirsum= [18.11062382 20.19891226]
gsarsum= [14.20746588 14.21413387]
sdr [12.95392576 12.20105701] sdr_mixed [-0.75146436  0.46953767]
GSDR: [12.95392576 12.20105701]
GNSDR: [13.70539012 11.73151934]
GSIR: [18.28808396 15.56666698]
GSAR: [14.52249785 15.00182426]
i= 978 yifen_3_12.wav 3.2088568210601807
gsdrsum= [12.38428699 13.10409023]
gnsdrsum= [12.54789457 12.77202281]
gsirsum= [18.11080527 20.19417582]
gsarsum= [14.207788   14.21493928]
sdr [8.81048211 7.09087442] sdr_mixed [ 0.81832083 -0.85549019]
GSDR: [8.81048211 7.09087442]
GNSDR: [7.99216128 7.94636461]
GSIR: [13.31270836 10.94166936]
GSAR: [10.91036502  9.73353976]
i= 979 yifen_4_01.wav 2.8265926837921143
gsdrsum= [12.38063653 13.09794803]
gnsdrsum= [12.54324111 12.76709364]
gsirsum= [18.10590425 20.18472484]
gsarsum= [14.20441984 14.21036175]
sdr [9.57083087 9.70864379] sdr_mixed [-0.42991546  0.13427764]
GSDR: [9.57083087 9.70864379]
GNSDR: [10.00074633  9.57436614]
GSIR: [15.92811814 15.93587373]
GSAR: [10.82306778 11.00060782]
i= 980 yifen_4_02.wav 3.1378207206726074
gsdrsum= [12.37776938 13.09448955]
gnsdrsum= [12.54064673 12.76383576]
gsirsum= [18.10368202 20.18038928]
gsarsum= [14.20096949 14.20708649]
sdr [9.70669658 9.25288687] sdr_mixed [ 0.07898685 -0.07797096]
GSDR: [9.70669658 9.25288687]
GNSDR: [9.62770972 9.33085783]
GSIR: [14.40784804 13.65219659]
GSAR: [11.65768113 11.39580301]
i= 981 yifen_4_03.wav 3.1244661808013916
gsdrsum= [12.37504657 13.09057355]
gnsdrsum= [12.53767737 12.76033629]
gsirsum= [18.09991461 20.17373465]
gsarsum= [14.19837694 14.20422076]
sdr [10.1889163  9.1583723] sdr_mixed [ 0.43875904 -0.77270652]
GSDR: [10.1889163  9.1583723]
GNSDR: [9.75015726 9.93107882]
GSIR: [14.727908   13.77217184]
GSAR: [12.21457611 11.17867326]
i= 982 yifen_4_04.wav 2.721942901611328
gsdrsum= [12.37282037 13.08656927]
gnsdrsum= [12.53483876 12.75745517]
gsirsum= [18.09648079 20.16721574]
gsarsum= [14.19635677 14.20113975]
sdr [9.75029546 9.48213455] sdr_mixed [-0.07587949  0.2363863 ]
GSDR: [9.75029546 9.48213455]
GNSDR: [9.82617495 9.24574825]
GSIR: [14.55807064 13.91697098]
GSAR: [11.64248726 11.59428939]
i= 983 yifen_4_05.wav 2.7417373657226562
gsdrsum= [12.37015249 13.0829025 ]
gnsdrsum= [12.53208325 12.75388273]
gsirsum= [18.09288119 20.16085741]
gsarsum= [14.19375874 14.19848782]
sdr [10.66692275 10.79381466] sdr_mixed [0.10077178 0.35870588]
GSDR: [10.66692275 10.79381466]
GNSDR: [10.56615097 10.43510878]
GSIR: [16.33442272 17.63059021]
GSAR: [12.14053961 11.8763051 ]
i= 984 yifen_4_06.wav 2.7604360580444336
gsdrsum= [12.36842157 13.08057619]
gnsdrsum= [12.53008535 12.75152626]
gsirsum= [18.09109414 20.158286  ]
gsarsum= [14.19167213 14.19612788]
sdr [8.52901095 7.0416038 ] sdr_mixed [ 0.03600537 -0.769335  ]
GSDR: [8.52901095 7.0416038 ]
GNSDR: [8.49300558 7.8109388 ]
GSIR: [11.73360066  9.8429031 ]
GSAR: [11.63534141 10.69991868]
i= 985 yifen_4_07.wav 2.1760151386260986
gsdrsum= [12.36452369 13.07444525]
gnsdrsum= [12.52598679 12.74651043]
gsirsum= [18.08463983 20.14781353]
gsarsum= [14.18907687 14.19257843]
sdr [10.07041139  9.90614763] sdr_mixed [-0.0576965   0.00352353]
GSDR: [10.07041139  9.90614763]
GNSDR: [10.12810789  9.90262409]
GSIR: [16.27271362 16.19950998]
GSAR: [11.3621428  11.17125423]
i= 986 yifen_4_08.wav 2.76731538772583
gsdrsum= [12.362197   13.07123197]
gnsdrsum= [12.52355487 12.74362617]
gsirsum= [18.08280218 20.14380916]
gsarsum= [14.1862098  14.18951421]
sdr [8.57798709 8.93923138] sdr_mixed [-0.51185834  0.42805407]
GSDR: [8.57798709 8.93923138]
GNSDR: [9.08984543 8.5111773 ]
GSIR: [13.60896385 14.24206044]
GSAR: [10.39980168 10.61742066]
i= 987 yifen_4_09.wav 3.238280773162842
gsdrsum= [12.35836295 13.06704554]
gnsdrsum= [12.52007593 12.73933797]
gsirsum= [18.07826941 20.13782968]
gsarsum= [14.18237352 14.18589506]
sdr [11.08043497 11.29200067] sdr_mixed [-0.28562495  0.2603007 ]
GSDR: [11.08043497 11.29200067]
GNSDR: [11.36605992 11.03169997]
GSIR: [17.6237609  17.92150959]
GSAR: [12.24310342 12.42554467]
i= 988 yifen_4_10.wav 2.759342670440674
gsdrsum= [12.3570695  13.06524894]
gnsdrsum= [12.5189079  12.73760959]
gsirsum= [18.07780938 20.13558644]
gsarsum= [14.1804107  14.18411333]
sdr [6.96464875 6.76214078] sdr_mixed [-0.96881454 -0.16854629]
GSDR: [6.96464875 6.76214078]
GNSDR: [7.93346329 6.93068707]
GSIR: [11.00949452 10.23327555]
GSAR: [9.47130558 9.74907874]
i= 989 yifen_4_11.wav 2.7978930473327637
gsdrsum= [12.3516171  13.05887573]
gnsdrsum= [12.51427145 12.73173808]
gsirsum= [18.07066245 20.12557399]
gsarsum= [14.17564922 14.17962897]
sdr [12.43722366 13.13883497] sdr_mixed [-0.66320304  0.69600913]
GSDR: [12.43722366 13.13883497]
GNSDR: [13.1004267  12.44282584]
GSIR: [19.33967917 20.85024019]
GSAR: [13.47868058 13.9803673 ]
i= 990 yifen_5_01.wav 2.1596391201019287
gsdrsum= [12.35170357 13.05895649]
gnsdrsum= [12.51486353 12.73144625]
gsirsum= [18.07194429 20.12630598]
gsarsum= [14.17494521 14.17942769]
sdr [16.90750479 17.29141343] sdr_mixed [-0.29714886  0.53781346]
GSDR: [16.90750479 17.29141343]
GNSDR: [17.20465365 16.75359997]
GSIR: [25.48809612 25.52531844]
GSAR: [17.56799837 18.01029127]
i= 991 yifen_5_02.wav 2.2077605724334717
gsdrsum= [12.35630075 13.06322739]
gnsdrsum= [12.51959591 12.73550493]
gsirsum= [18.07942779 20.13175402]
gsarsum= [14.17836908 14.18329335]
sdr [14.55061082 15.41591016] sdr_mixed [-0.78946759  0.71298532]
GSDR: [14.55061082 15.41591016]
GNSDR: [15.34007841 14.70292484]
GSIR: [22.16046544 23.92281161]
GSAR: [15.40391249 16.09369154]
i= 992 yifen_5_03.wav 2.776412010192871
gsdrsum= [12.35851275 13.06559905]
gnsdrsum= [12.52243914 12.73748822]
gsirsum= [18.08354174 20.13557566]
gsarsum= [14.1796045  14.18521915]
sdr [12.96707773 13.81278824] sdr_mixed [ 0.16406389 -0.00170664]
GSDR: [12.96707773 13.81278824]
GNSDR: [12.80301384 13.81449488]
GSIR: [18.85141591 25.42106169]
GSAR: [14.31906459 14.13597807]
i= 993 yifen_5_04.wav 2.1790075302124023
gsdrsum= [12.35912561 13.0663515 ]
gnsdrsum= [12.52272169 12.73857282]
gsirsum= [18.08431503 20.1408984 ]
gsarsum= [14.17974495 14.18516957]
sdr [17.65023833 17.06040774] sdr_mixed [ 0.67256296 -0.30587241]
GSDR: [17.65023833 17.06040774]
GNSDR: [16.97767537 17.36628015]
GSIR: [24.54700245 24.4628064 ]
GSAR: [18.65810333 17.94769663]
i= 994 yifen_5_05.wav 2.766645669937134
gsdrsum= [12.36444866 13.07036967]
gnsdrsum= [12.52720354 12.74322846]
gsirsum= [18.09081673 20.1452464 ]
gsarsum= [14.18425034 14.1889548 ]
sdr [16.02086328 16.87029547] sdr_mixed [-0.38828954  0.65591417]
GSDR: [16.02086328 16.87029547]
GNSDR: [16.40915282 16.21438131]
GSIR: [22.80945928 26.38772369]
GSAR: [17.06441209 17.39492128]
i= 995 yifen_5_06.wav 2.1560862064361572
gsdrsum= [12.36812345 13.07418869]
gnsdrsum= [12.53110499 12.74671706]
gsirsum= [18.09555908 20.15152024]
gsarsum= [14.18714497 14.19217688]
sdr [11.62782463 12.24689092] sdr_mixed [-0.1632517  0.4104501]
GSDR: [11.62782463 12.24689092]
GNSDR: [11.79107633 11.83644081]
GSIR: [18.35396485 20.24478424]
GSAR: [12.72837664 13.037548  ]
i= 996 yifen_5_07.wav 3.27530574798584
gsdrsum= [12.36738018 13.07335807]
gnsdrsum= [12.53036199 12.74580312]
gsirsum= [18.09581852 20.15161388]
gsarsum= [14.18568034 14.19101762]
sdr [12.01402405 12.83053291] sdr_mixed [-0.74237185  0.79048864]
GSDR: [12.01402405 12.83053291]
GNSDR: [12.75639589 12.04004427]
GSIR: [19.17527936 21.17015812]
GSAR: [12.99347051 13.55188651]
i= 997 yifen_5_08.wav 3.170625686645508
gsdrsum= [12.36702576 13.07311451]
gnsdrsum= [12.53058871 12.74509524]
gsirsum= [18.09690123 20.15263549]
gsarsum= [14.18448455 14.19037656]
sdr [10.07360251 10.57780152] sdr_mixed [-0.29799119  0.72554542]
GSDR: [10.07360251 10.57780152]
GNSDR: [10.3715937   9.85225609]
GSIR: [17.19867414 16.90605682]
GSAR: [11.09150829 11.81695417]
i= 998 yifen_5_09.wav 2.7070038318634033
gsdrsum= [12.36472774 13.0706142 ]
gnsdrsum= [12.52842538 12.7421966 ]
gsirsum= [18.0960012  20.14938241]
gsarsum= [14.18138537 14.18799838]
sdr [13.38575912 13.93256866] sdr_mixed [-0.16862603  0.4813008 ]
GSDR: [13.38575912 13.93256866]
GNSDR: [13.55438515 13.45126786]
GSIR: [20.57116337 22.42838712]
GSAR: [14.34519227 14.61936587]
i= 999 yifen_5_10.wav 2.12080717086792
gsdrsum= [12.36574979 13.07147702]
gnsdrsum= [12.52945237 12.74290639]
gsirsum= [18.09847884 20.15166369]
gsarsum= [14.18154934 14.18843018]
sdr [13.56690397 14.54909778] sdr_mixed [-0.27242937  0.50294212]
GSDR: [13.56690397 14.54909778]
GNSDR: [13.83933334 14.04615566]
GSIR: [19.06999631 22.94763518]
GSAR: [15.05693834 15.24934271]
i= 1000 yifen_5_11.wav 1.8409457206726074
gsdrsum= [12.36695095 13.07295464]
gnsdrsum= [12.53076225 12.74420964]
gsirsum= [18.09945036 20.15445966]
gsarsum= [14.18242473 14.18949109]
