# Supplementary material for: 3 directional Inception-ResUNet: Deep spatial feature learning for multichannel singing voice separation with distortion
Source: PLoS One. 2024 Jan 29;19(1):e0289453. doi: 10.1371/journal.pone.0289453 (PMC10824424; doi:10.1371/journal.pone.0289453)
Supplement: S1 File — (ZIP) [file pone.0289453.s001.zip › code_model/results/results_3d_on_test_datasets.txt]

GNSDR: [2.90726703e-03 8.03952384e+00]
GSIR: [-15.87699441  27.47753926]
GSAR: [ 5.2470743  13.13081224]
i= 1 RMV_front30_left30a_M-abjones_1_02.wav
gnsdrsum= [2.90726703e-03 8.03952384e+00]
gsirsum= [-15.87699441  27.47753926]
gsarsum= [ 5.2470743  13.13081224]
GNSDR: [7.45614503e-03 9.26800743e+00]
GSIR: [-8.34922294 27.91933286]
GSAR: [ 7.04882593 13.79783202]
i= 2 RMV_front30_left30a_M-abjones_2_01.wav
gnsdrsum= [5.18170603e-03 8.65376564e+00]
gsirsum= [-12.11310868  27.69843606]
gsarsum= [ 6.14795012 13.46432213]
GNSDR: [7.77816741e-03 1.01998988e+01]
GSIR: [-8.20627992 28.09827912]
GSAR: [ 4.79635601 13.08969351]
i= 3 RMV_front30_left30a_M-abjones_2_02.wav
gnsdrsum= [6.04719316e-03 9.16914335e+00]
gsirsum= [-10.81083243  27.83171708]
gsarsum= [ 5.69741875 13.33944592]
GNSDR: [0.00320056 3.0830558 ]
GSIR: [-14.5629111   25.13498699]
GSAR: [5.26204497 7.89101164]
i= 4 RMV_front30_left30a_M-abjones_3_01.wav
gnsdrsum= [5.33553543e-03 7.64762146e+00]
gsirsum= [-11.7488521   27.15753456]
gsarsum= [ 5.5885753  11.97733735]
GNSDR: [2.04827342e-03 3.25107951e+00]
GSIR: [-15.53127091  25.38613472]
GSAR: [7.12180793 9.99755755]
i= 5 RMV_front30_left30a_M-abjones_3_02.wav
gnsdrsum= [4.67808303e-03 6.76831307e+00]
gsirsum= [-12.50533586  26.80325459]
gsarsum= [ 5.89522183 11.58138139]
GNSDR: [4.28442950e-03 7.15981257e+00]
GSIR: [-8.843736  21.5942604]
GSAR: [ 5.22401406 10.90472809]
i= 6 RMV_front30_left30a_M-abjones_4_01.wav
gnsdrsum= [4.61247411e-03 6.83356299e+00]
gsirsum= [-11.89506922  25.93508889]
gsarsum= [ 5.78335387 11.46860584]
GNSDR: [5.34470874e-03 6.12870078e+00]
GSIR: [-8.7423828  21.19149901]
GSAR: [ 6.30804279 10.58528914]
i= 7 RMV_front30_left30a_M-abjones_4_02.wav
gnsdrsum= [4.71707905e-03 6.73286838e+00]
gsirsum= [-11.44468544  25.25743319]
gsarsum= [ 5.85830943 11.34241774]
GNSDR: [3.14946821e-03 4.79275105e+00]
GSIR: [-10.8254679   20.36115792]
GSAR: [ 7.50951699 11.04791327]
i= 8 RMV_front30_left30a_M-abjones_5_01.wav
gnsdrsum= [4.52112770e-03 6.49035372e+00]
gsirsum= [-11.36728325  24.64539879]
gsarsum= [ 6.06471037 11.30560468]
GNSDR: [1.96685930e-03 6.69064668e+00]
GSIR: [-14.05122802  21.43939143]
GSAR: [ 3.81106672 10.39933837]
i= 9 RMV_front30_left30a_M-abjones_5_02.wav
gnsdrsum= [4.23732010e-03 6.51260849e+00]
gsirsum= [-11.66549934  24.28917575]
gsarsum= [ 5.81430552 11.20490842]
GNSDR: [ 0.01627542 14.61760221]
GSIR: [-0.83713186 24.26044712]
GSAR: [ 8.72166205 14.96507707]
i= 10 RMV_front30_left30a_M-amy_10_01.wav
gnsdrsum= [5.44113010e-03 7.32310786e+00]
gsirsum= [-10.58266259  24.28630288]
gsarsum= [ 6.10504118 11.58092529]
GNSDR: [0.01251144 8.6575748 ]
GSIR: [-6.78722312 23.79279394]
GSAR: [10.04962524 14.0993271 ]
i= 11 RMV_front30_left30a_M-amy_10_02.wav
gnsdrsum= [6.08388514e-03 7.44442304e+00]
gsirsum= [-10.23762264  24.24143843]
gsarsum= [ 6.46363973 11.80987091]
GNSDR: [7.95022021e-03 8.26631117e+00]
GSIR: [-7.89117147 23.12373575]
GSAR: [ 6.00029535 12.15127686]
i= 12 RMV_front30_left30a_M-amy_11_01.wav
gnsdrsum= [6.23941307e-03 7.51291372e+00]
gsirsum= [-10.04208504  24.14829654]
gsarsum= [ 6.4250277 11.8383214]
GNSDR: [6.88302066e-03 7.60926909e+00]
GSIR: [-8.07742324 19.66060858]
GSAR: [ 6.9099899  12.53568386]
i= 13 RMV_front30_left30a_M-amy_11_02.wav
gnsdrsum= [6.28892134e-03 7.52032567e+00]
gsirsum= [-9.89095721 23.80308978]
gsarsum= [ 6.46233248 11.89196467]
GNSDR: [9.35819969e-03 1.07769492e+01]
GSIR: [-4.27219221 24.37805655]
GSAR: [12.47493567 14.91787258]
i= 14 RMV_front30_left30a_M-amy_12_01.wav
gnsdrsum= [6.50815551e-03 7.75294163e+00]
gsirsum= [-9.48961685 23.84415883]
gsarsum= [ 6.89180414 12.10810095]
GNSDR: [1.04537756e-02 1.14638398e+01]
GSIR: [-8.11823554 26.60491394]
GSAR: [ 4.57002064 14.28849954]
i= 15 RMV_front30_left30a_M-amy_12_02.wav
gnsdrsum= [6.77119685e-03 8.00033485e+00]
gsirsum= [-9.39819143 24.02820917]
gsarsum= [ 6.73701857 12.25346086]
GNSDR: [0.01263752 6.75706155]
GSIR: [-14.51875626  30.55717718]
GSAR: [11.28233837 16.64839336]
i= 16 RMV_front30_left30a_M-amy_13_01.wav
gnsdrsum= [7.13784181e-03 7.92263027e+00]
gsirsum= [-9.71822673 24.43626967]
gsarsum= [ 7.02110106 12.52814414]
GNSDR: [0.00681653 6.61610086]
GSIR: [-15.18358927  28.98861284]
GSAR: [11.42471982 17.34488875]
i= 17 RMV_front30_left30a_M-amy_13_02.wav
gnsdrsum= [7.11894119e-03 7.84577560e+00]
gsirsum= [-10.03971865  24.70405457]
gsarsum= [ 7.28013746 12.81148206]
GNSDR: [0.01100866 9.45174744]
GSIR: [-6.98313292 21.98236327]
GSAR: [ 7.78893861 14.05868442]
i= 18 RMV_front30_left30a_M-amy_14_01.wav
gnsdrsum= [7.33503693e-03 7.93499625e+00]
gsirsum= [-9.86990833 24.55284949]
gsarsum= [ 7.30840419 12.88077108]
GNSDR: [0.01186475 8.70101593]
GSIR: [-7.71535068 25.0805008 ]
GSAR: [ 8.07937268 13.40545997]
i= 19 RMV_front30_left30a_M-amy_14_02.wav
gnsdrsum= [7.57344309e-03 7.97531308e+00]
gsirsum= [-9.75651056 24.58062061]
gsarsum= [ 7.34898148 12.90838628]
GNSDR: [6.21922031e-03 1.07132800e+01]
GSIR: [-1.34726894 23.86905047]
GSAR: [ 6.12098449 10.3058333 ]
i= 20 RMV_front30_left30a_M-amy_15_01.wav
gnsdrsum= [7.50573195e-03 8.11221142e+00]
gsirsum= [-9.33604848 24.54504211]
gsarsum= [ 7.28758163 12.77825863]
GNSDR: [9.77364404e-03 1.21771749e+01]
GSIR: [-1.46131611 27.84797783]
GSAR: [ 6.52552977 11.91866326]
i= 21 RMV_front30_left30a_M-amy_15_02.wav
gnsdrsum= [7.61372777e-03 8.30578111e+00]
gsirsum= [-8.96106122 24.70232476]
gsarsum= [ 7.25129344 12.73732552]
GNSDR: [ 0.01104669 10.90767351]
GSIR: [-9.7502181  30.37670017]
GSAR: [ 8.32280925 16.86182955]
i= 22 RMV_front30_left30a_M-amy_16_01.wav
gnsdrsum= [7.76977149e-03 8.42404895e+00]
gsirsum= [-8.99693199 24.96025092]
gsarsum= [ 7.29999871 12.92480297]
GNSDR: [ 0.01262562 10.78194634]
GSIR: [-11.40279572  31.85572279]
GSAR: [ 5.96446814 15.62337838]
i= 23 RMV_front30_left30a_M-amy_16_02.wav
gnsdrsum= [7.98089538e-03 8.52656623e+00]
gsirsum= [-9.10153476 25.26005404]
gsarsum= [ 7.24193216 13.04213234]
GNSDR: [ 0.01930026 11.22128277]
GSIR: [-8.15714192 30.79999438]
GSAR: [12.50450968 18.11187154]
i= 24 RMV_front30_left30a_M-amy_1_01.wav
gnsdrsum= [8.45253554e-03 8.63884608e+00]
gsirsum= [-9.06218506 25.49088489]
gsarsum= [ 7.46120622 13.25337147]
GNSDR: [0.00922818 7.93675043]
GSIR: [-12.67421224  24.67924165]
GSAR: [ 6.4449472  13.57269992]
i= 25 RMV_front30_left30a_M-amy_2_01.wav
gnsdrsum= [8.48356143e-03 8.61076226e+00]
gsirsum= [-9.20666614 25.45841916]
gsarsum= [ 7.42055586 13.26614461]
GNSDR: [0.00875652 8.69561054]
GSIR: [-11.06205251  22.53657486]
GSAR: [ 6.10877401 14.13884642]
i= 26 RMV_front30_left30a_M-amy_2_02.wav
gnsdrsum= [8.49405992e-03 8.61402565e+00]
gsirsum= [-9.27802716 25.34604053]
gsarsum= [ 7.37010271 13.29971007]
GNSDR: [0.01068413 8.6552136 ]
GSIR: [-8.27598419 25.34669896]
GSAR: [ 9.08866141 14.44103795]
i= 27 RMV_front30_left30a_M-amy_3_01.wav
gnsdrsum= [8.57517349e-03 8.61555113e+00]
gsirsum= [-9.24091446 25.34606492]
gsarsum= [ 7.43375304 13.34198147]
GNSDR: [ 0.01337922 11.46413389]
GSIR: [-4.74535355 26.43219849]
GSAR: [ 9.72546466 15.02360897]
i= 28 RMV_front30_left30a_M-amy_3_02.wav
gnsdrsum= [0.00874675 8.71728623]
gsirsum= [-9.08035871 25.3848554 ]
gsarsum= [ 7.51559988 13.40203959]
GNSDR: [ 0.01285616 10.78016983]
GSIR: [-1.60179838 20.34270111]
GSAR: [ 9.18747001 11.80802197]
i= 29 RMV_front30_left30a_M-amy_4_01.wav
gnsdrsum= [0.00888845 8.78842015]
gsirsum= [-8.82247732 25.21098801]
gsarsum= [ 7.57325057 13.34707347]
GNSDR: [0.00926388 8.51956572]
GSIR: [-1.81804803 16.30912127]
GSAR: [10.97818749 12.36055436]
i= 30 RMV_front30_left30a_M-amy_4_02.wav
gnsdrsum= [0.00890096 8.77945833]
gsirsum= [-8.58899634 24.91425912]
gsarsum= [ 7.68674847 13.3141895 ]
GNSDR: [ 0.01184679 11.46419419]
GSIR: [-5.03893662 24.30692741]
GSAR: [ 5.65672917 13.64822078]
i= 31 RMV_front30_left30a_M-amy_5_01.wav
gnsdrsum= [0.00899599 8.86606272]
gsirsum= [-8.47447829 24.89466778]
gsarsum= [ 7.62126398 13.3249647 ]
GNSDR: [1.16775837e-02 1.18356997e+01]
GSIR: [-5.22110039 22.97311868]
GSAR: [ 5.81217711 14.31395092]
i= 32 RMV_front30_left30a_M-amy_5_02.wav
gnsdrsum= [0.00907979 8.95886387]
gsirsum= [-8.37281023 24.83461937]
gsarsum= [ 7.56473001 13.35587052]
GNSDR: [ 0.01189966 10.58867223]
GSIR: [-5.82606582 26.48189583]
GSAR: [ 9.18827193 14.77255592]
i= 33 RMV_front30_left30a_M-amy_6_02.wav
gnsdrsum= [0.00916524 9.008252  ]
gsirsum= [-8.29563615 24.88453684]
gsarsum= [ 7.61392825 13.39880038]
GNSDR: [0.0105659  7.44809908]
GSIR: [-6.53688993 17.38188285]
GSAR: [10.20380993 13.9196608 ]
i= 34 RMV_front30_left30a_M-amy_7_01.wav
gnsdrsum= [0.00920644 8.96236515]
gsirsum= [-8.24390832 24.66387054]
gsarsum= [ 7.69010124 13.41411981]
GNSDR: [0.00930079 7.60098156]
GSIR: [-6.27891526 18.36786605]
GSAR: [ 8.23086127 12.42003716]
i= 35 RMV_front30_left30a_M-amy_7_02.wav
gnsdrsum= [0.00920913 8.92346848]
gsirsum= [-8.18776567 24.4839847 ]
gsarsum= [ 7.70555153 13.38571744]
GNSDR: [0.01304941 9.22533882]
GSIR: [-9.56457741 25.80585914]
GSAR: [ 8.16604483 15.15004653]
i= 36 RMV_front30_left30a_M-amy_8_01.wav
gnsdrsum= [0.00931581 8.93185376]
gsirsum= [-8.22601044 24.52070343]
gsarsum= [ 7.71834301 13.43472659]
GNSDR: [0.01090822 8.4316761 ]
GSIR: [-10.43978523  26.79994504]
GSAR: [ 9.46020903 15.88672804]
i= 37 RMV_front30_left30a_M-amy_8_02.wav
gnsdrsum= [0.00935885 8.91833545]
gsirsum= [-8.28584219 24.58230456]
gsarsum= [ 7.76542047 13.5009969 ]
GNSDR: [0.00850397 5.76159338]
GSIR: [-13.02856058  26.8913522 ]
GSAR: [ 9.20593281 13.66124468]
i= 38 RMV_front30_left30a_M-amy_9_01.wav
gnsdrsum= [0.00933635 8.83526329]
gsirsum= [-8.41065057 24.64306897]
gsarsum= [ 7.80332869 13.50521394]
GNSDR: [0.00986525 8.47517887]
GSIR: [-9.02021299 27.28929937]
GSAR: [ 8.84462831 14.51526604]
i= 39 RMV_front30_left30a_M-amy_9_02.wav
gnsdrsum= [0.00934991 8.82603036]
gsirsum= [-8.42628037 24.71092103]
gsarsum= [ 7.83002868 13.53111271]
GNSDR: [9.71261185e-03 1.47430486e+01]
GSIR: [-2.8611574  27.77561239]
GSAR: [-1.74455298 10.48844057]
i= 40 RMV_front30_left30a_M-Ani_1_01.wav
gnsdrsum= [0.00935898 8.97395581]
gsirsum= [-8.2871523  24.78753832]
gsarsum= [ 7.59066414 13.45504591]
GNSDR: [9.14923100e-03 1.28386038e+01]
GSIR: [-4.41041873 28.76480552]
GSAR: [-2.39567327  8.59725487]
i= 41 RMV_front30_left30a_M-Ani_1_02.wav
gnsdrsum= [0.00935386 9.06821552]
gsirsum= [-8.19259782 24.88454483]
gsarsum= [ 7.34709493 13.3365632 ]
GNSDR: [9.35594347e-03 1.66634300e+01]
GSIR: [ 2.25415545 25.08486346]
GSAR: [ 1.00341373 11.09364591]
i= 42 RMV_front30_left30a_M-Ani_2_01.wav
gnsdrsum= [0.00935391 9.24905396]
gsirsum= [-7.9438656  24.88931432]
gsarsum= [ 7.19605491 13.28316041]
GNSDR: [6.94252634e-03 1.42474623e+01]
GSIR: [ 3.6045031  14.94694538]
GSAR: [2.08817167 9.13819778]
i= 43 RMV_front30_left30a_M-Ani_2_02.wav
gnsdrsum= [9.29783333e-03 9.36529601e+00]
gsirsum= [-7.67529889 24.65809644]
gsarsum= [ 7.07726692 13.18676593]
GNSDR: [0.01132586 9.93637911]
GSIR: [-0.52570988 20.91412478]
GSAR: [3.56942865 8.16644708]
i= 44 RMV_front30_left30a_M-Ani_3_01.wav
gnsdrsum= [9.34392480e-03 9.37827517e+00]
gsirsum= [-7.51280823 24.57300618]
gsarsum= [ 6.99754333 13.07266777]
GNSDR: [ 0.01266979 11.6689827 ]
GSIR: [ 1.08823196 21.21983023]
GSAR: [3.58542365 8.91771783]
i= 45 RMV_front30_left30a_M-Ani_3_02.wav
gnsdrsum= [9.41783293e-03 9.42917979e+00]
gsirsum= [-7.321674   24.49849116]
gsarsum= [ 6.92171844 12.98033555]
GNSDR: [1.18483466e-02 1.88330415e+01]
GSIR: [ 6.35659092 26.46119335]
GSAR: [ 2.54988953 10.47575857]
i= 46 RMV_front30_left30a_M-Ani_4_01.wav
gnsdrsum= [9.47067018e-03 9.63361156e+00]
gsirsum= [-7.02432041 24.5411586 ]
gsarsum= [ 6.82667869 12.92588823]
GNSDR: [1.16202482e-02 1.41156048e+01]
GSIR: [ 0.93934791 24.02897671]
GSAR: [1.02696832 9.54490183]
i= 47 RMV_front30_left30a_M-Ani_4_02.wav
gnsdrsum= [9.51640588e-03 9.72897312e+00]
gsirsum= [-6.85488066 24.53026111]
gsarsum= [ 6.70328059 12.85395235]
GNSDR: [0.01400248 7.70449451]
GSIR: [-8.7627966  29.40561848]
GSAR: [3.6282144 9.8919415]
i= 48 RMV_front30_left30a_M-Ani_5_01.wav
gnsdrsum= [9.60986571e-03 9.68679648e+00]
gsirsum= [-6.89462891 24.63183105]
gsarsum= [ 6.63921671 12.79224379]
GNSDR: [1.02881702e-02 1.07411021e+01]
GSIR: [-10.18675516  29.09159873]
GSAR: [ 5.33423661 14.80932855]
i= 49 RMV_front30_left30a_M-Ani_5_02.wav
gnsdrsum= [9.62370866e-03 9.70831292e+00]
gsirsum= [-6.96181516 24.72284672]
gsarsum= [ 6.61258447 12.83340878]
GNSDR: [1.18486208e-02 1.87006756e+01]
GSIR: [ 8.14006722 26.33355237]
GSAR: [3.26583483 9.03975171]
i= 50 RMV_front30_left30a_M-annar_1_02.wav
gnsdrsum= [9.66820690e-03 9.88816018e+00]
gsirsum= [-6.65977751 24.75506083]
gsarsum= [ 6.54564947 12.75753564]
GNSDR: [9.96256385e-03 1.73803853e+01]
GSIR: [ 4.58388418 24.97929686]
GSAR: [ 1.72726716 10.21403438]
i= 51 RMV_front30_left30a_M-annar_2_02.wav
gnsdrsum= [9.67397861e-03 1.00350666e+01]
gsirsum= [-6.43931356 24.75945762]
gsarsum= [ 6.45117139 12.70766307]
GNSDR: [ 0.01329588 12.97998597]
GSIR: [ 0.40429157 22.23708951]
GSAR: [2.89873425 9.58309189]
i= 52 RMV_front30_left30a_M-annar_3_01.wav
gnsdrsum= [9.74363052e-03 1.00916996e+01]
gsirsum= [-6.30770577 24.71095054]
gsarsum= [ 6.38285529 12.64757516]
GNSDR: [8.04025657e-03 1.46555160e+01]
GSIR: [-1.1734233  25.77561684]
GSAR: [-1.77376294  9.50988541]
i= 53 RMV_front30_left30a_M-annar_3_02.wav
gnsdrsum= [9.71149139e-03 1.01778094e+01]
gsirsum= [-6.21083251 24.73103858]
gsarsum= [ 6.22895683 12.58837347]
GNSDR: [0.01117404 9.40671721]
GSIR: [-8.61715179 24.85651636]
GSAR: [0.54547682 9.01803774]
i= 54 RMV_front30_left30a_M-annar_4_01.wav
gnsdrsum= [9.73857567e-03 1.01635299e+01]
gsirsum= [-6.25539398 24.73336224]
gsarsum= [ 6.1237072  12.52225614]
GNSDR: [3.12965456e-03 1.14492937e+01]
GSIR: [-10.09112083  26.99971126]
GSAR: [-3.6773964   7.31899259]
i= 55 RMV_front30_left30a_M-annar_4_02.wav
gnsdrsum= [9.61841347e-03 1.01869074e+01]
gsirsum= [-6.32513447 24.77456859]
gsarsum= [ 5.94550532 12.42765135]
GNSDR: [7.94486250e-03 1.83621301e+01]
GSIR: [ 3.07975017 30.74908908]
GSAR: [-0.69482454 11.16349382]
i= 56 RMV_front30_left30a_M-annar_5_01.wav
gnsdrsum= [9.58852863e-03 1.03328935e+01]
gsirsum= [-6.1571901  24.88125646]
gsarsum= [ 5.826928   12.40507711]
GNSDR: [8.52847801e-03 1.32946345e+01]
GSIR: [-0.07803666 25.02375407]
GSAR: [-1.01130455  8.04707639]
i= 57 RMV_front30_left30a_M-annar_5_02.wav
gnsdrsum= [9.56993125e-03 1.03848539e+01]
gsirsum= [-6.05053829 24.88375641]
gsarsum= [ 5.70695901 12.32862095]
GNSDR: [ 0.02087253 13.99525237]
GSIR: [ 0.29547338 28.04886971]
GSAR: [ 4.54177493 11.70694833]
i= 58 RMV_front30_left30a_M-ariel_1_01.wav
gnsdrsum= [9.76480367e-03 1.04471021e+01]
gsirsum= [-5.94112429 24.93832733]
gsarsum= [ 5.68686963 12.31790246]
GNSDR: [ 0.01946063 10.25943747]
GSIR: [-1.12165052 27.53472378]
GSAR: [5.44338907 9.26150151]
i= 59 RMV_front30_left30a_M-ariel_1_02.wav
gnsdrsum= [9.92913979e-03 1.04439214e+01]
gsirsum= [-5.8594383  24.98233405]
gsarsum= [ 5.68274284 12.26609905]
GNSDR: [1.91335276e-02 2.05513801e+01]
GSIR: [ 6.30710644 29.03037566]
GSAR: [ 6.97966886 13.74648079]
i= 60 RMV_front30_left30a_M-ariel_2_01.wav
gnsdrsum= [1.00825463e-02 1.06123790e+01]
gsirsum= [-5.65666255 25.04980141]
gsarsum= [ 5.70435827 12.29077208]
GNSDR: [ 0.01886552 17.69009402]
GSIR: [ 3.44605279 25.90088072]
GSAR: [ 7.04467642 13.43104896]
i= 61 RMV_front30_left30a_M-ariel_2_02.wav
gnsdrsum= [1.02265295e-02 1.07284071e+01]
gsirsum= [-5.50743771 25.06375353]
gsarsum= [ 5.7263307  12.30946515]
GNSDR: [0.01616804 9.41249671]
GSIR: [-1.21961503 24.71125425]
GSAR: [6.94954386 9.30466782]
i= 62 RMV_front30_left30a_M-ariel_3_01.wav
gnsdrsum= [1.03223603e-02 1.07071828e+01]
gsirsum= [-5.43827928 25.05806806]
gsarsum= [ 5.74605995 12.26100067]
GNSDR: [ 0.01929733 14.96754068]
GSIR: [ 2.74081469 22.05199682]
GSAR: [ 9.11192643 12.77577879]
i= 63 RMV_front30_left30a_M-ariel_4_01.wav
gnsdrsum= [1.04648201e-02 1.07748075e+01]
gsirsum= [-5.30845239 25.01035264]
gsarsum= [ 5.7994864  12.26917175]
GNSDR: [ 0.01771043 12.23954714]
GSIR: [ 1.36762943 24.71181247]
GSAR: [5.62594366 9.69366012]
i= 64 RMV_front30_left30a_M-ariel_4_02.wav
gnsdrsum= [1.05780328e-02 1.07976941e+01]
gsirsum= [-5.20413861 25.00568795]
gsarsum= [ 5.79677479 12.22892938]
GNSDR: [ 0.01820003 11.06866118]
GSIR: [-2.45180119 25.06086972]
GSAR: [ 6.21753859 11.59192475]
i= 65 RMV_front30_left30a_M-ariel_5_01.wav
gnsdrsum= [1.06952943e-02 1.08018628e+01]
gsirsum= [-5.16179496 25.0065369 ]
gsarsum= [ 5.80324808 12.21912931]
GNSDR: [ 0.01558433 13.99477369]
GSIR: [-4.21205726 28.85649638]
GSAR: [ 8.39011343 16.75094031]
i= 66 RMV_front30_left30a_M-ariel_5_02.wav
gnsdrsum= [1.07693707e-02 1.08502402e+01]
gsirsum= [-5.14740499 25.06486962]
gsarsum= [ 5.84244301 12.28779312]
GNSDR: [9.22192065e-03 1.29458946e+01]
GSIR: [-4.28875147 24.52341905]
GSAR: [-0.58393895 10.29504989]
i= 67 RMV_front30_left30a_M-bobon_1_01.wav
gnsdrsum= [1.07462744e-02 1.08815187e+01]
gsirsum= [-5.13458927 25.05678827]
gsarsum= [ 5.74652686 12.25805068]
GNSDR: [8.28147748e-03 1.31146027e+01]
GSIR: [-4.32169978 25.14550893]
GSAR: [-0.66469682 10.37609721]
i= 68 RMV_front30_left30a_M-bobon_1_02.wav
gnsdrsum= [1.07100274e-02 1.09143581e+01]
gsirsum= [-5.12263501 25.05809299]
gsarsum= [ 5.65224416 12.23037489]
GNSDR: [6.90679640e-03 1.91417436e+01]
GSIR: [ 4.40170718 24.72818655]
GSAR: [-0.16533284 11.14877371]
i= 69 RMV_front30_left30a_M-bobon_2_01.wav
gnsdrsum= [1.06549081e-02 1.10335956e+01]
gsirsum= [-4.98460107 25.05331173]
gsarsum= [ 5.56793145 12.21469951]
GNSDR: [8.98008803e-03 1.32053564e+01]
GSIR: [-0.79480981 21.7751718 ]
GSAR: [0.38618871 9.40641737]
i= 70 RMV_front30_left30a_M-bobon_2_02.wav
gnsdrsum= [1.06309821e-02 1.10646207e+01]
gsirsum= [-4.92474691 25.00648116]
gsarsum= [ 5.49390655 12.1745812 ]
GNSDR: [1.04714095e-02 1.27053357e+01]
GSIR: [-0.59774573 26.41454535]
GSAR: [1.37909682 9.35304784]
i= 71 RMV_front30_left30a_M-bobon_3_01.wav
gnsdrsum= [1.06287346e-02 1.10877294e+01]
gsirsum= [-4.86380323 25.02631305]
gsarsum= [ 5.43595149 12.13484129]
GNSDR: [0.01098626 9.08482252]
GSIR: [-3.01634188 24.41280843]
GSAR: [1.69445659 7.47362306]
i= 72 RMV_front30_left30a_M-bobon_3_02.wav
gnsdrsum= [1.06337002e-02 1.10599113e+01]
gsirsum= [-4.83814404 25.01779216]
gsarsum= [ 5.38398628 12.07010215]
GNSDR: [8.28647254e-03 1.26895305e+01]
GSIR: [-0.8608819 25.9521577]
GSAR: [0.93715125 9.33541868]
i= 73 RMV_front30_left30a_M-bobon_4_01.wav
gnsdrsum= [1.06015464e-02 1.10822348e+01]
gsirsum= [-4.783661   25.03059168]
gsarsum= [ 5.32307073 12.03264073]
GNSDR: [5.70514727e-03 1.39719566e+01]
GSIR: [-0.24195549 25.29964496]
GSAR: [-1.89554884  8.13921576]
i= 74 RMV_front30_left30a_M-bobon_4_02.wav
gnsdrsum= [1.05353788e-02 1.11212851e+01]
gsirsum= [-4.7222866  25.03422754]
gsarsum= [ 5.22552182 11.98002688]
GNSDR: [9.13394406e-03 1.30698810e+01]
GSIR: [-7.18404782 31.75646174]
GSAR: [-0.37221495 11.40505182]
i= 75 RMV_front30_left30a_M-bobon_5_01.wav
gnsdrsum= [1.05166930e-02 1.11472664e+01]
gsirsum= [-4.75511008 25.12385733]
gsarsum= [ 5.15088533 11.97236055]
GNSDR: [9.17481263e-03 1.18210737e+01]
GSIR: [-8.67132788 30.07801705]
GSAR: [-1.17391838  9.81597408]
i= 76 RMV_front30_left30a_M-bobon_5_02.wav
gnsdrsum= [1.04990367e-02 1.11561323e+01]
gsirsum= [-4.80663927 25.18904364]
gsarsum= [ 5.06766423 11.94398704]
GNSDR: [1.09273462e-02 1.11415673e+01]
GSIR: [ 0.35174985 23.22983246]
GSAR: [2.30393207 7.56765448]
i= 77 RMV_front30_left30a_M-bug_1_08.wav
gnsdrsum= [1.05045992e-02 1.11559431e+01]
gsirsum= [-4.7396472  25.16359934]
gsarsum= [ 5.0317716  11.88715155]
GNSDR: [1.40872705e-02 1.53074711e+01]
GSIR: [ 2.36346482 24.02479769]
GSAR: [ 2.13618486 10.26463425]
i= 78 RMV_front30_left30a_M-bug_2_01.wav
gnsdrsum= [1.05505309e-02 1.12091678e+01]
gsirsum= [-4.64858166 25.14899932]
gsarsum= [ 4.9946487  11.86635005]
GNSDR: [1.01953481e-02 1.71460001e+01]
GSIR: [ 4.04440764 24.82289172]
GSAR: [ 1.03376124 10.16754137]
i= 79 RMV_front30_left30a_M-bug_2_02.wav
gnsdrsum= [1.05460349e-02 1.12843176e+01]
gsirsum= [-4.53854382 25.14487137]
gsarsum= [ 4.94451088 11.84484614]
GNSDR: [8.88656566e-03 1.69780820e+01]
GSIR: [ 6.4472232  26.27548464]
GSAR: [2.13435181 8.3297384 ]
i= 80 RMV_front30_left30a_M-bug_3_01.wav
gnsdrsum= [1.05252915e-02 1.13554897e+01]
gsirsum= [-4.40122173 25.15900404]
gsarsum= [ 4.90938389 11.80090729]
GNSDR: [6.37852482e-03 1.49159700e+01]
GSIR: [ 3.92662353 21.44576868]
GSAR: [-0.12521858  7.30284492]
i= 81 RMV_front30_left30a_M-bug_4_01.wav
gnsdrsum= [1.04740969e-02 1.13994462e+01]
gsirsum= [-4.29840883 25.11316163]
gsarsum= [ 4.84722831 11.74537566]
GNSDR: [4.81945476e-03 9.81750696e+00]
GSIR: [-3.65224471 20.45426753]
GSAR: [ 4.27724324 10.33096882]
i= 82 RMV_front30_left30a_M-bug_4_02.wav
gnsdrsum= [1.04051378e-02 1.13801543e+01]
gsirsum= [-4.29052878 25.05634585]
gsarsum= [ 4.84027727 11.7281268 ]
GNSDR: [2.86797059e-03 7.13797628e+00]
GSIR: [-7.2333335  18.00192559]
GSAR: [ 6.8342705  11.79009094]
i= 83 RMV_front30_left30a_M-davidson_5_02.wav
gnsdrsum= [1.03143286e-02 1.13290437e+01]
gsirsum= [-4.32598426 24.97135283]
gsarsum= [ 4.86430128 11.72887335]
GNSDR: [9.30705075e-03 1.48174267e+01]
GSIR: [ 0.89173673 24.31656714]
GSAR: [ 7.29406977 12.93435004]
i= 84 RMV_front30_left30a_M-fdps_1_01.wav
gnsdrsum= [1.03023372e-02 1.13705721e+01]
gsirsum= [-4.26386853 24.96355776]
gsarsum= [ 4.8932271  11.74322427]
GNSDR: [1.02358403e-02 1.35204903e+01]
GSIR: [-0.9132953  23.41002568]
GSAR: [ 7.6171195  13.43286883]
i= 85 RMV_front30_left30a_M-fdps_1_02.wav
gnsdrsum= [1.03015549e-02 1.13958652e+01]
gsirsum= [-4.22445002 24.94528092]
gsarsum= [ 4.92527289 11.76310244]
GNSDR: [9.99293660e-03 1.20606919e+01]
GSIR: [-4.83311398 24.86959419]
GSAR: [ 5.766937   14.09342973]
i= 86 RMV_front30_left30a_M-fdps_3_01.wav
gnsdrsum= [1.02979663e-02 1.14035958e+01]
gsirsum= [-4.23152751 24.94440084]
gsarsum= [ 4.93505968 11.79019927]
GNSDR: [0.0107396  9.79429904]
GSIR: [-14.77262151  28.00566451]
GSAR: [ 6.28584519 15.68193742]
i= 87 RMV_front30_left30a_M-fdps_4_01.wav
gnsdrsum= [1.03030425e-02 1.13850981e+01]
gsirsum= [-4.35268951 24.97958778]
gsarsum= [ 4.95058595 11.83493189]
GNSDR: [ 0.01133343 11.145245  ]
GSIR: [-11.39607722  30.3032473 ]
GSAR: [ 5.13621214 15.29521682]
i= 88 RMV_front30_left30a_M-fdps_4_02.wav
gnsdrsum= [1.03147515e-02 1.13823725e+01]
gsirsum= [-4.43272801 25.04008391]
gsarsum= [ 4.95269534 11.87425331]
GNSDR: [8.99388517e-03 1.18789566e+01]
GSIR: [-8.39097928 26.5956233 ]
GSAR: [ 4.32377456 14.72134413]
i= 89 RMV_front30_left30a_M-fdps_5_02.wav
gnsdrsum= [1.02999103e-02 1.13879521e+01]
gsirsum= [-4.47720274 25.05756188]
gsarsum= [ 4.94562882 11.90624309]
GNSDR: [9.82677375e-03 1.12512805e+01]
GSIR: [3.01175560e-03 2.35558608e+01]
GSAR: [-0.67889469  6.19719426]
i= 90 RMV_front30_left30a_M-geniusturtle_1_01.wav
gnsdrsum= [1.02946532e-02 1.13864335e+01]
gsirsum= [-4.42742258 25.04087631]
gsarsum= [ 4.88313411 11.84280922]
GNSDR: [0.01258537 7.5153106 ]
GSIR: [-5.86385959 24.16641575]
GSAR: [2.39182308 7.72274036]
i= 91 RMV_front30_left30a_M-geniusturtle_1_02.wav
gnsdrsum= [1.03198260e-02 1.13438937e+01]
gsirsum= [-4.4432076  25.03126685]
gsarsum= [ 4.85575707 11.79753373]
GNSDR: [0.01033215 9.78150777]
GSIR: [ 0.99102663 19.9838855 ]
GSAR: [1.19108587 5.39841444]
i= 92 RMV_front30_left30a_M-geniusturtle_3_01.wav
gnsdrsum= [1.03199599e-02 1.13269112e+01]
gsirsum= [-4.38413984 24.97640401]
gsarsum= [ 4.81592368 11.72797809]
GNSDR: [1.02634229e-02 1.08941423e+01]
GSIR: [-1.68136753 21.13283693]
GSAR: [3.34734462 9.70980472]
i= 93 RMV_front30_left30a_M-geniusturtle_4_01.wav
gnsdrsum= [1.03193520e-02 1.13222578e+01]
gsirsum= [-4.35507777 24.93507534]
gsarsum= [ 4.80013251 11.7062773 ]
GNSDR: [6.74745003e-03 1.27093628e+01]
GSIR: [ 1.56296525 20.47289231]
GSAR: [-0.61162016  6.77381455]
i= 94 RMV_front30_left30a_M-geniusturtle_4_02.wav
gnsdrsum= [1.02813530e-02 1.13370143e+01]
gsirsum= [-4.29211987 24.8876053 ]
gsarsum= [ 4.74256067 11.65380429]
GNSDR: [ 0.01538613 12.99400409]
GSIR: [ 4.70969732 15.65370274]
GSAR: [4.1661443  7.34387865]
i= 95 RMV_front30_left30a_M-geniusturtle_5_02.wav
gnsdrsum= [1.03350875e-02 1.13544563e+01]
gsirsum= [-4.1973639  24.79040633]
gsarsum= [ 4.73649313 11.60843665]
GNSDR: [ 0.01345334 12.24166067]
GSIR: [ 1.64782652 23.61517314]
GSAR: [1.74091197 7.88614598]
i= 96 RMV_front30_left30a_M-geniusturtle_6_01.wav
gnsdrsum= [1.03675694e-02 1.13636980e+01]
gsirsum= [-4.1364765  24.77816432]
gsarsum= [ 4.70528916 11.56966279]
GNSDR: [9.34240339e-03 1.19805522e+01]
GSIR: [ 1.1063011  25.05377276]
GSAR: [-0.83062129  6.0378185 ]
i= 97 RMV_front30_left30a_M-geniusturtle_6_02.wav
gnsdrsum= [1.03570006e-02 1.13700573e+01]
gsirsum= [-4.08242724 24.78100564]
gsarsum= [ 4.64821792 11.51263347]
GNSDR: [1.02260053e-02 1.11663616e+01]
GSIR: [-4.17238626 22.55536053]
GSAR: [ 4.94756964 12.45180385]
i= 98 RMV_front30_left30a_M-geniusturtle_7_02.wav
gnsdrsum= [1.03556640e-02 1.13679788e+01]
gsirsum= [-4.08334519 24.75829498]
gsarsum= [ 4.65127253 11.52221684]
GNSDR: [8.38251502e-03 1.28756599e+01]
GSIR: [ 0.60046583 21.29123586]
GSAR: [0.60671472 8.48902774]
i= 99 RMV_front30_left30a_M-geniusturtle_8_01.wav
gnsdrsum= [1.03357332e-02 1.13832079e+01]
gsirsum= [-4.03603397 24.72327418]
gsarsum= [ 4.61041841 11.49157857]
GNSDR: [9.21017251e-03 1.25700217e+01]
GSIR: [ 0.4114121  19.34630141]
GSAR: [0.79989333 8.5416258 ]
i= 100 RMV_front30_left30a_M-geniusturtle_8_02.wav
gnsdrsum= [1.03244776e-02 1.13950760e+01]
gsirsum= [-3.99155951 24.66950445]
gsarsum= [ 4.57231316 11.46207904]
GNSDR: [ 0.01274841 12.52978461]
GSIR: [-4.05275601 28.69740868]
GSAR: [ 8.87825153 15.26587724]
i= 101 RMV_front30_left30a_M-heycat_1_02.wav
gnsdrsum= [1.03484769e-02 1.14063107e+01]
gsirsum= [-3.99216541 24.70938469]
gsarsum= [ 4.61494621 11.49974041]
GNSDR: [1.13553697e-02 1.60214286e+01]
GSIR: [ 3.40257319 28.33969522]
GSAR: [ 2.9710646  10.34475754]
i= 102 RMV_front30_left30a_M-heycat_2_01.wav
gnsdrsum= [1.03583484e-02 1.14515570e+01]
gsirsum= [-3.91966798 24.74497597]
gsarsum= [ 4.59882973 11.48841705]
GNSDR: [8.24735417e-03 9.00818099e+00]
GSIR: [-3.40034618 21.67559395]
GSAR: [ 4.07119142 10.05674903]
i= 103 RMV_front30_left30a_M-heycat_2_02.wav
gnsdrsum= [1.03378533e-02 1.14278349e+01]
gsirsum= [-3.91462602 24.71517614]
gsarsum= [ 4.59370702 11.47451736]
GNSDR: [1.11383111e-02 1.34019294e+01]
GSIR: [-10.69206039  30.31709128]
GSAR: [-1.78561138 11.16568525]
i= 104 RMV_front30_left30a_M-heycat_3_01.wav
gnsdrsum= [1.03455500e-02 1.14468166e+01]
gsirsum= [-3.97979366 24.76904071]
gsarsum= [ 4.53236742 11.47154782]
GNSDR: [9.36205124e-03 9.68375082e+00]
GSIR: [-7.20389904 25.38420891]
GSAR: [0.64909319 8.99048528]
i= 105 RMV_front30_left30a_M-heycat_3_02.wav
gnsdrsum= [1.03361834e-02 1.14300255e+01]
gsirsum= [-4.01049942 24.77489946]
gsarsum= [ 4.49538386 11.44791865]
GNSDR: [9.21905185e-03 1.47937851e+01]
GSIR: [ 0.97117854 23.85391446]
GSAR: [ 1.21417973 10.40756248]
i= 106 RMV_front30_left30a_M-heycat_4_01.wav
gnsdrsum= [1.03256444e-02 1.14617591e+01]
gsirsum= [-3.96350246 24.76621092]
gsarsum= [ 4.4644291  11.43810397]
GNSDR: [9.05676513e-03 1.51102592e+01]
GSIR: [ 4.08880187 22.03013481]
GSAR: [2.83081246 9.07307048]
i= 107 RMV_front30_left30a_M-heycat_4_02.wav
gnsdrsum= [1.03137857e-02 1.14958572e+01]
gsirsum= [-3.88824728 24.74064011]
gsarsum= [ 4.44916166 11.41600085]
GNSDR: [6.00008687e-03 1.12460518e+01]
GSIR: [-9.51135504 25.64335564]
GSAR: [ 3.11506131 13.38233362]
i= 108 RMV_front30_left30a_M-heycat_5_01.wav
gnsdrsum= [1.02738441e-02 1.14935442e+01]
gsirsum= [-3.94031309 24.74899859]
gsarsum= [ 4.43680888 11.43420764]
GNSDR: [3.88351932e-03 1.37554814e+01]
GSIR: [-1.02296496 24.01131686]
GSAR: [-3.53267879  7.12874134]
i= 109 RMV_front30_left30a_M-heycat_5_02.wav
gnsdrsum= [1.02152172e-02 1.15142959e+01]
gsirsum= [-3.91354843 24.74223087]
gsarsum= [ 4.36369431 11.39470795]
GNSDR: [6.45701796e-03 7.61831569e+00]
GSIR: [-14.51094931  26.46486354]
GSAR: [ 5.36204606 12.62327797]
i= 110 RMV_front30_left30a_M-jmzen_1_01.wav
gnsdrsum= [1.01810518e-02 1.14788779e+01]
gsirsum= [-4.00988844 24.75789117]
gsarsum= [ 4.37277024 11.40587677]
GNSDR: [9.81380483e-03 9.89139298e+00]
GSIR: [-13.78834514  27.3756763 ]
GSAR: [ 5.32791342 14.79383711]
i= 111 RMV_front30_left30a_M-jmzen_1_02.wav
gnsdrsum= [1.01777433e-02 1.14645762e+01]
gsirsum= [-4.09798264 24.78147482]
gsarsum= [ 4.38137513 11.43639893]
GNSDR: [0.0108147  9.16472282]
GSIR: [-6.87679683 29.96663013]
GSAR: [ 7.91336046 13.35489077]
i= 112 RMV_front30_left30a_M-jmzen_2_01.wav
gnsdrsum= [1.01834303e-02 1.14440418e+01]
gsirsum= [-4.12279348 24.82777085]
gsarsum= [ 4.41291071 11.45352832]
GNSDR: [0.0077312 7.5261812]
GSIR: [-4.40633279 20.28787837]
GSAR: [ 6.85572728 10.03015698]
i= 113 RMV_front30_left30a_M-jmzen_2_02.wav
gnsdrsum= [1.01617292e-02 1.14093705e+01]
gsirsum= [-4.12530268 24.78759481]
gsarsum= [ 4.43452856 11.44093212]
GNSDR: [ 0.01338515 11.98601819]
GSIR: [-1.67571917 20.90845707]
GSAR: [ 8.33859865 13.14203939]
i= 114 RMV_front30_left30a_M-jmzen_3_02.wav
gnsdrsum= [1.01900048e-02 1.14144288e+01]
gsirsum= [-4.10381511 24.75356728]
gsarsum= [ 4.46877479 11.45585411]
GNSDR: [ 0.01531325 12.8771735 ]
GSIR: [-0.91471721 23.618003  ]
GSAR: [ 9.53776244 13.24732176]
i= 115 RMV_front30_left30a_M-jmzen_4_01.wav
gnsdrsum= [1.02345547e-02 1.14271483e+01]
gsirsum= [-4.07608382 24.74369281]
gsarsum= [ 4.51285294 11.47143209]
GNSDR: [ 0.01330274 10.8765451 ]
GSIR: [-3.53906665 24.59910081]
GSAR: [ 8.07036719 13.25816172]
i= 116 RMV_front30_left30a_M-jmzen_4_02.wav
gnsdrsum= [1.02610046e-02 1.14224017e+01]
gsirsum= [-4.07145436 24.74244633]
gsarsum= [ 4.54352117 11.48683493]
GNSDR: [ 0.01365476 12.37487135]
GSIR: [-1.51467942 21.6303572 ]
GSAR: [ 8.85133494 13.51136681]
i= 117 RMV_front30_left30a_M-jmzen_5_01.wav
gnsdrsum= [1.02900111e-02 1.14305425e+01]
gsirsum= [-4.04960158 24.71584727]
gsarsum= [ 4.58034009 11.50413862]
GNSDR: [ 0.01398705 11.86606306]
GSIR: [-0.74106692 18.51681559]
GSAR: [ 9.59117136 12.75185679]
i= 118 RMV_front30_left30a_M-jmzen_5_02.wav
gnsdrsum= [1.03213420e-02 1.14342334e+01]
gsirsum= [-4.02156315 24.66331311]
gsarsum= [ 4.62280476 11.51471251]
GNSDR: [ 0.02496432 18.1558892 ]
GSIR: [ 5.55673733 23.5165479 ]
GSAR: [ 7.62797065 12.3380249 ]
i= 119 RMV_front30_left30a_M-Kenshin_1_01.wav
gnsdrsum= [1.04443922e-02 1.14907179e+01]
gsirsum= [-3.94107323 24.65367643]
gsarsum= [ 4.64805826 11.5216311 ]
GNSDR: [ 0.01777355 10.29751092]
GSIR: [ 0.89386662 23.94598934]
GSAR: [4.68656375 7.40153481]
i= 120 RMV_front30_left30a_M-Kenshin_1_02.wav
gnsdrsum= [1.05054685e-02 1.14807745e+01]
gsirsum= [-3.90078207 24.64777903]
gsarsum= [ 4.64837914 11.48729696]
GNSDR: [ 0.01502209 13.62414945]
GSIR: [ 1.44608838 27.91207215]
GSAR: [2.96573803 9.5765702 ]
i= 121 RMV_front30_left30a_M-Kenshin_2_01.wav
gnsdrsum= [1.05427959e-02 1.14984883e+01]
gsirsum= [-3.85659306 24.67475666]
gsarsum= [ 4.63447301 11.47150583]
GNSDR: [ 0.01406005 12.68531658]
GSIR: [-1.22075697 26.12685008]
GSAR: [1.09166095 9.56505371]
i= 122 RMV_front30_left30a_M-Kenshin_2_02.wav
gnsdrsum= [1.05716259e-02 1.15082164e+01]
gsirsum= [-3.83498784 24.68665907]
gsarsum= [ 4.60543357 11.45587917]
GNSDR: [ 0.01526253 12.76255724]
GSIR: [-1.83354228 23.65092659]
GSAR: [ 2.97479484 11.44762086]
i= 123 RMV_front30_left30a_M-Kenshin_3_01.wav
gnsdrsum= [1.06097633e-02 1.15184143e+01]
gsirsum= [-3.81871593 24.67823848]
gsarsum= [ 4.59217634 11.45581203]
GNSDR: [0.01204616 8.25742198]
GSIR: [-2.09556382 25.22780049]
GSAR: [1.54467027 6.20686363]
i= 124 RMV_front30_left30a_M-Kenshin_3_03.wav
gnsdrsum= [1.06213472e-02 1.14921160e+01]
gsirsum= [-3.80481954 24.68267043]
gsarsum= [ 4.56759968 11.4134818 ]
GNSDR: [ 0.02778774 14.55749156]
GSIR: [ 0.12983495 29.00958383]
GSAR: [ 7.78488919 13.53359042]
i= 125 RMV_front30_left30a_M-Kenshin_4_01.wav
gnsdrsum= [1.07586783e-02 1.15166390e+01]
gsirsum= [-3.7733423  24.71728574]
gsarsum= [ 4.593338   11.43044267]
GNSDR: [ 0.02360652 17.64470004]
GSIR: [ 2.08896274 27.01974296]
GSAR: [ 6.53959646 14.7005629 ]
i= 126 RMV_front30_left30a_M-Kenshin_4_02.wav
gnsdrsum= [1.08606453e-02 1.15652744e+01]
gsirsum= [-3.72681607 24.73555921]
gsarsum= [ 4.60878449 11.45639601]
GNSDR: [ 0.01989659 13.36957939]
GSIR: [ 2.74622963 22.51513137]
GSAR: [5.70245044 9.44734208]
i= 127 RMV_front30_left30a_M-Kenshin_5_01.wav
gnsdrsum= [1.09317945e-02 1.15794815e+01]
gsirsum= [-3.67584721 24.71807552]
gsarsum= [ 4.61739604 11.44057669]
GNSDR: [ 0.02339582 16.48521777]
GSIR: [ 1.87683696 26.30438695]
GSAR: [ 5.7398868 13.2382109]
i= 128 RMV_front30_left30a_M-Kenshin_5_02.wav
gnsdrsum= [1.10291696e-02 1.16178076e+01]
gsirsum= [-3.63246687 24.73046858]
gsarsum= [ 4.62616549 11.4546207 ]
GNSDR: [0.00289223 2.27376456]
GSIR: [-12.27715689  23.70187381]
GSAR: [3.67145603 5.3280937 ]
i= 129 RMV_front30_left30a_M-khair_1_01.wav
gnsdrsum= [1.09660926e-02 1.15453731e+01]
gsirsum= [-3.69947997 24.72249498]
gsarsum= [ 4.61876465 11.40712825]
GNSDR: [3.60451695e-03 1.08186429e+01]
GSIR: [-3.08134945 21.46498832]
GSAR: [ 4.14835147 11.00271745]
i= 130 RMV_front30_left30a_M-khair_3_01.wav
gnsdrsum= [1.09094651e-02 1.15397829e+01]
gsirsum= [-3.69472512 24.69743723]
gsarsum= [ 4.61514608 11.40401739]
GNSDR: [3.45459143e-03 1.07522179e+01]
GSIR: [-3.85848218 21.60948722]
GSAR: [ 4.16044941 11.46705673]
i= 131 RMV_front30_left30a_M-khair_3_02.wav
gnsdrsum= [1.08525576e-02 1.15337710e+01]
gsirsum= [-3.69597517 24.6738651 ]
gsarsum= [ 4.61167512 11.40449861]
GNSDR: [4.97998711e-03 1.13207986e+01]
GSIR: [-4.66476988 23.25680019]
GSAR: [ 3.84454893 12.19248045]
i= 132 RMV_front30_left30a_M-khair_4_01.wav
gnsdrsum= [1.08080685e-02 1.15321575e+01]
gsirsum= [-3.70331452 24.66312976]
gsarsum= [ 4.60586355 11.41046817]
GNSDR: [2.97238312e-03 9.50715418e+00]
GSIR: [-3.52248342 20.66276152]
GSAR: [2.81917065 9.10927508]
i= 133 RMV_front30_left30a_M-khair_5_01.wav
gnsdrsum= [1.07491535e-02 1.15169319e+01]
gsirsum= [-3.70195489 24.6330518 ]
gsarsum= [ 4.59242977 11.39316597]
GNSDR: [4.71523841e-03 9.03530303e+00]
GSIR: [-3.5989717  24.61374674]
GSAR: [4.42049859 9.41623105]
i= 134 RMV_front30_left30a_M-khair_6_01.wav
gnsdrsum= [1.07041243e-02 1.14984123e+01]
gsirsum= [-3.70118636 24.63290773]
gsarsum= [ 4.5911467  11.37841272]
GNSDR: [9.18509308e-03 9.96446769e+00]
GSIR: [-8.04412668 26.28762326]
GSAR: [ 5.85885504 13.8844571 ]
i= 135 RMV_front30_left30a_M-leon_1_01.wav
gnsdrsum= [1.06928722e-02 1.14870498e+01]
gsirsum= [-3.73335629 24.64516488]
gsarsum= [ 4.60053714 11.39697601]
GNSDR: [1.08426547e-02 1.15179805e+01]
GSIR: [-7.35328567 26.06964985]
GSAR: [ 6.39981867 15.42039589]
i= 136 RMV_front30_left30a_M-leon_1_02.wav
gnsdrsum= [1.06939736e-02 1.14872772e+01]
gsirsum= [-3.75997342 24.65563904]
gsarsum= [ 4.61376715 11.42655998]
GNSDR: [9.31404074e-03 9.70829660e+00]
GSIR: [-7.504078  23.9367211]
GSAR: [ 6.73131797 13.80897721]
i= 137 RMV_front30_left30a_M-leon_2_01.wav
gnsdrsum= [1.06839011e-02 1.14742919e+01]
gsirsum= [-3.78730265 24.65039146]
gsarsum= [ 4.62922372 11.44394989]
GNSDR: [0.01078029 8.85119854]
GSIR: [-8.37839126 24.36940594]
GSAR: [ 7.59721232 14.00850985]
i= 138 RMV_front30_left30a_M-leon_2_02.wav
gnsdrsum= [1.06845996e-02 1.14552840e+01]
gsirsum= [-3.82057141 24.64835534]
gsarsum= [ 4.65073089 11.46253366]
GNSDR: [8.15460734e-03 9.52888800e+00]
GSIR: [-3.54763    22.44687973]
GSAR: [ 6.32481206 10.86521767]
i= 139 RMV_front30_left30a_M-leon_3_01.wav
gnsdrsum= [1.06663982e-02 1.14414251e+01]
gsirsum= [-3.8186078  24.63251738]
gsarsum= [ 4.66277464 11.45823642]
GNSDR: [9.03646694e-03 1.04937976e+01]
GSIR: [-1.54249064 19.51071805]
GSAR: [ 5.98865547 10.59851954]
i= 140 RMV_front30_left30a_M-leon_3_02.wav
gnsdrsum= [1.06547558e-02 1.14346563e+01]
gsirsum= [-3.80234982 24.5959331 ]
gsarsum= [ 4.67224521 11.45209558]
GNSDR: [1.03378835e-02 1.37189881e+01]
GSIR: [-1.69080714 25.37052703]
GSAR: [ 5.16633053 13.25663259]
i= 141 RMV_front30_left30a_M-leon_4_01.wav
gnsdrsum= [1.06525085e-02 1.14508572e+01]
gsirsum= [-3.78737434 24.60142667]
gsarsum= [ 4.67574936 11.46489372]
GNSDR: [ 0.01234574 12.14145609]
GSIR: [-2.79542281 23.56889568]
GSAR: [ 7.63313431 13.92826713]
i= 142 RMV_front30_left30a_M-leon_4_02.wav
gnsdrsum= [1.06644327e-02 1.14557206e+01]
gsirsum= [-3.78038876 24.59415533]
gsarsum= [ 4.69657602 11.48224142]
GNSDR: [0.00928099 8.78744266]
GSIR: [-7.04194095 23.54890633]
GSAR: [ 8.49428391 13.61303978]
i= 143 RMV_front30_left30a_M-leon_5_02.wav
gnsdrsum= [1.06547583e-02 1.14370613e+01]
gsirsum= [-3.80319682 24.5868459 ]
gsarsum= [ 4.72313342 11.49714211]
GNSDR: [0.01027203 7.46807207]
GSIR: [-15.44393237  31.14579719]
GSAR: [ 8.49123429 15.37955199]
i= 144 RMV_front30_left30a_M-leon_6_02.wav
gnsdrsum= [1.06521004e-02 1.14094989e+01]
gsirsum= [-3.88403526 24.63239417]
gsarsum= [ 4.74930078 11.52410329]
GNSDR: [7.09098629e-03 1.06895059e+01]
GSIR: [-2.98570385 22.06736677]
GSAR: [ 4.99028628 11.23782396]
i= 145 RMV_front30_left30a_M-leon_7_01.wav
gnsdrsum= [1.06275410e-02 1.14045334e+01]
gsirsum= [-3.87783987 24.61470432]
gsarsum= [ 4.75096275 11.52212895]
GNSDR: [ 0.01085424 10.83307928]
GSIR: [-5.22084162 24.05268791]
GSAR: [ 6.67527726 13.60186246]
i= 146 RMV_front30_left30a_M-leon_7_02.wav
gnsdrsum= [1.06290937e-02 1.14006193e+01]
gsirsum= [-3.88703852 24.6108549 ]
gsarsum= [ 4.76414299 11.5363737 ]
GNSDR: [0.01158329 9.68664962]
GSIR: [-11.31537648  26.70141159]
GSAR: [ 6.93961089 15.41133817]
i= 147 RMV_front30_left30a_M-leon_8_01.wav
gnsdrsum= [1.06355848e-02 1.13889597e+01]
gsirsum= [-3.93757143 24.62507637]
gsarsum= [ 4.77894209 11.562734  ]
GNSDR: [0.01060033 9.30806395]
GSIR: [-13.55138593  25.76784493]
GSAR: [ 6.39532978 15.20966803]
i= 148 RMV_front30_left30a_M-leon_8_02.wav
gnsdrsum= [1.06353466e-02 1.13748996e+01]
gsirsum= [-4.00252963 24.63279778]
gsarsum= [ 4.78986363 11.58737545]
GNSDR: [ 0.01104802 10.1031096 ]
GSIR: [-8.54980284 25.4114067 ]
GSAR: [ 6.6877099  14.84783584]
i= 149 RMV_front30_left30a_M-leon_9_01.wav
gnsdrsum= [1.06381163e-02 1.13663641e+01]
gsirsum= [-4.03304825 24.63802334]
gsarsum= [ 4.80260085 11.60925773]
GNSDR: [8.71280714e-03 9.29296559e+00]
GSIR: [-8.25571883 22.69985157]
GSAR: [ 6.06939246 13.58614099]
i= 150 RMV_front30_left30a_M-leon_9_02.wav
gnsdrsum= [1.06252809e-02 1.13525414e+01]
gsirsum= [-4.06119938 24.6251022 ]
gsarsum= [ 4.81104613 11.62243695]
GNSDR: [1.32270595e-02 1.83579286e+01]
GSIR: [ 7.91230239 27.09606355]
GSAR: [ 6.91249392 10.03914288]
i= 151 RMV_front30_left30a_M-stool_1_01.wav
gnsdrsum= [1.06425112e-02 1.13989347e+01]
gsirsum= [-3.98190467 24.64146618]
gsarsum= [ 4.824963   11.61195156]
GNSDR: [1.79679440e-02 2.06078545e+01]
GSIR: [10.19191206 27.81485447]
GSAR: [10.05579852 10.31357504]
i= 152 RMV_front30_left30a_M-stool_1_02.wav
gnsdrsum= [1.06907048e-02 1.14595197e+01]
gsirsum= [-3.88865587 24.66234374]
gsarsum= [ 4.85937639 11.60340961]
GNSDR: [0.01213886 7.81247125]
GSIR: [-8.47579373 26.13603496]
GSAR: [1.06530749 7.70314223]
i= 153 RMV_front30_left30a_M-stool_2_01.wav
gnsdrsum= [1.07001699e-02 1.14356828e+01]
gsirsum= [-3.91863717 24.6719757 ]
gsarsum= [ 4.83457856 11.57791767]
GNSDR: [ 0.01328823 11.87484812]
GSIR: [-1.78091001 24.48407414]
GSAR: [1.23289384 9.11958808]
i= 154 RMV_front30_left30a_M-stool_2_02.wav
gnsdrsum= [1.07169755e-02 1.14385345e+01]
gsirsum= [-3.90475582 24.67075556]
gsarsum= [ 4.811191   11.56195449]
GNSDR: [1.02773249e-02 2.20343422e+01]
GSIR: [10.19733913 21.08860549]
GSAR: [ 4.79317065 10.94804674]
i= 155 RMV_front30_left30a_M-stool_3_01.wav
gnsdrsum= [1.07141390e-02 1.15068946e+01]
gsirsum= [-3.81377456 24.64764492]
gsarsum= [ 4.81107474 11.55799379]
GNSDR: [1.10044029e-02 1.71749893e+01]
GSIR: [ 4.98001158 25.75813233]
GSAR: [ 3.20372274 10.36902825]
i= 156 RMV_front30_left30a_M-stool_3_02.wav
gnsdrsum= [1.07159997e-02 1.15432285e+01]
gsirsum= [-3.75740414 24.65476343]
gsarsum= [ 4.8007712  11.55037222]
GNSDR: [7.33299974e-03 1.05631537e+01]
GSIR: [-3.7683974  22.79214854]
GSAR: [-2.35292637  6.15948279]
i= 157 RMV_front30_left30a_M-stool_4_02.wav
gnsdrsum= [1.06944519e-02 1.15369860e+01]
gsirsum= [-3.75747416 24.64289964]
gsarsum= [ 4.75520624 11.51603534]
GNSDR: [8.06698507e-03 1.34449059e+01]
GSIR: [ 2.49146954 18.28672329]
GSAR: [1.14326448 8.24741355]
i= 158 RMV_front30_left30a_M-stool_5_01.wav
gnsdrsum= [1.06778224e-02 1.15490614e+01]
gsirsum= [-3.71792388 24.60267067]
gsarsum= [ 4.73234585 11.49534786]
GNSDR: [8.41397890e-03 1.75848056e+01]
GSIR: [ 7.50280268 23.3061581 ]
GSAR: [3.74954578 8.55979857]
i= 159 RMV_front30_left30a_M-stool_5_02.wav
gnsdrsum= [1.06635844e-02 1.15870221e+01]
gsirsum= [-3.64735328 24.59451651]
gsarsum= [ 4.72616472 11.47688529]
GNSDR: [ 0.01409922 11.49143222]
GSIR: [-2.47563593 26.78114539]
GSAR: [2.26268657 9.85760334]
i= 160 RMV_front30_left30a_M-tammy_1_01.wav
gnsdrsum= [1.06850571e-02 1.15864247e+01]
gsirsum= [-3.64003004 24.60818294]
gsarsum= [ 4.71076798 11.46676478]
GNSDR: [ 0.01285776 11.882487  ]
GSIR: [-1.73283753 24.48637047]
GSAR: [1.98602011 9.71885361]
i= 161 RMV_front30_left30a_M-tammy_1_02.wav
gnsdrsum= [1.06985521e-02 1.15882635e+01]
gsirsum= [-3.62818413 24.60742634]
gsarsum= [ 4.69384408 11.45590819]
GNSDR: [ 0.02172547 14.96821798]
GSIR: [-4.40769912 31.58009046]
GSAR: [ 4.76773394 16.05498383]
i= 162 RMV_front30_left30a_M-titon_1_01.wav
gnsdrsum= [1.07666196e-02 1.16091275e+01]
gsirsum= [-3.63299595 24.65046748]
gsarsum= [ 4.69430019 11.48429754]
GNSDR: [ 0.01978693 12.09227953]
GSIR: [-3.91702471 31.68011356]
GSAR: [ 4.47160042 12.78338648]
i= 163 RMV_front30_left30a_M-titon_1_02.wav
gnsdrsum= [1.08219589e-02 1.16120916e+01]
gsirsum= [-3.63473846 24.69359414]
gsarsum= [ 4.69293394 11.49226741]
GNSDR: [ 0.02606871 11.42059677]
GSIR: [-6.47178709 34.4376546 ]
GSAR: [ 4.64493374 13.43942468]
i= 164 RMV_front30_left30a_M-titon_2_01.wav
gnsdrsum= [1.09149268e-02 1.16109239e+01]
gsirsum= [-3.65203753 24.75300914]
gsarsum= [ 4.69264125 11.50414032]
GNSDR: [ 0.01944163 11.06640809]
GSIR: [-6.41914558 28.13448776]
GSAR: [ 2.51348883 11.5879822 ]
i= 165 RMV_front30_left30a_M-titon_2_02.wav
gnsdrsum= [1.09666038e-02 1.16076238e+01]
gsirsum= [-3.66880789 24.77350295]
gsarsum= [ 4.67943427 11.50464845]
GNSDR: [0.01560122 7.59948219]
GSIR: [-8.15968173 29.30862666]
GSAR: [ 4.42943046 10.16161236]
i= 166 RMV_front30_left30a_M-titon_3_01.wav
gnsdrsum= [1.09945232e-02 1.15834784e+01]
gsirsum= [-3.69586134 24.80082297]
gsarsum= [ 4.67792822 11.49655788]
GNSDR: [0.01490435 9.68985617]
GSIR: [-5.41141291 29.18264463]
GSAR: [1.23079483 8.85982006]
i= 167 RMV_front30_left30a_M-titon_3_02.wav
gnsdrsum= [1.10179353e-02 1.15721394e+01]
gsirsum= [-3.70613411 24.82706143]
gsarsum= [ 4.6572867  11.48076903]
GNSDR: [1.84538680e-02 2.20309824e+01]
GSIR: [ 7.42259004 27.57203639]
GSAR: [ 4.63011967 13.7696522 ]
i= 168 RMV_front30_left30a_M-titon_4_01.wav
gnsdrsum= [1.10621968e-02 1.16343944e+01]
gsirsum= [-3.6398917  24.84340056]
gsarsum= [ 4.65712499 11.49439333]
GNSDR: [1.03657260e-02 2.01236838e+01]
GSIR: [ 4.96364382 26.07240051]
GSAR: [ 1.77737282 12.70792601]
i= 169 RMV_front30_left30a_M-titon_4_02.wav
gnsdrsum= [1.10580757e-02 1.16846269e+01]
gsirsum= [-3.58898321 24.85067275]
gsarsum= [ 4.64008504 11.501574  ]
GNSDR: [ 0.02081729 14.70408505]
GSIR: [-3.95382756 26.05459007]
GSAR: [ 6.20962621 16.53505561]
i= 170 RMV_front30_left30a_M-titon_5_01.wav
gnsdrsum= [1.11154828e-02 1.17023884e+01]
gsirsum= [-3.59112935 24.85775462]
gsarsum= [ 4.64931764 11.53118271]
GNSDR: [ 0.0232908  16.94973095]
GSIR: [ 0.20684135 26.68598209]
GSAR: [ 5.66034875 15.41400048]
i= 171 RMV_front30_left30a_M-titon_5_02.wav
gnsdrsum= [1.11866835e-02 1.17330746e+01]
gsirsum= [-3.56891899 24.86844601]
gsarsum= [ 4.6552301  11.55388925]
GNSDR: [ 0.01327288 12.02090165]
GSIR: [-4.74379011 29.73567413]
GSAR: [ 0.38386094 10.24743176]
i= 172 RMV_front30_left30a_M-yifen_1_01.wav
gnsdrsum= [1.11988125e-02 1.17347480e+01]
gsirsum= [-3.57574964 24.89674385]
gsarsum= [ 4.63039656 11.54629357]
GNSDR: [8.51561088e-03 1.34351867e+01]
GSIR: [-2.85541942 26.52781547]
GSAR: [-2.1941529   8.82530702]
i= 173 RMV_front30_left30a_M-yifen_1_02.wav
gnsdrsum= [1.11833027e-02 1.17445771e+01]
gsirsum= [-3.57158588 24.906172  ]
gsarsum= [ 4.59094829 11.53056532]
GNSDR: [ 0.01553882 10.2638198 ]
GSIR: [ 0.08036422 22.61336907]
GSAR: [2.21217835 6.93864275]
i= 174 RMV_front30_left30a_M-yifen_2_01.wav
gnsdrsum= [1.12083344e-02 1.17360670e+01]
gsirsum= [-3.55059766 24.89299498]
gsarsum= [ 4.5772772  11.50417496]
GNSDR: [ 0.02737418 19.12940254]
GSIR: [ 4.40735588 29.63170476]
GSAR: [ 7.88290551 15.66680199]
i= 175 RMV_front30_left30a_M-yifen_3_01.wav
gnsdrsum= [1.13007107e-02 1.17783147e+01]
gsirsum= [-3.50512364 24.92007332]
gsarsum= [ 4.59616651 11.5279614 ]
GNSDR: [ 0.03679507 18.01175616]
GSIR: [ 3.29898654 28.06407563]
GSAR: [ 9.74054304 14.46034677]
i= 176 RMV_front30_left30a_M-yifen_3_02.wav
gnsdrsum= [1.14455650e-02 1.18137319e+01]
gsirsum= [-3.46646393 24.93793697]
gsarsum= [ 4.62539592 11.54462268]
GNSDR: [9.66243335e-03 1.47479437e+01]
GSIR: [ 1.07359653 21.43341837]
GSAR: [0.54618424 9.93080728]
i= 177 RMV_front30_left30a_M-yifen_4_01.wav
gnsdrsum= [1.14354908e-02 1.18303094e+01]
gsirsum= [-3.44081387 24.91813743]
gsarsum= [ 4.60234953 11.53550508]
GNSDR: [0.01258337 8.93137104]
GSIR: [-2.00532186 24.58140959]
GSAR: [2.75145977 7.41427573]
i= 178 RMV_front30_left30a_M-yifen_4_02.wav
gnsdrsum= [1.14419396e-02 1.18140232e+01]
gsirsum= [-3.4327493 24.9162457]
gsarsum= [ 4.59195127 11.51235211]
GNSDR: [6.36464008e-03 1.39957513e+01]
GSIR: [-5.68292185 25.27446724]
GSAR: [-2.35155677 10.31484736]
i= 179 RMV_front30_left30a_M-yifen_5_01.wav
gnsdrsum= [1.14135748e-02 1.18262117e+01]
gsirsum= [-3.4453201  24.91824694]
gsarsum= [ 4.55316072 11.50566214]
GNSDR: [4.38274952e-03 1.04856078e+01]
GSIR: [-9.54291319 26.33927882]
GSAR: [-2.58661518  7.34240532]
i= 180 RMV_front30_left30a_M-yifen_5_02.wav
gnsdrsum= [1.13745146e-02 1.18187639e+01]
gsirsum= [-3.47919562 24.92614156]
gsarsum= [ 4.5134953  11.48253293]
GNSDR: [0.0041105  1.18932895]
GSIR: [-17.2324215   24.81079337]
GSAR: [4.78025919 5.78485027]
i= 181 RMV_front30_M-abjones_1_02.wav
gnsdrsum= [1.13343820e-02 1.17600377e+01]
gsirsum= [-3.55518029 24.92550427]
gsarsum= [ 4.51496913 11.45105402]
GNSDR: [7.04592536e-03 7.08405858e+00]
GSIR: [-8.76483703 24.94144215]
GSAR: [ 7.59381609 12.165542  ]
i= 182 RMV_front30_M-abjones_2_01.wav
gnsdrsum= [1.13108190e-02 1.17343455e+01]
gsirsum= [-3.58380478 24.92559185]
gsarsum= [ 4.53188587 11.45497978]
GNSDR: [6.38018688e-03 9.68136887e+00]
GSIR: [-8.41278196 24.67109511]
GSAR: [ 3.86298046 12.14595028]
i= 183 RMV_front30_M-abjones_2_02.wav
gnsdrsum= [1.12838757e-02 1.17231271e+01]
gsirsum= [-3.61019263 24.92420115]
gsarsum= [ 4.52823065 11.45875558]
GNSDR: [4.29652020e-03 4.72358524e+00]
GSIR: [-12.22474737  25.80160266]
GSAR: [ 7.30764346 10.79779596]
i= 184 RMV_front30_M-abjones_3_01.wav
gnsdrsum= [1.12459009e-02 1.16850861e+01]
gsirsum= [-3.65701087 24.92896964]
gsarsum= [ 4.54333616 11.4551634 ]
GNSDR: [2.88204650e-03 3.37209647e+00]
GSIR: [-13.22654842  23.06950151]
GSAR: [6.03809817 8.79321266]
i= 185 RMV_front30_M-abjones_3_02.wav
gnsdrsum= [1.12006909e-02 1.16401510e+01]
gsirsum= [-3.7087381  24.91891846]
gsarsum= [ 4.55141595 11.44077448]
GNSDR: [3.97294714e-03 6.85122347e+00]
GSIR: [-9.58107048 21.82431579]
GSAR: [ 5.1647902  10.74999529]
i= 186 RMV_front30_M-abjones_4_01.wav
gnsdrsum= [1.11618321e-02 1.16144041e+01]
gsirsum= [-3.74030977 24.90228081]
gsarsum= [ 4.55471366 11.43706061]
GNSDR: [5.19428688e-03 6.07315780e+00]
GSIR: [-9.42735243 20.59676132]
GSAR: [ 5.97202873 10.56298076]
i= 187 RMV_front30_M-abjones_4_02.wav
gnsdrsum= [1.11299201e-02 1.15847717e+01]
gsirsum= [-3.77072177 24.87925664]
gsarsum= [ 4.56229289 11.43238639]
GNSDR: [4.42363417e-03 7.54709322e+00]
GSIR: [-10.01751704  21.02899406]
GSAR: [ 3.99037114 10.66375758]
i= 188 RMV_front30_M-abjones_5_01.wav
gnsdrsum= [1.10942483e-02 1.15632947e+01]
gsirsum= [-3.8039494  24.85877652]
gsarsum= [ 4.55925075 11.42829794]
GNSDR: [1.43974802e-03 5.48240114e+00]
GSIR: [-15.48340514  22.32320409]
GSAR: [ 4.72413393 10.10138997]
i= 189 RMV_front30_M-abjones_5_02.wav
gnsdrsum= [1.10431663e-02 1.15311207e+01]
gsirsum= [-3.86574546 24.8453608 ]
gsarsum= [ 4.56012315 11.42127726]
GNSDR: [ 0.01718396 14.4625069 ]
GSIR: [-0.74690619 23.99058163]
GSAR: [ 8.59613248 14.66829654]
i= 190 RMV_front30_M-amy_10_01.wav
gnsdrsum= [1.10754863e-02 1.15465490e+01]
gsirsum= [-3.84933052 24.84086196]
gsarsum= [ 4.5813653  11.43836684]
GNSDR: [0.01258565 9.12740568]
GSIR: [-6.36800941 23.89026023]
GSAR: [ 9.74806334 14.38208484]
i= 191 RMV_front30_M-amy_10_02.wav
gnsdrsum= [1.10833929e-02 1.15338834e+01]
gsirsum= [-3.86251732 24.83588499]
gsarsum= [ 4.60841608 11.45377897]
GNSDR: [0.00893844 8.01816496]
GSIR: [-8.54398216 23.69419014]
GSAR: [ 5.96565744 12.02764801]
i= 192 RMV_front30_M-amy_11_01.wav
gnsdrsum= [1.10722213e-02 1.15155723e+01]
gsirsum= [-3.88689995 24.82993866]
gsarsum= [ 4.61548504 11.45676787]
GNSDR: [7.87788058e-03 8.21521509e+00]
GSIR: [-7.83804331 21.25334408]
GSAR: [ 6.93819634 13.09752631]
i= 193 RMV_front30_M-amy_11_02.wav
gnsdrsum= [1.10556703e-02 1.14984720e+01]
gsirsum= [-3.9073722  24.81140708]
gsarsum= [ 4.62751982 11.46526921]
GNSDR: [0.01024757 9.94267023]
GSIR: [-4.58205471 23.99578196]
GSAR: [11.75592926 13.98583083]
i= 194 RMV_front30_M-amy_12_01.wav
gnsdrsum= [1.10515048e-02 1.14904524e+01]
gsirsum= [-3.91084994 24.80720283]
gsarsum= [ 4.6642642 11.4782618]
GNSDR: [ 0.01195744 11.22478189]
GSIR: [-8.61687828 26.99258632]
GSAR: [ 4.69644127 14.29547899]
i= 195 RMV_front30_M-amy_12_02.wav
gnsdrsum= [1.10561507e-02 1.14890900e+01]
gsirsum= [-3.93498342 24.81840992]
gsarsum= [ 4.66442921 11.49270907]
GNSDR: [0.00850509 1.84599421]
GSIR: [-18.90058996  30.7333411 ]
GSAR: [ 9.86915092 11.38274222]
i= 196 RMV_front30_M-amy_13_01.wav
gnsdrsum= [1.10431350e-02 1.14398905e+01]
gsirsum= [-4.01133855 24.84858814]
gsarsum= [ 4.69098391 11.49214801]
GNSDR: [0.00546008 1.65004827]
GSIR: [-14.40482097  27.52066124]
GSAR: [11.10145084 11.98771256]
i= 197 RMV_front30_M-amy_13_02.wav
gnsdrsum= [1.10147947e-02 1.13901959e+01]
gsirsum= [-4.06409735 24.86215196]
gsarsum= [ 4.72352435 11.49466357]
GNSDR: [0.01082837 8.67731554]
GSIR: [-6.86588181 21.36438473]
GSAR: [ 7.22945071 13.13446537]
i= 198 RMV_front30_M-amy_14_01.wav
gnsdrsum= [1.10138531e-02 1.13764945e+01]
gsirsum= [-4.07824778 24.84448647]
gsarsum= [ 4.73618054 11.50294539]
GNSDR: [0.0130504 9.6452121]
GSIR: [-7.75128149 24.93988835]
GSAR: [ 7.51130199 14.20611002]
i= 199 RMV_front30_M-amy_14_02.wav
gnsdrsum= [1.10240871e-02 1.13677946e+01]
gsirsum= [-4.09670523 24.84496588]
gsarsum= [ 4.75012588 11.51652914]
GNSDR: [6.13216848e-03 9.61244353e+00]
GSIR: [-1.80061652 20.87550543]
GSAR: [6.34180147 9.75449218]
i= 200 RMV_front30_M-amy_15_01.wav
gnsdrsum= [1.09996275e-02 1.13590178e+01]
gsirsum= [-4.08522479 24.82511858]
gsarsum= [ 4.75808426 11.50771895]
GNSDR: [9.68449993e-03 1.08094941e+01]
GSIR: [-2.49555198 27.72344437]
GSAR: [ 6.09867369 11.04579985]
i= 201 RMV_front30_M-amy_15_02.wav
gnsdrsum= [1.09930846e-02 1.13562839e+01]
gsirsum= [-4.07731597 24.83953811]
gsarsum= [ 4.76475386 11.50542085]
GNSDR: [0.01054043 2.93031511]
GSIR: [-10.69778759  27.12584577]
GSAR: [8.28318045 9.18819721]
i= 202 RMV_front30_M-amy_16_01.wav
gnsdrsum= [1.09908437e-02 1.13145712e+01]
gsirsum= [-4.11009058 24.85085646]
gsarsum= [ 4.78217181 11.49394944]
GNSDR: [0.01296319 5.10887055]
GSIR: [-11.77520374  28.17355092]
GSAR: [5.87462855 9.99335376]
i= 203 RMV_front30_M-amy_16_02.wav
gnsdrsum= [1.10005597e-02 1.12840012e+01]
gsirsum= [-4.14784976 24.86722442]
gsarsum= [ 4.78755337 11.48655735]
GNSDR: [ 0.01979468 10.96056996]
GSIR: [-8.46615154 29.5237239 ]
GSAR: [11.6167393  17.85856385]
i= 204 RMV_front30_M-amy_1_01.wav
gnsdrsum= [1.10436681e-02 1.12824158e+01]
gsirsum= [-4.1690179  24.89005039]
gsarsum= [ 4.82102977 11.51779267]
GNSDR: [ 0.0192231  11.87950894]
GSIR: [-7.02426654 29.7291149 ]
GSAR: [11.17100133 17.82253657]
i= 205 RMV_front30_M-amy_1_03.wav
gnsdrsum= [1.10835678e-02 1.12853284e+01]
gsirsum= [-4.18294595 24.91365559]
gsarsum= [ 4.85200524 11.54854752]
GNSDR: [0.010006   8.59469364]
GSIR: [-12.33870669  25.33444996]
GSAR: [ 6.14091865 13.99574043]
i= 206 RMV_front30_M-amy_2_01.wav
gnsdrsum= [1.10783369e-02 1.12722671e+01]
gsirsum= [-4.22253702 24.91569828]
gsarsum= [ 4.8582621 11.5604271]
GNSDR: [0.01019425 8.84661431]
GSIR: [-11.84255693  22.65031999]
GSAR: [ 5.84693485 14.13421529]
i= 207 RMV_front30_M-amy_2_02.wav
gnsdrsum= [1.10740659e-02 1.12605490e+01]
gsirsum= [-4.25934871 24.90475442]
gsarsum= [ 4.8630383  11.57286086]
GNSDR: [0.01002468 8.77575143]
GSIR: [-8.02008242 25.8388553 ]
GSAR: [ 8.54579809 14.47176838]
i= 208 RMV_front30_M-amy_3_01.wav
gnsdrsum= [1.10690208e-02 1.12486028e+01]
gsirsum= [-4.27742916 24.90924529]
gsarsum= [ 4.88074388 11.58679791]
GNSDR: [ 0.01504902 11.10835327]
GSIR: [-5.40912293 26.74810762]
GSAR: [ 9.45374819 14.98920524]
i= 209 RMV_front30_M-amy_3_02.wav
gnsdrsum= [1.10880638e-02 1.12479318e+01]
gsirsum= [-4.28284396 24.91804368]
gsarsum= [ 4.90262428 11.60307737]
GNSDR: [ 0.0124983  10.48540449]
GSIR: [-2.226403   19.20923295]
GSAR: [ 8.38404702 12.1083688 ]
i= 210 RMV_front30_M-amy_4_01.wav
gnsdrsum= [1.10947792e-02 1.12443007e+01]
gsirsum= [-4.27305139 24.89085886]
gsarsum= [ 4.91920248 11.60548352]
GNSDR: [0.01097311 8.51350365]
GSIR: [-2.42008513 16.99826968]
GSAR: [10.75630688 12.32394264]
i= 211 RMV_front30_M-amy_4_02.wav
gnsdrsum= [1.10942026e-02 1.12313585e+01]
gsirsum= [-4.26426955 24.85345323]
gsarsum= [ 4.94686649 11.60888854]
GNSDR: [ 0.01370013 11.38047734]
GSIR: [-5.03567729 23.95174567]
GSAR: [ 5.78163426 13.57260481]
i= 212 RMV_front30_M-amy_5_01.wav
gnsdrsum= [1.11064947e-02 1.12320619e+01]
gsirsum= [-4.26790827 24.84919989]
gsarsum= [ 4.95080407 11.61815135]
GNSDR: [ 0.01298812 11.94143879]
GSIR: [-4.7688482  22.44474144]
GSAR: [ 5.58483155 14.04128574]
i= 213 RMV_front30_M-amy_5_02.wav
gnsdrsum= [1.11153287e-02 1.12353923e+01]
gsirsum= [-4.2702601  24.83791135]
gsarsum= [ 4.95378072 11.62952757]
GNSDR: [ 0.01324976 11.98177064]
GSIR: [-6.05362946 26.42708258]
GSAR: [ 9.02781342 16.42805757]
i= 214 RMV_front30_M-amy_6_02.wav
gnsdrsum= [1.11253026e-02 1.12388801e+01]
gsirsum= [-4.2785936  24.84533739]
gsarsum= [ 4.97281826 11.65195061]
GNSDR: [0.00785143 7.65005695]
GSIR: [-7.2919751  17.79903852]
GSAR: [ 8.10781121 14.45192888]
i= 215 RMV_front30_M-amy_7_01.wav
gnsdrsum= [1.11100754e-02 1.12221879e+01]
gsirsum= [-4.29260933 24.8125639 ]
gsarsum= [ 4.98739962 11.66497376]
GNSDR: [0.00991751 8.15001609]
GSIR: [-6.39898201 19.46961677]
GSAR: [ 7.79708721 13.03387793]
i= 216 RMV_front30_M-amy_7_02.wav
gnsdrsum= [1.11045542e-02 1.12079648e+01]
gsirsum= [-4.30236106 24.78782804]
gsarsum= [ 5.00040744 11.67131128]
GNSDR: [0.01425745 8.48668333]
GSIR: [-10.05418686  25.75666216]
GSAR: [ 8.60410928 14.92710295]
i= 217 RMV_front30_M-amy_8_01.wav
gnsdrsum= [1.11190837e-02 1.11954244e+01]
gsirsum= [-4.32886717 24.79229271]
gsarsum= [ 5.01701436 11.68631493]
GNSDR: [0.01401741 8.54796215]
GSIR: [-10.92918005  26.35079852]
GSAR: [ 9.51041458 15.89642675]
i= 218 RMV_front30_M-amy_8_02.wav
gnsdrsum= [1.11323788e-02 1.11832801e+01]
gsirsum= [-4.35914383 24.79944182]
gsarsum= [ 5.03762628 11.70562737]
GNSDR: [0.01021271 6.39752595]
GSIR: [-13.01679659  27.31497066]
GSAR: [ 8.92982474 14.03117991]
i= 219 RMV_front30_M-amy_9_01.wav
gnsdrsum= [1.11281794e-02 1.11614273e+01]
gsirsum= [-4.39867649 24.81092825]
gsarsum= [ 5.05539888 11.71624633]
GNSDR: [0.01121288 7.57055242]
GSIR: [-9.39895917 26.08785195]
GSAR: [ 8.37560902 13.40746968]
i= 220 RMV_front30_M-amy_9_02.wav
gnsdrsum= [1.11285644e-02 1.11451051e+01]
gsirsum= [-4.42140505 24.81673245]
gsarsum= [ 5.07049074 11.72393371]
GNSDR: [1.08658796e-02 1.46840682e+01]
GSIR: [-2.56223607 29.04115013]
GSAR: [-2.00513653  9.97554113]
i= 221 RMV_front30_M-Ani_1_01.wav
gnsdrsum= [1.11273758e-02 1.11611185e+01]
gsirsum= [-4.41299252 24.83584746]
gsarsum= [ 5.03847433 11.71602243]
GNSDR: [1.03259290e-02 1.14119404e+01]
GSIR: [-4.33082534 29.06962536]
GSAR: [-2.49481417  6.94738652]
i= 222 RMV_front30_M-Ani_1_02.wav
gnsdrsum= [1.11237656e-02 1.11622484e+01]
gsirsum= [-4.4126224  24.85491853]
gsarsum= [ 5.0045406  11.69454209]
GNSDR: [1.04537204e-02 1.57498335e+01]
GSIR: [ 1.5379461  24.27981154]
GSAR: [ 1.03842722 10.87997351]
i= 223 RMV_front30_M-Ani_2_01.wav
gnsdrsum= [1.11207610e-02 1.11828205e+01]
gsirsum= [-4.38593823 24.85233958]
gsarsum= [ 4.98675534 11.69088932]
GNSDR: [1.03216106e-02 1.44336211e+01]
GSIR: [ 2.28921759 24.93685202]
GSAR: [1.3070156  9.04931419]
i= 224 RMV_front30_M-Ani_2_02.wav
gnsdrsum= [1.11171933e-02 1.11973330e+01]
gsirsum= [-4.35613843 24.85271687]
gsarsum= [ 4.97032793 11.67909657]
GNSDR: [0.01382817 9.61327741]
GSIR: [-0.49740051 20.60310703]
GSAR: [3.68353189 7.74579883]
i= 225 RMV_front30_M-Ani_3_01.wav
gnsdrsum= [1.11292421e-02 1.11902928e+01]
gsirsum= [-4.33898848 24.83382971]
gsarsum= [ 4.96460883 11.66161525]
GNSDR: [ 0.01475882 10.57771895]
GSIR: [ 0.94280349 20.89666596]
GSAR: [3.84690894 8.51350534]
i= 226 RMV_front30_M-Ani_3_02.wav
gnsdrsum= [1.11453022e-02 1.11875823e+01]
gsirsum= [-4.31561772 24.81640863]
gsarsum= [ 4.95966326 11.64768556]
GNSDR: [1.27776895e-02 1.81275653e+01]
GSIR: [ 6.12411059 26.25320442]
GSAR: [2.20864447 9.77602946]
i= 227 RMV_front30_M-Ani_4_01.wav
gnsdrsum= [1.11524933e-02 1.12181549e+01]
gsirsum= [-4.26962773 24.82273813]
gsarsum= [ 4.94754423 11.63944038]
GNSDR: [1.24902191e-02 1.41077095e+01]
GSIR: [ 0.9628308  24.54087849]
GSAR: [0.86107853 9.48974187]
i= 228 RMV_front30_M-Ani_4_02.wav
gnsdrsum= [1.11583605e-02 1.12308284e+01]
gsirsum= [-4.24667835 24.8215019 ]
gsarsum= [ 4.92962114 11.63001187]
GNSDR: [0.01686291 7.90665848]
GSIR: [-8.57804117 29.33957421]
GSAR: [3.28745341 9.67854133]
i= 229 RMV_front30_M-Ani_5_01.wav
gnsdrsum= [1.11832712e-02 1.12163123e+01]
gsirsum= [-4.2655926  24.84123148]
gsarsum= [ 4.9224501  11.62149017]
GNSDR: [ 0.01136354 11.08285381]
GSIR: [-10.35012049  29.61429294]
GSAR: [ 4.88785811 14.83603961]
i= 230 RMV_front30_M-Ani_5_02.wav
gnsdrsum= [1.11840550e-02 1.12157321e+01]
gsirsum= [-4.29204707 24.86198392]
gsarsum= [ 4.9222997  11.63546647]
GNSDR: [1.31004381e-02 1.88503170e+01]
GSIR: [ 8.45196608 25.43788802]
GSAR: [3.59415905 8.76710662]
i= 231 RMV_front30_M-annar_1_02.wav
gnsdrsum= [1.11923510e-02 1.12487822e+01]
gsirsum= [-4.23687818 24.86447701]
gsarsum= [ 4.91655017 11.62304933]
GNSDR: [1.08357581e-02 1.59960335e+01]
GSIR: [ 3.63913048 24.2876593 ]
GSAR: [0.98548513 9.08241192]
i= 232 RMV_front30_M-annar_2_02.wav
gnsdrsum= [1.11908140e-02 1.12692445e+01]
gsirsum= [-4.20292987 24.86199073]
gsarsum= [ 4.89960593 11.61209831]
GNSDR: [ 0.01436394 12.12357212]
GSIR: [ 0.02450089 21.73386587]
GSAR: [2.67806287 8.97888887]
i= 233 RMV_front30_M-annar_3_01.wav
gnsdrsum= [1.12044326e-02 1.12729112e+01]
gsirsum= [-4.18478639 24.8485653 ]
gsarsum= [ 4.89007141 11.60079698]
GNSDR: [6.87821664e-03 1.33652809e+01]
GSIR: [-1.77617335 22.27475544]
GSAR: [-1.57396732  8.77999092]
i= 234 RMV_front30_M-annar_3_02.wav
gnsdrsum= [1.11859445e-02 1.12818529e+01]
gsirsum= [-4.17449317 24.83756611]
gsarsum= [ 4.86244731 11.58874225]
GNSDR: [ 0.01181208 10.02203116]
GSIR: [-8.92052342 27.10891651]
GSAR: [-1.67761538e-03  9.09840727e+00]
i= 235 RMV_front30_M-annar_4_01.wav
gnsdrsum= [1.11886089e-02 1.12764920e+01]
gsirsum= [-4.19468904 24.84723143]
gsarsum= [ 4.84174891 11.57814508]
GNSDR: [5.23296610e-05 1.20203685e+01]
GSIR: [-10.03021882  25.74314213]
GSAR: [-4.39097192  7.31318917]
i= 236 RMV_front30_M-annar_4_02.wav
gnsdrsum= [1.11414213e-02 1.12796440e+01]
gsirsum= [-4.21941586 24.85102766]
gsarsum= [ 4.80262721 11.56007323]
GNSDR: [8.95356302e-03 1.75820964e+01]
GSIR: [ 2.5149145  29.79805161]
GSAR: [-0.95688254 10.83356898]
i= 237 RMV_front30_M-annar_5_01.wav
gnsdrsum= [1.11321898e-02 1.13062366e+01]
gsirsum= [-4.19100097 24.87190118]
gsarsum= [ 4.77832548 11.55700782]
GNSDR: [7.73401140e-03 1.32394525e+01]
GSIR: [-1.57280341 27.82602894]
GSAR: [-1.97090468  8.14414562]
i= 238 RMV_front30_M-annar_5_02.wav
gnsdrsum= [1.11179117e-02 1.13143594e+01]
gsirsum= [-4.18000014 24.88431348]
gsarsum= [ 4.74996737 11.54266806]
GNSDR: [ 0.02289818 13.62899746]
GSIR: [-0.69942085 26.59166349]
GSAR: [ 3.60414619 11.71582241]
i= 239 RMV_front30_M-ariel_1_01.wav
gnsdrsum= [1.11672015e-02 1.13240440e+01]
gsirsum= [-4.16543704 24.89145721]
gsarsum= [ 4.74517314 11.54339255]
GNSDR: [0.02122972 9.59270118]
GSIR: [-2.19467314 27.98667428]
GSAR: [4.34151996 8.951959  ]
i= 240 RMV_front30_M-ariel_1_02.wav
gnsdrsum= [1.12091287e-02 1.13168301e+01]
gsirsum= [-4.15722553 24.90435395]
gsarsum= [ 4.74349125 11.53259491]
GNSDR: [ 0.0246999  19.99937224]
GSIR: [ 5.92386609 26.97564738]
GSAR: [ 7.43163194 13.6289409 ]
i= 241 RMV_front30_M-ariel_2_01.wav
gnsdrsum= [1.12651070e-02 1.13528573e+01]
gsirsum= [-4.11539527 24.91294852]
gsarsum= [ 4.75464536 11.54129344]
GNSDR: [ 0.02380275 17.63562252]
GSIR: [ 3.26075951 26.98978089]
GSAR: [ 7.6176594  13.67842652]
i= 242 RMV_front30_M-ariel_2_02.wav
gnsdrsum= [1.13169154e-02 1.13788191e+01]
gsirsum= [-4.08491529 24.92153048]
gsarsum= [ 4.766476   11.55012457]
GNSDR: [0.01748324 8.95274024]
GSIR: [-2.18528536 25.76949686]
GSAR: [6.32988081 9.21136644]
i= 243 RMV_front30_M-ariel_3_01.wav
gnsdrsum= [1.13422912e-02 1.13688352e+01]
gsirsum= [-4.07709789 24.92502005]
gsarsum= [ 4.77290976 11.54050005]
GNSDR: [ 0.02294986 14.80573273]
GSIR: [ 2.68035711 19.52219635]
GSAR: [ 9.10260227 12.12199485]
i= 244 RMV_front30_M-ariel_4_01.wav
gnsdrsum= [ 0.01138986 11.38292088]
gsirsum= [-4.0494034  24.90287733]
gsarsum= [ 4.7906544  11.54288323]
GNSDR: [ 0.02124655 11.75412554]
GSIR: [-2.18373545 26.09426315]
GSAR: [ 6.00543166 12.04398424]
i= 245 RMV_front30_M-ariel_5_01.wav
gnsdrsum= [ 0.01143009 11.384436  ]
gsirsum= [-4.04178843 24.90774013]
gsarsum= [ 4.79561268 11.54492854]
GNSDR: [ 0.01825077 14.31306784]
GSIR: [-4.02814881 28.3164115 ]
GSAR: [ 8.5635811 16.8784982]
i= 246 RMV_front30_M-ariel_5_02.wav
gnsdrsum= [ 0.01145782 11.39634101]
gsirsum= [-4.04173298 24.92159652]
gsarsum= [ 4.81092962 11.56660972]
GNSDR: [9.5408093e-03 1.3085192e+01]
GSIR: [-4.41878853 25.57046145]
GSAR: [-1.02596335 10.09044889]
i= 247 RMV_front30_M-bobon_1_01.wav
gnsdrsum= [ 0.01145006 11.40317846]
gsirsum= [-4.04325952 24.9242235 ]
gsarsum= [ 4.78729848 11.56063336]
GNSDR: [8.16045298e-03 1.32992439e+01]
GSIR: [-5.70710058 24.77049109]
GSAR: [-1.27378718 10.64182157]
i= 248 RMV_front30_M-bobon_1_02.wav
gnsdrsum= [ 0.0114368  11.41082389]
gsirsum= [-4.04996856 24.92360361]
gsarsum= [ 4.76285862 11.55692847]
GNSDR: [7.53935309e-03 1.87209486e+01]
GSIR: [ 3.40954573 24.17984007]
GSAR: [-0.7409124  11.30314102]
i= 249 RMV_front30_M-bobon_2_01.wav
gnsdrsum= [1.14211428e-02 1.14401818e+01]
gsirsum= [-4.02001067 24.92061661]
gsarsum= [ 4.74075512 11.55590924]
GNSDR: [1.00723439e-02 1.29097034e+01]
GSIR: [-1.34794213 23.29963577]
GSAR: [0.03635632 9.16647397]
i= 250 RMV_front30_M-bobon_2_02.wav
gnsdrsum= [1.14157476e-02 1.14460599e+01]
gsirsum= [-4.0093224  24.91413269]
gsarsum= [ 4.72193752 11.5463515 ]
GNSDR: [1.21906513e-02 1.27080179e+01]
GSIR: [-0.43932965 25.40664812]
GSAR: [1.33209704 9.2515576 ]
i= 251 RMV_front30_M-bobon_3_01.wav
gnsdrsum= [1.14188349e-02 1.14510876e+01]
gsirsum= [-3.99509932 24.9160949 ]
gsarsum= [ 4.70843218 11.5372089 ]
GNSDR: [0.01207253 9.62183274]
GSIR: [-2.87777925 25.42644368]
GSAR: [1.40507347 7.74731047]
i= 252 RMV_front30_M-bobon_3_02.wav
gnsdrsum= [1.14214289e-02 1.14438287e+01]
gsirsum= [-3.99066551 24.91812009]
gsarsum= [ 4.69532362 11.52216962]
GNSDR: [9.34199368e-03 1.24464709e+01]
GSIR: [-1.36187546 25.4626815 ]
GSAR: [0.72770127 9.17889978]
i= 253 RMV_front30_M-bobon_4_01.wav
gnsdrsum= [1.14132098e-02 1.14477917e+01]
gsirsum= [-3.98027503 24.92027251]
gsarsum= [ 4.67964131 11.51290768]
GNSDR: [5.69022660e-03 1.35747882e+01]
GSIR: [-1.45858311 23.00709335]
GSAR: [-2.61484029  7.94166506]
i= 254 RMV_front30_M-bobon_4_02.wav
gnsdrsum= [1.13906784e-02 1.14561657e+01]
gsirsum= [-3.97034711 24.91274031]
gsarsum= [ 4.65092288 11.49884767]
GNSDR: [9.99979207e-03 1.31586646e+01]
GSIR: [-8.81596403 30.34137594]
GSAR: [-1.04455081 11.27376024]
i= 255 RMV_front30_M-bobon_5_01.wav
gnsdrsum= [1.13852239e-02 1.14628422e+01]
gsirsum= [-3.98934953 24.93402907]
gsarsum= [ 4.62858769 11.49796498]
GNSDR: [1.04206371e-02 1.22073434e+01]
GSIR: [-9.64967481 30.97885337]
GSAR: [-1.62632311  9.90529357]
i= 256 RMV_front30_M-bobon_5_02.wav
gnsdrsum= [1.13814560e-02 1.14657504e+01]
gsirsum= [-4.01146018 24.95764167]
gsarsum= [ 4.60415445 11.4917436 ]
GNSDR: [ 0.01205426 10.80707404]
GSIR: [-6.27782006 23.4377583 ]
GSAR: [ 6.20546261 14.07876359]
i= 257 RMV_front30_M-bug_1_07.wav
gnsdrsum= [1.13840739e-02 1.14631874e+01]
gsirsum= [-4.0202787  24.95172773]
gsarsum= [ 4.61038522 11.50180983]
GNSDR: [1.10901918e-02 1.12377210e+01]
GSIR: [ 0.3434899  24.38173991]
GSAR: [1.71131684 7.49329693]
i= 258 RMV_front30_M-bug_1_08.wav
gnsdrsum= [1.13829349e-02 1.14623135e+01]
gsirsum= [-4.00336487 24.94951847]
gsarsum= [ 4.59914852 11.48627296]
GNSDR: [1.37592683e-02 1.52574981e+01]
GSIR: [ 2.77305388 23.95651202]
GSAR: [1.70643655 9.73991877]
i= 259 RMV_front30_M-bug_2_01.wav
gnsdrsum= [1.13921099e-02 1.14769667e+01]
gsirsum= [-3.97720109 24.94568447]
gsarsum= [ 4.58797975 11.47953028]
GNSDR: [9.09010251e-03 1.69808261e+01]
GSIR: [ 3.56142991 24.21068099]
GSAR: [-0.0195593   9.79794875]
i= 260 RMV_front30_M-bug_2_02.wav
gnsdrsum= [1.13832560e-02 1.14981354e+01]
gsirsum= [-3.94820635 24.94285753]
gsarsum= [ 4.57025844 11.47306266]
GNSDR: [9.11908053e-03 1.67916264e+01]
GSIR: [ 6.12309647 27.42166336]
GSAR: [1.59328975 8.15929318]
i= 261 RMV_front30_M-bug_3_01.wav
gnsdrsum= [1.1374581e-02 1.1518417e+01]
gsirsum= [-3.90961899 24.95235487]
gsarsum= [ 4.55885243 11.46036622]
GNSDR: [6.69382691e-03 1.51333584e+01]
GSIR: [ 3.33495195 22.06095857]
GSAR: [-0.6217185   7.68100773]
i= 262 RMV_front30_M-bug_4_01.wav
gnsdrsum= [1.13567156e-02 1.15322145e+01]
gsirsum= [-3.88196795 24.94131901]
gsarsum= [ 4.53907926 11.44594119]
GNSDR: [3.88830713e-03 8.68175875e+00]
GSIR: [-4.69254311 20.75761636]
GSAR: [ 4.21679326 10.05940962]
i= 263 RMV_front30_M-bug_4_02.wav
gnsdrsum= [1.13283186e-02 1.15213763e+01]
gsirsum= [-3.88504999 24.92541139]
gsarsum= [ 4.53785384 11.44066921]
GNSDR: [4.92526666e-03 1.56924307e+01]
GSIR: [-0.78408299 28.81234572]
GSAR: [-2.62445892  9.57114514]
i= 264 RMV_front30_M-bug_5_01.wav
gnsdrsum= [1.13040646e-02 1.15371757e+01]
gsirsum= [-3.8733039  24.94013463]
gsarsum= [ 4.51072387 11.43358768]
GNSDR: [7.06422636e-03 1.62121269e+01]
GSIR: [ 8.61768881 23.59144492]
GSAR: [4.02378759 6.18471207]
i= 265 RMV_front30_M-bug_5_02.wav
gnsdrsum= [1.12880652e-02 1.15548170e+01]
gsirsum= [-3.82616808 24.93504524]
gsarsum= [ 4.50888637 11.4137806 ]
GNSDR: [3.19199967e-03 8.31455800e+00]
GSIR: [-8.17850358 26.11032285]
GSAR: [ 5.18840248 11.54801155]
i= 266 RMV_front30_M-davidson_1_01.wav
gnsdrsum= [1.12576289e-02 1.15426356e+01]
gsirsum= [-3.84253024 24.93946357]
gsarsum= [ 4.51144094 11.41428522]
GNSDR: [3.29049425e-03 7.75589208e+00]
GSIR: [-10.570006    24.95937791]
GSAR: [ 4.59158502 11.31409626]
i= 267 RMV_front30_M-davidson_1_02.wav
gnsdrsum= [1.12277894e-02 1.15284530e+01]
gsirsum= [-3.86772678 24.93953816]
gsarsum= [ 4.51174111 11.41390999]
GNSDR: [3.24458154e-03 9.72740524e+00]
GSIR: [-9.29339352 24.25890371]
GSAR: [ 3.65944477 12.20179832]
i= 268 RMV_front30_M-davidson_2_02.wav
gnsdrsum= [1.11980013e-02 1.15217327e+01]
gsirsum= [-3.88797181 24.93699848]
gsarsum= [ 4.5085609  11.41684987]
GNSDR: [3.18726258e-03 9.25558592e+00]
GSIR: [-7.04747767 24.23091819]
GSAR: [ 2.8829427  10.35284962]
i= 269 RMV_front30_M-davidson_3_01.wav
gnsdrsum= [1.11682216e-02 1.15133084e+01]
gsirsum= [-3.89971718 24.93437364]
gsarsum= [ 4.50251771 11.41289448]
GNSDR: [3.80107457e-03 1.14058643e+01]
GSIR: [-5.46518837 23.9720007 ]
GSAR: [ 3.60235298 12.46201983]
i= 270 RMV_front30_M-davidson_3_02.wav
gnsdrsum= [1.11409359e-02 1.15129104e+01]
gsirsum= [-3.90551522 24.9308093 ]
gsarsum= [ 4.49918376 11.41678013]
GNSDR: [1.89715340e-03 6.74990119e+00]
GSIR: [-12.72974479  23.78773457]
GSAR: [ 4.2459114  10.55243193]
i= 271 RMV_front30_M-davidson_4_02.wav
gnsdrsum= [1.11068260e-02 1.14953348e+01]
gsirsum= [-3.93807695 24.92659131]
gsarsum= [ 4.49824918 11.41359065]
GNSDR: [1.53449736e-03 6.12911411e+00]
GSIR: [-13.06099888  22.53121845]
GSAR: [ 5.3854665  11.14235864]
i= 272 RMV_front30_M-davidson_5_01.wav
gnsdrsum= [1.10716336e-02 1.14756060e+01]
gsirsum= [-3.97161711 24.91778479]
gsarsum= [ 4.50151101 11.41259347]
GNSDR: [3.26062499e-03 8.99203481e+00]
GSIR: [-7.26390785 20.27289658]
GSAR: [ 5.72114647 12.89010337]
i= 273 RMV_front30_M-davidson_5_02.wav
gnsdrsum= [1.10430218e-02 1.14665087e+01]
gsirsum= [-3.98367678 24.90077055]
gsarsum= [ 4.50597854 11.4180056 ]
GNSDR: [9.55741985e-03 1.39734886e+01]
GSIR: [ 0.21873011 27.11128749]
GSAR: [ 6.8847049  12.45512844]
i= 274 RMV_front30_M-fdps_1_01.wav
gnsdrsum= [1.10375999e-02 1.14756582e+01]
gsirsum= [-3.96833953 24.90883813]
gsarsum= [ 4.51466002 11.42179072]
GNSDR: [1.13856832e-02 1.34047625e+01]
GSIR: [-1.0305131  25.19624764]
GSAR: [ 7.01588156 13.10091131]
i= 275 RMV_front30_M-fdps_1_02.wav
gnsdrsum= [1.10388657e-02 1.14826732e+01]
gsirsum= [-3.95765653 24.90988326]
gsarsum= [ 4.52375537 11.42789661]
GNSDR: [0.01065359 9.97693023]
GSIR: [-6.0150601 22.0958693]
GSAR: [ 7.19644658 13.90461768]
i= 276 RMV_front30_M-fdps_2_01.wav
gnsdrsum= [1.10374698e-02 1.14772176e+01]
gsirsum= [-3.96511089 24.89968755]
gsarsum= [ 4.53343903 11.43687024]
GNSDR: [1.12317027e-02 1.20050333e+01]
GSIR: [-5.29165193 24.89438161]
GSAR: [ 5.54233466 14.17530078]
i= 277 RMV_front30_M-fdps_3_01.wav
gnsdrsum= [1.1038171e-02 1.1479123e+01]
gsirsum= [-3.96989984 24.8996684 ]
gsarsum= [ 4.53708126 11.44675627]
GNSDR: [ 0.01482558 11.89657232]
GSIR: [-5.79816998 25.02730018]
GSAR: [ 7.52636317 15.49168901]
i= 278 RMV_front30_M-fdps_3_02.wav
gnsdrsum= [1.10517948e-02 1.14806247e+01]
gsirsum= [-3.97647635 24.90012751]
gsarsum= [ 4.54783407 11.46130639]
GNSDR: [0.01006821 9.38214459]
GSIR: [-14.89843438  26.53235657]
GSAR: [ 6.41763433 15.54070683]
i= 279 RMV_front30_M-fdps_4_01.wav
gnsdrsum= [1.10482694e-02 1.14731032e+01]
gsirsum= [-4.01562316 24.90597779]
gsarsum= [ 4.55453586 11.47592789]
GNSDR: [ 0.01324903 11.45130549]
GSIR: [-11.43573518  30.75419824]
GSAR: [ 4.72277217 15.2547804 ]
i= 280 RMV_front30_M-fdps_4_02.wav
gnsdrsum= [1.10561292e-02 1.14730254e+01]
gsirsum= [-4.04212356 24.92686429]
gsarsum= [ 4.55513671 11.48942379]
GNSDR: [0.01365198 7.9845957 ]
GSIR: [-8.73754646 26.77843751]
GSAR: [1.50171541 8.39731338]
i= 281 RMV_front30_M-fdps_5_01.wav
gnsdrsum= [1.10653672e-02 1.14606110e+01]
gsirsum= [-4.05883325 24.93345352]
gsarsum= [ 4.54427044 11.47841984]
GNSDR: [1.12115798e-02 1.24342603e+01]
GSIR: [-9.18495355 27.00897888]
GSAR: [ 4.20147726 15.37412047]
i= 282 RMV_front30_M-fdps_5_02.wav
gnsdrsum= [1.10658856e-02 1.14640637e+01]
gsirsum= [-4.07701098 24.94081354]
gsarsum= [ 4.54305486 11.49223438]
GNSDR: [9.26886636e-03 1.19006064e+01]
GSIR: [-1.73700539 25.12728773]
GSAR: [-2.61121646  6.2902608 ]
i= 283 RMV_front30_M-geniusturtle_1_01.wav
gnsdrsum= [1.10595357e-02 1.14656063e+01]
gsirsum= [-4.06874241 24.94147246]
gsarsum= [ 4.51777475 11.47385285]
GNSDR: [0.01397189 7.6404562 ]
GSIR: [-4.96883443 23.49545376]
GSAR: [2.35171862 7.52516178]
i= 284 RMV_front30_M-geniusturtle_1_02.wav
gnsdrsum= [1.10697905e-02 1.14521374e+01]
gsirsum= [-4.07191175 24.93638084]
gsarsum= [ 4.51014779 11.45994901]
GNSDR: [ 0.01114213 10.05682659]
GSIR: [ 1.36059594 21.94876488]
GSAR: [0.87142477 5.08456102]
i= 285 RMV_front30_M-geniusturtle_3_01.wav
gnsdrsum= [1.10700443e-02 1.14472416e+01]
gsirsum= [-4.05285032 24.92589798]
gsarsum= [ 4.49738034 11.43757923]
GNSDR: [ 0.01226295 11.441591  ]
GSIR: [-1.47452499 21.07501409]
GSAR: [ 3.58377606 10.03149948]
i= 286 RMV_front30_M-geniusturtle_4_01.wav
gnsdrsum= [1.10742153e-02 1.14472218e+01]
gsirsum= [-4.04383519 24.91243335]
gsarsum= [ 4.49418592 11.43266286]
GNSDR: [7.50870125e-03 1.31798760e+01]
GSIR: [ 1.75462825 20.71519055]
GSAR: [-0.41000419  7.15795378]
i= 287 RMV_front30_M-geniusturtle_4_02.wav
gnsdrsum= [1.10617919e-02 1.14532590e+01]
gsirsum= [-4.02363149 24.89780881]
gsarsum= [ 4.47709815 11.41776841]
GNSDR: [ 0.01473567 12.43817397]
GSIR: [ 3.43641068 17.22568083]
GSAR: [2.38075042 6.75011678]
i= 288 RMV_front30_M-geniusturtle_5_02.wav
gnsdrsum= [1.10745485e-02 1.14566788e+01]
gsirsum= [-3.99772856 24.87116948]
gsarsum= [ 4.46981917 11.40156128]
GNSDR: [ 0.01516152 12.59434045]
GSIR: [ 1.74149346 23.57167342]
GSAR: [1.35600548 7.48609656]
i= 289 RMV_front30_M-geniusturtle_6_01.wav
gnsdrsum= [1.10886902e-02 1.14606153e+01]
gsirsum= [-3.97786966 24.86667295]
gsarsum= [ 4.45904472 11.38801296]
GNSDR: [9.54574628e-03 1.22703767e+01]
GSIR: [ 0.25460917 26.77463686]
GSAR: [-1.83403156  6.15711018]
i= 290 RMV_front30_M-geniusturtle_6_02.wav
gnsdrsum= [1.10833697e-02 1.14634076e+01]
gsirsum= [-3.96327491 24.87325214]
gsarsum= [ 4.43734446 11.36997537]
GNSDR: [5.41259118e-03 1.25959438e+01]
GSIR: [-3.41330194 22.17374856]
GSAR: [ 3.03015005 12.37185501]
i= 291 RMV_front30_M-geniusturtle_7_01.wav
gnsdrsum= [1.10638825e-02 1.14672995e+01]
gsirsum= [-3.96138497 24.86397549]
gsarsum= [ 4.43250874 11.37341825]
GNSDR: [1.04529371e-02 1.12374997e+01]
GSIR: [-4.34302114 22.81111709]
GSAR: [ 4.7671493  12.54654602]
i= 292 RMV_front30_M-geniusturtle_7_02.wav
gnsdrsum= [1.10617902e-02 1.14665125e+01]
gsirsum= [-3.96269194 24.85694516]
gsarsum= [ 4.43365477 11.37743581]
GNSDR: [9.93673734e-03 1.28568342e+01]
GSIR: [-0.33917521 22.09747132]
GSAR: [0.15961262 8.61061676]
i= 293 RMV_front30_M-geniusturtle_8_01.wav
gnsdrsum= [1.10579505e-02 1.14712576e+01]
gsirsum= [-3.95032499 24.84752716]
gsarsum= [ 4.4190676  11.36799275]
GNSDR: [9.55757752e-03 1.21617319e+01]
GSIR: [-0.42801402 19.48131457]
GSAR: [0.07399213 8.12421365]
i= 294 RMV_front30_M-geniusturtle_8_02.wav
gnsdrsum= [1.10528472e-02 1.14736062e+01]
gsirsum= [-3.93834434 24.82927473]
gsarsum= [ 4.40428843 11.35695948]
GNSDR: [ 0.01512527 12.24552712]
GSIR: [-5.28450272 26.71033225]
GSAR: [ 9.36947134 16.15499307]
i= 295 RMV_front30_M-heycat_1_02.wav
gnsdrsum= [1.10666520e-02 1.14762229e+01]
gsirsum= [-3.94290759 24.8356512 ]
gsarsum= [ 4.42111956 11.373224  ]
GNSDR: [1.24057752e-02 1.56893772e+01]
GSIR: [ 3.18946433 28.75715444]
GSAR: [2.26500815 9.87978092]
i= 296 RMV_front30_M-heycat_2_01.wav
gnsdrsum= [1.10711760e-02 1.14904565e+01]
gsirsum= [-3.91881174 24.84889952]
gsarsum= [ 4.4138354  11.36817859]
GNSDR: [0.00935395 9.17135387]
GSIR: [-3.66021591 21.01125182]
GSAR: [3.26404364 9.7021992 ]
i= 297 RMV_front30_M-heycat_2_02.wav
gnsdrsum= [1.10653941e-02 1.14826481e+01]
gsirsum= [-3.91794104 24.83597815]
gsarsum= [ 4.40996404 11.36256923]
GNSDR: [0.00995892 9.9250013 ]
GSIR: [-7.76305252 30.21160716]
GSAR: [0.04215326 8.85107556]
i= 298 RMV_front30_M-heycat_3_02.wav
gnsdrsum= [1.10616811e-02 1.14774211e+01]
gsirsum= [-3.9308441  24.85401717]
gsarsum= [ 4.39530696 11.3541414 ]
GNSDR: [9.54824952e-03 1.52773134e+01]
GSIR: [ 0.79069067 25.16377725]
GSAR: [ 0.28703359 10.39821555]
i= 299 RMV_front30_M-heycat_4_01.wav
gnsdrsum= [1.10566195e-02 1.14901297e+01]
gsirsum= [-3.91505302 24.85505316]
gsarsum= [ 4.38156692 11.35094432]
GNSDR: [9.81380189e-03 1.52054475e+01]
GSIR: [ 3.54225065 23.87341065]
GSAR: [1.74345463 9.02084081]
i= 300 RMV_front30_M-heycat_4_02.wav
gnsdrsum= [1.10524767e-02 1.15025141e+01]
gsirsum= [-3.89019534 24.85178102]
gsarsum= [ 4.37277321 11.34317731]
GNSDR: [5.46181884e-03 1.16974808e+01]
GSIR: [-9.93127966 24.38833491]
GSAR: [ 2.47875374 13.51042418]
i= 301 RMV_front30_M-heycat_5_01.wav
gnsdrsum= [1.10339031e-02 1.15031619e+01]
gsirsum= [-3.91026538 24.85024133]
gsarsum= [ 4.36648078 11.35037747]
GNSDR: [3.80903608e-03 1.30578890e+01]
GSIR: [-2.38660266 24.18711317]
GSAR: [-4.40955981  6.23663655]
i= 302 RMV_front30_M-heycat_5_02.wav
gnsdrsum= [1.10099797e-02 1.15083100e+01]
gsirsum= [-3.90522014 24.84804554]
gsarsum= [ 4.33742105 11.33344455]
GNSDR: [7.09179237e-03 7.79116061e+00]
GSIR: [-14.70250904  27.05595384]
GSAR: [ 4.80344144 12.25030756]
i= 303 RMV_front30_M-jmzen_1_01.wav
gnsdrsum= [1.09970484e-02 1.14960421e+01]
gsirsum= [-3.94085476 24.85533237]
gsarsum= [ 4.33895907 11.3364705 ]
GNSDR: [9.37990324e-03 1.04715104e+01]
GSIR: [-14.18530431  27.77227027]
GSAR: [ 5.2475876 15.4072564]
i= 304 RMV_front30_M-jmzen_1_02.wav
gnsdrsum= [1.09917289e-02 1.14926720e+01]
gsirsum= [-3.97455361 24.86492756]
gsarsum= [ 4.34194798 11.34986124]
GNSDR: [0.01194889 9.99909178]
GSIR: [-6.50787289 29.58182465]
GSAR: [ 7.86562567 13.95531472]
i= 305 RMV_front30_M-jmzen_2_01.wav
gnsdrsum= [1.09948671e-02 1.14877750e+01]
gsirsum= [-3.98285957 24.88039279]
gsarsum= [ 4.35350102 11.35840371]
GNSDR: [7.75077988e-03 9.86744492e+00]
GSIR: [-0.2565632  18.12014726]
GSAR: [7.94833921 9.63964155]
i= 306 RMV_front30_M-jmzen_2_02.wav
gnsdrsum= [1.09842655e-02 1.14824798e+01]
gsirsum= [-3.97068213 24.85830049]
gsarsum= [ 4.36524886 11.35278684]
GNSDR: [ 0.01701749 12.0729087 ]
GSIR: [-3.68206233 22.73948258]
GSAR: [ 9.82421737 15.04374449]
i= 307 RMV_front30_M-jmzen_3_01.wav
gnsdrsum= [1.10039177e-02 1.14844030e+01]
gsirsum= [-3.969742  24.8513988]
gsarsum= [ 4.38303051 11.36480951]
GNSDR: [ 0.0152448  12.44980169]
GSIR: [-1.17838668 21.47588349]
GSAR: [ 9.31328701 13.48944034]
i= 308 RMV_front30_M-jmzen_3_02.wav
gnsdrsum= [1.10176868e-02 1.14875374e+01]
gsirsum= [-3.96067916 24.84043934]
gsarsum= [ 4.39903784 11.37170766]
GNSDR: [ 0.01694612 11.24450681]
GSIR: [-2.48792539 23.43956235]
GSAR: [ 9.55720178 13.00658226]
i= 309 RMV_front30_M-jmzen_4_01.wav
gnsdrsum= [1.10368726e-02 1.14867509e+01]
gsirsum= [-3.95591297 24.83590575]
gsarsum= [ 4.41573093 11.37699851]
GNSDR: [ 0.01570222 11.02892844]
GSIR: [-3.57304786 24.77117895]
GSAR: [ 8.22727215 13.31143103]
i= 310 RMV_front30_M-jmzen_4_02.wav
gnsdrsum= [1.10519221e-02 1.14852741e+01]
gsirsum= [-3.95467792 24.83569696]
gsarsum= [ 4.42802622 11.38323862]
GNSDR: [ 0.01507178 11.91179232]
GSIR: [-2.50475418 23.10865852]
GSAR: [ 8.97049013 13.60752381]
i= 311 RMV_front30_M-jmzen_5_01.wav
gnsdrsum= [1.10648477e-02 1.14866455e+01]
gsirsum= [-3.95001579 24.83014378]
gsarsum= [ 4.44263221 11.39039066]
GNSDR: [ 0.01523959 10.68647051]
GSIR: [-1.90278453 19.01421558]
GSAR: [11.1196962  13.05321015]
i= 312 RMV_front30_M-jmzen_5_02.wav
gnsdrsum= [1.10782283e-02 1.14840809e+01]
gsirsum= [-3.94345415 24.81150298]
gsarsum= [ 4.46403306 11.39572021]
GNSDR: [ 0.03134165 18.22341443]
GSIR: [ 5.8558582  25.02546919]
GSAR: [ 8.10976996 12.09068085]
i= 313 RMV_front30_M-Kenshin_1_01.wav
gnsdrsum= [1.11429677e-02 1.15056123e+01]
gsirsum= [-3.91214644 24.81218658]
gsarsum= [ 4.47568078 11.39794053]
GNSDR: [ 0.01995751 10.38729259]
GSIR: [ 1.43711676 25.86972572]
GSAR: [4.54067092 7.15183906]
i= 314 RMV_front30_M-Kenshin_1_02.wav
gnsdrsum= [1.11710395e-02 1.15020507e+01]
gsirsum= [-3.89511057 24.81555454]
gsarsum= [ 4.47588776 11.38441792]
GNSDR: [ 0.01841492 14.08754305]
GSIR: [ 1.96026145 27.15168662]
GSAR: [3.64182265 9.96496741]
i= 315 RMV_front30_M-Kenshin_2_01.wav
gnsdrsum= [1.11940359e-02 1.15102587e+01]
gsirsum= [-3.87652209 24.82297083]
gsarsum= [ 4.47323993 11.37991173]
GNSDR: [ 0.01562626 12.36270488]
GSIR: [-1.61600873 25.48900402]
GSAR: [0.93758295 9.46846307]
i= 316 RMV_front30_M-Kenshin_2_02.wav
gnsdrsum= [1.12080619e-02 1.15129563e+01]
gsirsum= [-3.86936856 24.82507853]
gsarsum= [ 4.46205114 11.37386284]
GNSDR: [ 0.01969602 15.74807153]
GSIR: [-0.49922162 26.64089019]
GSAR: [ 3.50843318 13.51226609]
i= 317 RMV_front30_M-Kenshin_3_01.wav
gnsdrsum= [1.12348378e-02 1.15263163e+01]
gsirsum= [-3.85873719 24.83080664]
gsarsum= [ 4.45904289 11.38060859]
GNSDR: [ 0.03201061 10.44061849]
GSIR: [-4.11934672 25.33337023]
GSAR: [ 5.64223805 11.92157654]
i= 318 RMV_front30_M-Kenshin_3_02.wav
gnsdrsum= [1.13001705e-02 1.15229021e+01]
gsirsum= [-3.85955671 24.83238703]
gsarsum= [ 4.46276362 11.38230975]
GNSDR: [ 0.03144412 14.46076042]
GSIR: [ 0.56695256 27.68920743]
GSAR: [ 8.05651148 13.26186859]
i= 319 RMV_front30_M-Kenshin_4_01.wav
gnsdrsum= [1.13633176e-02 1.15321117e+01]
gsirsum= [-3.84568051 24.84134258]
gsarsum= [ 4.47402929 11.38820178]
GNSDR: [ 0.027476   16.59741496]
GSIR: [ 1.95149395 26.46452031]
GSAR: [ 6.3043515  13.70873521]
i= 320 RMV_front30_M-Kenshin_4_02.wav
gnsdrsum= [1.14136698e-02 1.15479408e+01]
gsirsum= [-3.82756434 24.84641501]
gsarsum= [ 4.47974905 11.39545345]
GNSDR: [ 0.02433939 15.86047708]
GSIR: [ 2.78324901 24.58895269]
GSAR: [ 5.54622348 11.8410532 ]
i= 321 RMV_front30_M-Kenshin_5_01.wav
gnsdrsum= [1.14539368e-02 1.15613755e+01]
gsirsum= [-3.8069699  24.84561295]
gsarsum= [ 4.4830714  11.39684161]
GNSDR: [ 0.0284375  16.41863137]
GSIR: [ 2.4343996  25.33230521]
GSAR: [ 6.07788777 13.10616292]
i= 322 RMV_front30_M-Kenshin_5_02.wav
gnsdrsum= [1.15066808e-02 1.15764601e+01]
gsirsum= [-3.78758677 24.84712442]
gsarsum= [ 4.48802424 11.40215006]
GNSDR: [0.00267884 2.12610468]
GSIR: [-12.58227835  21.87960589]
GSAR: [3.43390957 5.04944405]
i= 323 RMV_front30_M-khair_1_01.wav
gnsdrsum= [1.1479350e-02 1.1547202e+01]
gsirsum= [-3.81481492 24.83793705]
gsarsum= [ 4.48476073 11.38248224]
GNSDR: [4.26776420e-03 7.88146043e+00]
GSIR: [-3.79212368 22.89997178]
GSAR: [3.83694229 8.11508948]
i= 324 RMV_front30_M-khair_2_01.wav
gnsdrsum= [1.1457092e-02 1.1535888e+01]
gsirsum= [-3.81474488 24.83195568]
gsarsum= [ 4.48276129 11.37239769]
GNSDR: [3.36621461e-03 9.89395010e+00]
GSIR: [-4.04387168 21.52541995]
GSAR: [ 3.8146383  10.40230674]
i= 325 RMV_front30_M-khair_3_01.wav
gnsdrsum= [1.14321970e-02 1.15308359e+01]
gsirsum= [-3.81544989 24.82178172]
gsarsum= [ 4.48070553 11.3694128 ]
GNSDR: [3.77120814e-03 9.77152123e+00]
GSIR: [-4.36763525 21.31340933]
GSAR: [ 3.70232562 10.41020357]
i= 326 RMV_front30_M-khair_3_02.wav
gnsdrsum= [1.14086971e-02 1.15254392e+01]
gsirsum= [-3.81714371 24.81101984]
gsarsum= [ 4.47831786 11.36647044]
GNSDR: [4.77691711e-03 9.96596088e+00]
GSIR: [-6.11228047 23.70657647]
GSAR: [ 4.01999454 11.60863133]
i= 327 RMV_front30_M-khair_4_01.wav
gnsdrsum= [1.13884164e-02 1.15206702e+01]
gsirsum= [-3.82416247 24.80764234]
gsarsum= [ 4.47691626 11.36721099]
GNSDR: [5.27944848e-03 9.40956189e+00]
GSIR: [-4.85463096 25.19539534]
GSAR: [ 3.91537721 10.23605798]
i= 328 RMV_front30_M-khair_4_02.wav
gnsdrsum= [1.13697915e-02 1.15142339e+01]
gsirsum= [-3.82730415 24.80882452]
gsarsum= [ 4.47520425 11.36376235]
GNSDR: [3.41216340e-03 9.38738478e+00]
GSIR: [-4.32928593 21.94043662]
GSAR: [2.01078047 8.72414246]
i= 329 RMV_front30_M-khair_5_01.wav
gnsdrsum= [1.13456042e-02 1.15077693e+01]
gsirsum= [-3.82882993 24.80010601]
gsarsum= [ 4.4677136  11.35573919]
GNSDR: [4.17200153e-03 9.26331736e+00]
GSIR: [-2.51700513 20.59642636]
GSAR: [3.26253883 8.47778616]
i= 330 RMV_front30_M-khair_5_02.wav
gnsdrsum= [1.13238660e-02 1.15009679e+01]
gsirsum= [-3.8248547  24.78736759]
gsarsum= [ 4.46406156 11.34701812]
GNSDR: [5.35887448e-03 9.11416052e+00]
GSIR: [-3.51154949 23.80038075]
GSAR: [4.4744343  9.46119844]
i= 331 RMV_front30_M-khair_6_01.wav
gnsdrsum= [1.13058449e-02 1.14937570e+01]
gsirsum= [-3.82390816 24.78438575]
gsarsum= [ 4.46409289 11.34132078]
GNSDR: [5.90945753e-03 9.03976807e+00]
GSIR: [-3.96198979 26.03731965]
GSAR: [ 8.34680266 11.43923375]
i= 332 RMV_front30_M-khair_6_02.wav
gnsdrsum= [1.12895907e-02 1.14863655e+01]
gsirsum= [-3.82432407 24.78815965]
gsarsum= [ 4.4757878 11.3416157]
GNSDR: [ 0.01118699 10.62344962]
GSIR: [-8.66725261 26.22645988]
GSAR: [ 5.67601642 14.290622  ]
i= 333 RMV_front30_M-leon_1_01.wav
gnsdrsum= [1.12892826e-02 1.14837742e+01]
gsirsum= [-3.8388674  24.79247887]
gsarsum= [ 4.47939209 11.35047158]
GNSDR: [1.10650580e-02 1.18210054e+01]
GSIR: [-7.05541111 25.97214994]
GSAR: [ 6.17181806 15.53469194]
i= 334 RMV_front30_M-leon_1_02.wav
gnsdrsum= [1.12886113e-02 1.14847838e+01]
gsirsum= [-3.84849777 24.79601082]
gsarsum= [ 4.48445924 11.36299918]
GNSDR: [0.0094891  8.81472078]
GSIR: [-7.69736939 23.9880924 ]
GSAR: [ 7.32381913 13.30446011]
i= 335 RMV_front30_M-leon_2_01.wav
gnsdrsum= [1.12832396e-02 1.14768135e+01]
gsirsum= [-3.85998694 24.79359912]
gsarsum= [ 4.49293494 11.36879459]
GNSDR: [ 0.01063655 10.16080324]
GSIR: [-7.86229851 23.08898573]
GSAR: [ 6.94111931 15.08375747]
i= 336 RMV_front30_M-leon_2_02.wav
gnsdrsum= [1.12813149e-02 1.14728968e+01]
gsirsum= [-3.87189858 24.78852587]
gsarsum= [ 4.5002212  11.37985103]
GNSDR: [7.79430393e-03 9.71407609e+00]
GSIR: [-3.81952633 21.78343638]
GSAR: [ 6.0336666  11.39091636]
i= 337 RMV_front30_M-leon_3_01.wav
gnsdrsum= [1.12709677e-02 1.14676777e+01]
gsirsum= [-3.87174317 24.77960869]
gsarsum= [ 4.50477148 11.37988386]
GNSDR: [9.15545131e-03 1.00905688e+01]
GSIR: [-1.56194935 19.38673745]
GSAR: [ 6.00012186 10.46381231]
i= 338 RMV_front30_M-leon_3_02.wav
gnsdrsum= [1.12647088e-02 1.14636035e+01]
gsirsum= [-3.86490946 24.76365345]
gsarsum= [ 4.5091956  11.37717359]
GNSDR: [1.11280174e-02 1.40628986e+01]
GSIR: [-1.21971123 24.47058893]
GSAR: [ 4.99458367 13.16905024]
i= 339 RMV_front30_M-leon_4_01.wav
gnsdrsum= [1.12643055e-02 1.14712710e+01]
gsirsum= [-3.85710652 24.76278895]
gsarsum= [ 4.51062742 11.38245936]
GNSDR: [ 0.01367499 12.19024212]
GSIR: [-3.84447277 23.50276231]
GSAR: [ 7.58151292 14.77892913]
i= 340 RMV_front30_M-leon_4_02.wav
gnsdrsum= [1.12713958e-02 1.14733856e+01]
gsirsum= [-3.85706936 24.75908299]
gsarsum= [ 4.51965944 11.39244898]
GNSDR: [7.55436447e-03 1.09675071e+01]
GSIR: [-4.44326745 24.0838039 ]
GSAR: [ 6.90315772 13.3695246 ]
i= 341 RMV_front30_M-leon_5_01.wav
gnsdrsum= [1.12604954e-02 1.14719021e+01]
gsirsum= [-3.85878841 24.7571027 ]
gsarsum= [ 4.52664917 11.39824685]
GNSDR: [0.01021991 9.29580765]
GSIR: [-6.58109032 23.15474458]
GSAR: [ 8.55996612 13.84237686]
i= 342 RMV_front30_M-leon_5_02.wav
gnsdrsum= [1.12574528e-02 1.14655393e+01]
gsirsum= [-3.86674836 24.75241744]
gsarsum= [ 4.53844249 11.40539343]
GNSDR: [ 0.0153458  11.79499292]
GSIR: [-5.73211148 27.05294538]
GSAR: [ 8.22130734 15.51828556]
i= 343 RMV_front30_M-leon_6_01.wav
gnsdrsum= [1.12693722e-02 1.14664998e+01]
gsirsum= [-3.87218674 24.75912452]
gsarsum= [ 4.54917971 11.41738437]
GNSDR: [0.0140362  7.66498501]
GSIR: [-15.51163849  29.97992965]
GSAR: [ 7.64322053 14.61236158]
i= 344 RMV_front30_M-leon_6_02.wav
gnsdrsum= [1.12774153e-02 1.14554488e+01]
gsirsum= [-3.90602235 24.77430128]
gsarsum= [ 4.55817401 11.4266721 ]
GNSDR: [7.81814824e-03 8.75302386e+00]
GSIR: [-2.81105406 20.4961561 ]
GSAR: [5.69219316 9.53175757]
i= 345 RMV_front30_M-leon_7_01.wav
gnsdrsum= [1.12673884e-02 1.14476157e+01]
gsirsum= [-3.90284853 24.76190086]
gsarsum= [ 4.56146102 11.42117959]
GNSDR: [0.01129665 9.91024967]
GSIR: [-4.55481755 23.9033697 ]
GSAR: [ 6.29538529 11.86534327]
i= 346 RMV_front30_M-leon_7_02.wav
gnsdrsum= [1.12674730e-02 1.14431725e+01]
gsirsum= [-3.90473283 24.75941956]
gsarsum= [ 4.56647237 11.4224633 ]
GNSDR: [0.01201342 7.50854745]
GSIR: [-10.46682672  26.65312348]
GSAR: [ 6.85547638 12.82023306]
i= 347 RMV_front30_M-leon_8_01.wav
gnsdrsum= [1.12696227e-02 1.14318335e+01]
gsirsum= [-3.92364377 24.76487692]
gsarsum= [ 4.57306892 11.42649146]
GNSDR: [0.01067682 9.43326753]
GSIR: [-12.56214267  26.39732214]
GSAR: [ 6.00830608 14.7311136 ]
i= 348 RMV_front30_M-leon_8_02.wav
gnsdrsum= [1.12679192e-02 1.14260905e+01]
gsirsum= [-3.94846704 24.76956785]
gsarsum= [ 4.57719316 11.4359875 ]
GNSDR: [0.01227978 9.86601237]
GSIR: [-7.36137012 24.45734424]
GSAR: [ 7.18237234 14.16493626]
i= 349 RMV_front30_M-leon_9_01.wav
gnsdrsum= [1.12708185e-02 1.14216204e+01]
gsirsum= [-3.95824613 24.76867323]
gsarsum= [ 4.58465786 11.44380683]
GNSDR: [0.00950467 9.4637311 ]
GSIR: [-6.53593471 21.96725517]
GSAR: [ 6.26127445 13.09464116]
i= 350 RMV_front30_M-leon_9_02.wav
gnsdrsum= [1.12657724e-02 1.14160264e+01]
gsirsum= [-3.96561096 24.76066918]
gsarsum= [ 4.58944819 11.4485235 ]
GNSDR: [1.20637716e-02 1.90949329e+01]
GSIR: [ 7.77481485 20.71141784]
GSAR: [ 6.68720954 11.05294997]
i= 351 RMV_front30_M-stool_1_01.wav
gnsdrsum= [1.12680459e-02 1.14379036e+01]
gsirsum= [-3.93216245 24.74913285]
gsarsum= [ 4.59542472 11.44739651]
GNSDR: [1.49654836e-02 2.07006525e+01]
GSIR: [10.09848791 19.88519741]
GSAR: [ 8.84447087 10.89802971]
i= 352 RMV_front30_M-stool_1_02.wav
gnsdrsum= [1.12785500e-02 1.14642182e+01]
gsirsum= [-3.89230265 24.73531485]
gsarsum= [ 4.60749588 11.44583581]
GNSDR: [0.01235179 8.1652687 ]
GSIR: [-5.48345265 25.7268475 ]
GSAR: [1.3771277  7.29884457]
i= 353 RMV_front30_M-stool_2_01.wav
gnsdrsum= [1.12815903e-02 1.14548728e+01]
gsirsum= [-3.89681016 24.73812372]
gsarsum= [ 4.59834469 11.43408796]
GNSDR: [ 0.01309439 12.07117703]
GSIR: [-0.02808428 24.21198817]
GSAR: [1.62197413 8.41871773]
i= 354 RMV_front30_M-stool_2_02.wav
gnsdrsum= [1.12867112e-02 1.14566137e+01]
gsirsum= [-3.88588155 24.73663747]
gsarsum= [ 4.58993687 11.42556997]
GNSDR: [9.65750956e-03 2.34780688e+01]
GSIR: [12.36263814 21.8916266 ]
GSAR: [ 5.83476175 10.753939  ]
i= 355 RMV_front30_M-stool_3_01.wav
gnsdrsum= [1.12821219e-02 1.14904770e+01]
gsirsum= [-3.84011107 24.72862335]
gsarsum= [ 4.59344341 11.42367805]
GNSDR: [1.04903778e-02 2.10238032e+01]
GSIR: [10.0814358  25.06300729]
GSAR: [ 5.54233077 10.22095744]
i= 356 RMV_front30_M-stool_3_02.wav
gnsdrsum= [1.12798979e-02 1.15172560e+01]
gsirsum= [-3.8010056  24.72956263]
gsarsum= [ 4.59610883 11.42029962]
GNSDR: [1.21588935e-02 1.28479170e+01]
GSIR: [-4.28739739 25.85122165]
GSAR: [ 7.52013248 15.3846437 ]
i= 357 RMV_front30_M-stool_4_01.wav
gnsdrsum= [1.12823601e-02 1.15209833e+01]
gsirsum= [-3.80236805 24.73270453]
gsarsum= [ 4.60429937 11.43140422]
GNSDR: [8.05438752e-03 1.15605320e+01]
GSIR: [-1.56575215 21.93022306]
GSAR: [-1.38015288  7.15694736]
i= 358 RMV_front30_M-stool_4_02.wav
gnsdrsum= [1.12733434e-02 1.15210938e+01]
gsirsum= [-3.79612052 24.72487637]
gsarsum= [ 4.58758302 11.4194644 ]
GNSDR: [7.08860907e-03 1.25418569e+01]
GSIR: [ 4.50279014 17.20462665]
GSAR: [1.70295354 5.99828589]
i= 359 RMV_front30_M-stool_5_01.wav
gnsdrsum= [1.12616868e-02 1.15239372e+01]
gsirsum= [-3.77300377 24.7039286 ]
gsarsum= [ 4.57954784 11.40436363]
GNSDR: [5.48173801e-03 1.84862062e+01]
GSIR: [10.02673394 17.70581737]
GSAR: [4.01562475 7.74949182]
i= 360 RMV_front30_M-stool_5_02.wav
gnsdrsum= [1.12456314e-02 1.15432768e+01]
gsirsum= [-3.73467117 24.6844894 ]
gsarsum= [ 4.57798139 11.3942112 ]
GNSDR: [0.01289789 6.19389881]
GSIR: [ 4.33532985 16.76722133]
GSAR: [ 0.08648705 -1.71746258]
i= 361 RMV_front30_M-tammy_1_01.wav
gnsdrsum= [1.12502083e-02 1.15284586e+01]
gsirsum= [-3.7123166  24.66255791]
gsarsum= [ 4.56553958 11.35789078]
GNSDR: [1.19816174e-02 1.33319061e+01]
GSIR: [ 1.25185899 23.6125628 ]
GSAR: [2.8167221  9.53515057]
i= 362 RMV_front30_M-tammy_1_02.wav
gnsdrsum= [1.12522287e-02 1.15334405e+01]
gsirsum= [-3.6986034  24.65965737]
gsarsum= [ 4.56070859 11.35285558]
GNSDR: [ 0.01796072 14.65097381]
GSIR: [-3.10644057 24.81409676]
GSAR: [ 3.59999042 14.54412863]
i= 363 RMV_front30_M-titon_1_01.wav
gnsdrsum= [1.12707094e-02 1.15420287e+01]
gsirsum= [-3.6969721  24.66008283]
gsarsum= [ 4.55806198 11.36164697]
GNSDR: [ 0.01459762 11.41245072]
GSIR: [-3.58410369 26.0479245 ]
GSAR: [ 2.87985856 10.95021951]
i= 364 RMV_front30_M-titon_1_03.wav
gnsdrsum= [1.12798493e-02 1.15416727e+01]
gsirsum= [-3.69666202 24.66389558]
gsarsum= [ 4.55345154 11.36051667]
GNSDR: [ 0.02816778 11.28514902]
GSIR: [-5.53197287 32.89609188]
GSAR: [ 4.89668707 12.94022196]
i= 365 RMV_front30_M-titon_2_01.wav
gnsdrsum= [1.13261176e-02 1.15409699e+01]
gsirsum= [-3.70169027 24.68644954]
gsarsum= [ 4.55439191 11.36484463]
GNSDR: [ 0.02256805 10.86850042]
GSIR: [-5.23599673 29.60325485]
GSAR: [ 3.24456979 11.3887913 ]
i= 366 RMV_front30_M-titon_2_02.wav
gnsdrsum= [1.13568333e-02 1.15391326e+01]
gsirsum= [-3.70588237 24.69988344]
gsarsum= [ 4.55081316 11.36491006]
GNSDR: [0.01773293 9.23815054]
GSIR: [-3.53099932 28.29726335]
GSAR: [ 5.65326875 10.17799364]
i= 367 RMV_front30_M-titon_3_01.wav
gnsdrsum= [1.13742068e-02 1.15328629e+01]
gsirsum= [-3.70540584 24.70968556]
gsarsum= [ 4.55381712 11.36167596]
GNSDR: [ 0.0164108  10.16989367]
GSIR: [-2.00150965 26.33052442]
GSAR: [2.44323025 8.32515796]
i= 368 RMV_front30_M-titon_3_02.wav
gnsdrsum= [1.13878932e-02 1.15291592e+01]
gsirsum= [-3.70077569 24.71409001]
gsarsum= [ 4.54808183 11.35342455]
GNSDR: [1.46448287e-02 2.34517651e+01]
GSIR: [ 8.38661021 27.73349499]
GSAR: [ 3.84983145 14.08836529]
i= 369 RMV_front30_M-titon_4_01.wav
gnsdrsum= [1.13967196e-02 1.15614697e+01]
gsirsum= [-3.66801855 24.72227268]
gsarsum= [ 4.54618956 11.36083631]
GNSDR: [1.12743465e-02 2.22369301e+01]
GSIR: [ 8.52071961 25.19943491]
GSAR: [ 4.75032068 12.68142175]
i= 370 RMV_front30_M-titon_4_02.wav
gnsdrsum= [1.13963889e-02 1.15903223e+01]
gsirsum= [-3.63507601 24.72356231]
gsarsum= [ 4.54674126 11.36440546]
GNSDR: [ 0.01840243 15.80500176]
GSIR: [-1.18362589 23.9587891 ]
GSAR: [ 4.88777436 15.67293416]
i= 371 RMV_front30_M-titon_5_01.wav
gnsdrsum= [1.14152731e-02 1.16016827e+01]
gsirsum= [-3.62846833 24.72150093]
gsarsum= [ 4.54766049 11.37601875]
GNSDR: [ 0.02042992 17.39735168]
GSIR: [ 2.40224005 26.28276049]
GSAR: [ 5.33704372 14.23482352]
i= 372 RMV_front30_M-titon_5_02.wav
gnsdrsum= [1.14395060e-02 1.16172624e+01]
gsirsum= [-3.61225675 24.72569786]
gsarsum= [ 4.54978249 11.38370371]
GNSDR: [ 0.01588488 11.52368807]
GSIR: [-3.18326019 26.47643712]
GSAR: [1.15137198 9.6738559 ]
i= 373 RMV_front30_M-yifen_1_01.wav
gnsdrsum= [1.14514239e-02 1.16170116e+01]
gsirsum= [-3.61110662 24.73039153]
gsarsum= [ 4.54067147 11.37911966]
GNSDR: [9.97433569e-03 1.25376226e+01]
GSIR: [-2.60475103 26.50606555]
GSAR: [-1.41098057  8.36646425]
i= 374 RMV_front30_M-yifen_1_02.wav
gnsdrsum= [1.14474744e-02 1.16194731e+01]
gsirsum= [-3.60841583 24.73513932]
gsarsum= [ 4.52475796 11.37106444]
GNSDR: [0.01371098 9.68569945]
GSIR: [ 0.32362258 22.76488517]
GSAR: [1.84677446 5.99818618]
i= 375 RMV_front30_M-yifen_2_01.wav
gnsdrsum= [1.14535105e-02 1.16143163e+01]
gsirsum= [-3.5979304  24.72988531]
gsarsum= [ 4.51761667 11.35673676]
GNSDR: [ 0.01615188 14.59733873]
GSIR: [ 0.99731095 22.23302168]
GSAR: [ 4.90705668 12.1142173 ]
i= 376 RMV_front30_M-yifen_2_02.wav
gnsdrsum= [1.14660061e-02 1.16222499e+01]
gsirsum= [-3.58570901 24.72324472]
gsarsum= [ 4.51865241 11.35875134]
GNSDR: [ 0.02890228 20.14159624]
GSIR: [ 6.38236517 27.88480654]
GSAR: [ 8.34712245 15.85959827]
i= 377 RMV_front30_M-yifen_3_01.wav
gnsdrsum= [1.15122562e-02 1.16448477e+01]
gsirsum= [-3.5592685  24.73163082]
gsarsum= [ 4.52880751 11.37068992]
GNSDR: [ 0.0385922  18.09760954]
GSIR: [ 3.79319966 26.93062327]
GSAR: [ 9.57332684 14.06827753]
i= 378 RMV_front30_M-yifen_3_02.wav
gnsdrsum= [1.15838963e-02 1.16619185e+01]
gsirsum= [-3.53981752 24.73744826]
gsarsum= [ 4.5421528 11.3778264]
GNSDR: [1.07992116e-02 1.50240492e+01]
GSIR: [ 2.59563225 20.19527291]
GSAR: [ 1.92482607 10.49515535]
i= 379 RMV_front30_M-yifen_4_01.wav
gnsdrsum= [1.15818259e-02 1.16707895e+01]
gsirsum= [-3.523629   24.72546363]
gsarsum= [ 4.53524692 11.37549745]
GNSDR: [0.01293982 9.24646082]
GSIR: [-0.53994635 23.55588912]
GSAR: [3.46496234 7.34770273]
i= 380 RMV_front30_M-yifen_4_02.wav
gnsdrsum= [1.15853995e-02 1.16644097e+01]
gsirsum= [-3.5157772  24.72238581]
gsarsum= [ 4.53243038 11.36489799]
GNSDR: [7.64656776e-03 1.43919919e+01]
GSIR: [-4.55675967 25.03294497]
GSAR: [-1.66997666 10.87212358]
i= 381 RMV_front30_M-yifen_5_01.wav
gnsdrsum= [1.15750614e-02 1.16715687e+01]
gsirsum= [-3.51850944 24.72320092]
gsarsum= [ 4.5161511  11.36360462]
GNSDR: [6.48870835e-03 1.07443584e+01]
GSIR: [-7.01765661 27.3845804 ]
GSAR: [-1.72726155  7.88404203]
i= 382 RMV_front30_M-yifen_5_02.wav
gnsdrsum= [1.15617463e-02 1.16691415e+01]
gsirsum= [-3.52766951 24.73016788]
gsarsum= [ 4.49980709 11.35449582]
GNSDR: [0.00888982 8.21632479]
GSIR: [-7.21207697 25.73171083]
GSAR: [ 9.23903524 13.32392629]
i= 383 RMV_front30_right30a_M-abjones_2_01.wav
gnsdrsum= [1.15547700e-02 1.16601263e+01]
gsirsum= [-3.53728938 24.73278288]
gsarsum= [ 4.51218105 11.35963793]
GNSDR: [7.88220244e-03 9.07107724e+00]
GSIR: [-7.13014437 24.96317945]
GSAR: [ 5.10496639 11.86618701]
i= 384 RMV_front30_right30a_M-abjones_2_02.wav
gnsdrsum= [1.1545206e-02 1.1653384e+01]
gsirsum= [-3.54664577 24.73338287]
gsarsum= [ 4.51372476 11.36095707]
GNSDR: [4.71568234e-03 6.94024959e+00]
GSIR: [-12.14784695  26.42279356]
GSAR: [ 4.33622543 10.56806121]
i= 385 RMV_front30_right30a_M-abjones_3_01.wav
gnsdrsum= [1.1527467e-02 1.1641142e+01]
gsirsum= [-3.56898655 24.73777095]
gsarsum= [ 4.51326372 11.3588976 ]
GNSDR: [3.39509542e-03 3.97655510e+00]
GSIR: [-13.64891629  23.80334203]
GSAR: [6.11205652 9.50476399]
i= 386 RMV_front30_right30a_M-abjones_3_02.wav
gnsdrsum= [1.15063987e-02 1.16212856e+01]
gsirsum= [-3.59510036 24.73535015]
gsarsum= [ 4.51740567 11.35409415]
GNSDR: [4.52539978e-03 5.79159389e+00]
GSIR: [-7.89209548 20.40609052]
GSAR: [6.17403611 9.76729704]
i= 387 RMV_front30_right30a_M-abjones_4_01.wav
gnsdrsum= [1.14883599e-02 1.16062218e+01]
gsirsum= [-3.60620371 24.72416343]
gsarsum= [ 4.52168637 11.3499939 ]
GNSDR: [5.23769505e-03 6.12395514e+00]
GSIR: [-7.5425164  20.13035533]
GSAR: [ 6.31519346 10.24376765]
i= 388 RMV_front30_right30a_M-abjones_4_02.wav
gnsdrsum= [1.14722500e-02 1.15920922e+01]
gsirsum= [-3.61634884 24.71232372]
gsarsum= [ 4.52630881 11.3471428 ]
GNSDR: [4.54451229e-03 7.76006603e+00]
GSIR: [-7.9323869  20.55261634]
GSAR: [ 3.93284734 10.28672725]
i= 389 RMV_front30_right30a_M-abjones_5_01.wav
gnsdrsum= [1.14544409e-02 1.15822413e+01]
gsirsum= [-3.62744405 24.70163038]
gsarsum= [ 4.52478321 11.34441679]
GNSDR: [2.14053351e-03 6.35079540e+00]
GSIR: [-13.53829702  22.72441258]
GSAR: [3.81286578 9.89276027]
i= 390 RMV_front30_right30a_M-abjones_5_02.wav
gnsdrsum= [1.14305590e-02 1.15688273e+01]
gsirsum= [-3.6528565 24.6965606]
gsarsum= [ 4.52295778 11.3406946 ]
GNSDR: [ 0.0164524  13.65585869]
GSIR: [ 0.06515231 22.4136236 ]
GSAR: [ 8.051862   13.15158649]
i= 391 RMV_front30_right30a_M-amy_10_01.wav
gnsdrsum= [1.14434026e-02 1.15741650e+01]
gsirsum= [-3.64334752 24.69072188]
gsarsum= [ 4.53198311 11.34532603]
GNSDR: [0.01413761 9.5709031 ]
GSIR: [-5.40209988 23.15590782]
GSAR: [ 9.44846558 13.99230698]
i= 392 RMV_front30_right30a_M-amy_10_02.wav
gnsdrsum= [1.14502756e-02 1.15690546e+01]
gsirsum= [-3.64783414 24.68680654]
gsarsum= [ 4.54452516 11.35207854]
GNSDR: [0.0099712  9.24362164]
GSIR: [-6.5316496  22.99285832]
GSAR: [ 5.25658975 11.82195779]
i= 393 RMV_front30_right30a_M-amy_11_01.wav
gnsdrsum= [1.14465120e-02 1.15631375e+01]
gsirsum= [-3.65517209 24.68249624]
gsarsum= [ 4.54633702 11.35327416]
GNSDR: [0.00864593 8.01623899]
GSIR: [-6.67484614 19.6087312 ]
GSAR: [ 5.46944476 10.98743671]
i= 394 RMV_front30_right30a_M-amy_11_02.wav
gnsdrsum= [1.14394040e-02 1.15541352e+01]
gsirsum= [-3.66283624 24.66961866]
gsarsum= [ 4.54867994 11.35234564]
GNSDR: [8.05644591e-03 1.12740361e+01]
GSIR: [-6.08944868 26.35061168]
GSAR: [ 4.22881564 13.06035655]
i= 395 RMV_front30_right30a_M-amy_12_01.wav
gnsdrsum= [1.14308395e-02 1.15534261e+01]
gsirsum= [-3.66897956 24.67387434]
gsarsum= [ 4.54787015 11.35666971]
GNSDR: [ 0.01200027 11.9862035 ]
GSIR: [-6.58782517 26.22945675]
GSAR: [ 3.88206198 13.8178127 ]
i= 396 RMV_front30_right30a_M-amy_12_02.wav
gnsdrsum= [1.14322775e-02 1.15545190e+01]
gsirsum= [-3.67635038 24.67780258]
gsarsum= [ 4.54618882 11.36288472]
GNSDR: [0.01479668 6.34363148]
GSIR: [-13.90486412  29.84744429]
GSAR: [10.88121464 15.7935352 ]
i= 397 RMV_front30_right30a_M-amy_13_01.wav
gnsdrsum= [1.14407520e-02 1.15413933e+01]
gsirsum= [-3.7021149  24.69082435]
gsarsum= [ 4.56214606 11.37404505]
GNSDR: [0.00887256 5.92042373]
GSIR: [-15.57865369  27.8260585 ]
GSAR: [11.2568809  16.32217381]
i= 398 RMV_front30_right30a_M-amy_13_02.wav
gnsdrsum= [1.14342993e-02 1.15272703e+01]
gsirsum= [-3.73195545 24.69870182]
gsarsum= [ 4.57896701 11.38647754]
GNSDR: [0.01241424 9.72346826]
GSIR: [-5.83230962 22.15946172]
GSAR: [ 7.29898869 13.58538302]
i= 399 RMV_front30_right30a_M-amy_14_01.wav
gnsdrsum= [1.14367553e-02 1.15227495e+01]
gsirsum= [-3.7372195  24.69233781]
gsarsum= [ 4.5857841  11.39198858]
GNSDR: [0.01438493 9.82680272]
GSIR: [-6.47053771 24.77796898]
GSAR: [ 7.47809617 13.68294832]
i= 400 RMV_front30_right30a_M-amy_14_02.wav
gnsdrsum= [1.14441257e-02 1.15185096e+01]
gsirsum= [-3.74405279 24.69255189]
gsarsum= [ 4.59301488 11.39771598]
GNSDR: [6.55896278e-03 1.17003206e+01]
GSIR: [ 1.24258957 21.77343467]
GSAR: [6.8577002  9.45994163]
i= 401 RMV_front30_right30a_M-amy_15_01.wav
gnsdrsum= [1.14319433e-02 1.15189630e+01]
gsirsum= [-3.73161727 24.68527229]
gsarsum= [ 4.59866248 11.39288362]
GNSDR: [1.08776247e-02 1.27922589e+01]
GSIR: [-0.05115683 26.98559384]
GSAR: [ 7.19031731 11.56710987]
i= 402 RMV_front30_right30a_M-amy_15_02.wav
gnsdrsum= [1.14305644e-02 1.15221304e+01]
gsirsum= [-3.7224619  24.69099449]
gsarsum= [ 4.60510938 11.39331702]
GNSDR: [0.01290948 9.72575995]
GSIR: [-8.62922416 31.34803938]
GSAR: [ 8.87510952 15.44545467]
i= 403 RMV_front30_right30a_M-amy_16_01.wav
gnsdrsum= [1.14342341e-02 1.15176729e+01]
gsirsum= [-3.73463749 24.70751321]
gsarsum= [ 4.61570491 11.40337195]
GNSDR: [ 0.01494631 10.99063675]
GSIR: [-10.72780064  31.50995445]
GSAR: [ 5.50339217 15.26008633]
i= 404 RMV_front30_right30a_M-amy_16_02.wav
gnsdrsum= [1.14429274e-02 1.15163684e+01]
gsirsum= [-3.7519473  24.72435093]
gsarsum= [ 4.61790216 11.41291827]
GNSDR: [ 0.02307805 11.46548989]
GSIR: [-6.89410496 29.09573275]
GSAR: [11.31004101 17.02424111]
i= 405 RMV_front30_right30a_M-amy_1_01.wav
gnsdrsum= [1.14716561e-02 1.15162427e+01]
gsirsum= [-3.75970571 24.73514447]
gsarsum= [ 4.63442596 11.42677339]
GNSDR: [0.01185609 9.32433747]
GSIR: [-10.09526319  25.83119386]
GSAR: [ 5.74195972 13.84015954]
i= 406 RMV_front30_right30a_M-amy_2_01.wav
gnsdrsum= [1.1472603e-02 1.1510844e+01]
gsirsum= [-3.77531053 24.7378441 ]
gsarsum= [ 4.63715387 11.43271769]
GNSDR: [0.01156195 9.11959201]
GSIR: [-9.82679163 23.59485536]
GSAR: [ 5.89711024 13.8198578 ]
i= 407 RMV_front30_right30a_M-amy_2_02.wav
gnsdrsum= [1.14728225e-02 1.15049686e+01]
gsirsum= [-3.79017904 24.73503577]
gsarsum= [ 4.64024959 11.4385829 ]
GNSDR: [0.01126538 9.40001247]
GSIR: [-7.00036529 25.02362392]
GSAR: [ 8.64575655 14.23963076]
i= 408 RMV_front30_right30a_M-amy_3_01.wav
gnsdrsum= [1.14723140e-02 1.14998094e+01]
gsirsum= [-3.79804714 24.7357431 ]
gsarsum= [ 4.65006701 11.44544822]
GNSDR: [ 0.01565148 11.0337252 ]
GSIR: [-4.72086295 26.08986898]
GSAR: [ 9.38807497 14.44658273]
i= 409 RMV_front30_right30a_M-amy_3_02.wav
gnsdrsum= [1.14825320e-02 1.14986699e+01]
gsirsum= [-3.80030341 24.73905392]
gsarsum= [ 4.66165138 11.45278595]
GNSDR: [0.01269419 9.77907279]
GSIR: [-2.42826208 18.49385559]
GSAR: [ 8.40964219 12.19885021]
i= 410 RMV_front30_right30a_M-amy_4_01.wav
gnsdrsum= [1.14854873e-02 1.14944757e+01]
gsirsum= [-3.79695697 24.72382173]
gsarsum= [ 4.67079282 11.45460562]
GNSDR: [0.01109009 8.70435614]
GSIR: [-1.43886157 16.74972117]
GSAR: [ 9.58588671 11.61209188]
i= 411 RMV_front30_right30a_M-amy_4_02.wav
gnsdrsum= [1.14845253e-02 1.14876871e+01]
gsirsum= [-3.79121951 24.70442002]
gsarsum= [ 4.68275169 11.4549888 ]
GNSDR: [ 0.01426056 12.42649201]
GSIR: [-2.04589212 21.08242254]
GSAR: [ 5.99749401 12.95505138]
i= 412 RMV_front30_right30a_M-amy_5_01.wav
gnsdrsum= [ 0.01149126 11.48996577]
gsirsum= [-3.78698328 24.69562877]
gsarsum= [ 4.68594281 11.45862973]
GNSDR: [ 0.01238728 11.20258776]
GSIR: [-2.36925152 19.32734954]
GSAR: [ 6.42829231 12.99730611]
i= 413 RMV_front30_right30a_M-amy_5_02.wav
gnsdrsum= [ 0.01149343 11.48926994]
gsirsum= [-3.78355052 24.68263051]
gsarsum= [ 4.69016157 11.46235534]
GNSDR: [ 0.01465885 11.01465172]
GSIR: [-4.69655382 25.7646711 ]
GSAR: [ 9.650402   14.60490339]
i= 414 RMV_front30_right30a_M-amy_6_02.wav
gnsdrsum= [ 0.01150108 11.48812351]
gsirsum= [-3.78575584 24.68524414]
gsarsum= [ 4.70214283 11.46994603]
GNSDR: [0.00964773 6.78294885]
GSIR: [-2.7197424  12.71369656]
GSAR: [10.35157069 11.8613466 ]
i= 415 RMV_front30_right30a_M-amy_7_01.wav
gnsdrsum= [ 0.01149661 11.47678574]
gsirsum= [-3.78318713 24.65639703]
gsarsum= [ 4.71575591 11.47088917]
GNSDR: [0.01190768 8.1579064 ]
GSIR: [-3.89894741 18.03212019]
GSAR: [ 8.6559767  11.46972647]
i= 416 RMV_front30_right30a_M-amy_7_02.wav
gnsdrsum= [ 0.0114976  11.46880767]
gsirsum= [-3.7834654  24.64047329]
gsarsum= [ 4.7252276  11.47088637]
GNSDR: [0.01646558 9.35582109]
GSIR: [-8.95734426 26.44093155]
GSAR: [ 7.56374807 14.57549855]
i= 417 RMV_front30_right30a_M-amy_8_01.wav
gnsdrsum= [ 0.01150951 11.46374055]
gsirsum= [-3.79587279 24.64479094]
gsarsum= [ 4.7320346  11.47833149]
GNSDR: [0.01520042 9.1047943 ]
GSIR: [-10.87321862  28.05406095]
GSAR: [ 9.05422664 16.14504965]
i= 418 RMV_front30_right30a_M-amy_8_02.wav
gnsdrsum= [ 0.01151834 11.45809714]
gsirsum= [-3.81280424 24.65294708]
gsarsum= [ 4.74237477 11.48949588]
GNSDR: [0.01096739 7.1150008 ]
GSIR: [-13.06390557  27.64454129]
GSAR: [ 9.23122823 15.02413494]
i= 419 RMV_front30_right30a_M-amy_9_01.wav
gnsdrsum= [ 0.01151703 11.44773176]
gsirsum= [-3.83488324 24.66008693]
gsarsum= [ 4.75308803 11.49793178]
GNSDR: [0.01170024 8.78172473]
GSIR: [-9.14849628 26.13555278]
GSAR: [ 7.93950451 14.30603406]
i= 420 RMV_front30_right30a_M-amy_9_02.wav
gnsdrsum= [ 0.01151747 11.44138412]
gsirsum= [-3.8475347  24.66359994]
gsarsum= [ 4.76067473 11.50461773]
GNSDR: [1.03744368e-02 1.46708142e+01]
GSIR: [-1.36187301 27.68369304]
GSAR: [-2.38774644  9.06068643]
i= 421 RMV_front30_right30a_M-Ani_1_01.wav
gnsdrsum= [ 0.01151475 11.44905498]
gsirsum= [-3.84163051 24.67077356]
gsarsum= [ 4.74369511 11.49881267]
GNSDR: [1.02632196e-02 1.15034300e+01]
GSIR: [-2.5993526  26.37956516]
GSAR: [-2.42504991  6.50968551]
i= 422 RMV_front30_right30a_M-Ani_1_02.wav
gnsdrsum= [ 0.01151179 11.44918383]
gsirsum= [-3.83868672 24.67482283]
gsarsum= [ 4.72670756 11.48699009]
GNSDR: [9.78186647e-03 1.55802424e+01]
GSIR: [ 4.73010812 22.4519411 ]
GSAR: [1.58673023 8.38605583]
i= 423 RMV_front30_right30a_M-Ani_2_02.wav
gnsdrsum= [ 0.0115077  11.45894992]
gsirsum= [-3.81842953 24.66956779]
gsarsum= [ 4.71928445 11.47965928]
GNSDR: [ 0.01308306 10.01512715]
GSIR: [ 0.34422171 20.95302881]
GSAR: [2.97212682 7.21929158]
i= 424 RMV_front30_right30a_M-Ani_3_01.wav
gnsdrsum= [ 0.01151141 11.45554468]
gsirsum= [-3.80861195 24.66080237]
gsarsum= [ 4.71516379 11.46961124]
GNSDR: [1.30258409e-02 1.87319352e+01]
GSIR: [ 7.86236301 24.62007767]
GSAR: [2.99740696 9.48524638]
i= 425 RMV_front30_right30a_M-Ani_4_01.wav
gnsdrsum= [ 0.01151497 11.4726656 ]
gsirsum= [-3.78115084 24.66070654]
gsarsum= [ 4.71112201 11.46494215]
GNSDR: [1.36687311e-02 1.48394069e+01]
GSIR: [ 3.0967481  23.24243083]
GSAR: [1.48665556 8.96126419]
i= 426 RMV_front30_right30a_M-Ani_4_02.wav
gnsdrsum= [ 0.01152003 11.48056875]
gsirsum= [-3.76500553 24.65737726]
gsarsum= [ 4.70355284 11.45906497]
GNSDR: [0.01694103 8.70848752]
GSIR: [-6.26044087 27.94209611]
GSAR: [2.50961962 9.21725901]
i= 427 RMV_front30_right30a_M-Ani_5_01.wav
gnsdrsum= [ 0.01153273 11.47407676]
gsirsum= [-3.77084964 24.66506981]
gsarsum= [ 4.69841482 11.45381484]
GNSDR: [ 0.01207687 11.30336216]
GSIR: [-8.61656466 27.41233628]
GSAR: [ 4.40072877 14.1658564 ]
i= 428 RMV_front30_right30a_M-Ani_5_02.wav
gnsdrsum= [ 0.011534   11.47367789]
gsirsum= [-3.78217141 24.67148866]
gsarsum= [ 4.6977193  11.46015139]
GNSDR: [1.12407761e-02 1.89718467e+01]
GSIR: [ 9.36465687 24.21923172]
GSAR: [3.37079779 7.97918423]
i= 429 RMV_front30_right30a_M-annar_1_02.wav
gnsdrsum= [ 0.01153331 11.49115614]
gsirsum= [-3.75152612 24.67043444]
gsarsum= [ 4.69462624 11.45203724]
GNSDR: [9.96814620e-03 1.75814036e+01]
GSIR: [ 6.35884177 24.4670706 ]
GSAR: [2.52769013 8.9943662 ]
i= 430 RMV_front30_right30a_M-annar_2_02.wav
gnsdrsum= [ 0.01152967 11.5053195 ]
gsirsum= [-3.72801364 24.6699615 ]
gsarsum= [ 4.68958685 11.44632173]
GNSDR: [ 0.01310879 12.64648414]
GSIR: [ 2.06155892 20.63144124]
GSAR: [3.16216093 8.51489518]
i= 431 RMV_front30_right30a_M-annar_3_01.wav
gnsdrsum= [ 0.01153334 11.50796722]
gsirsum= [-3.71458075 24.66059139]
gsarsum= [ 4.68604294 11.43952028]
GNSDR: [8.36424572e-03 1.47359265e+01]
GSIR: [ 1.7820701  22.13325671]
GSAR: [-1.26979975  8.04853881]
i= 432 RMV_front30_right30a_M-annar_3_02.wav
gnsdrsum= [ 0.011526   11.51543935]
gsirsum= [-3.70185703 24.65474108]
gsarsum= [ 4.67225627 11.43167078]
GNSDR: [4.52943551e-03 1.10649848e+01]
GSIR: [-8.94580417 25.06184318]
GSAR: [-4.01142175  6.46197939]
i= 433 RMV_front30_right30a_M-annar_4_02.wav
gnsdrsum= [1.15098431e-02 1.15143990e+01]
gsirsum= [-3.71396776 24.65568127]
gsarsum= [ 4.65220158 11.42019343]
GNSDR: [9.30646005e-03 1.85746488e+01]
GSIR: [ 4.27629968 29.61170727]
GSAR: [8.91187205e-03 1.07363838e+01]
i= 434 RMV_front30_right30a_M-annar_5_01.wav
gnsdrsum= [1.15047662e-02 1.15306669e+01]
gsirsum= [-3.695557   24.66710068]
gsarsum= [ 4.64150276 11.41861784]
GNSDR: [ 0.02262498 15.39988536]
GSIR: [ 3.11936681 26.06957746]
GSAR: [ 4.24258695 10.56895518]
i= 435 RMV_front30_right30a_M-ariel_1_01.wav
gnsdrsum= [1.15303299e-02 1.15395616e+01]
gsirsum= [-3.67989051 24.67032476]
gsarsum= [ 4.64058571 11.41666459]
GNSDR: [ 0.02218244 11.51569956]
GSIR: [ 1.25814426 27.47732427]
GSAR: [5.62311829 8.66084895]
i= 436 RMV_front30_right30a_M-ariel_1_02.wav
gnsdrsum= [ 0.01155476 11.53950692]
gsirsum= [-3.66856474 24.67676284]
gsarsum= [ 4.64283923 11.41034391]
GNSDR: [3.65107726e-03 2.04965976e+01]
GSIR: [-1.49843182 26.6320944 ]
GSAR: [-5.64818762 12.43152406]
i= 437 RMV_front30_right30a_M-ariel_2_01.wav
gnsdrsum= [1.15366751e-02 1.15600037e+01]
gsirsum= [-3.66359876 24.68123728]
gsarsum= [ 4.61928997 11.41268071]
GNSDR: [ 0.02048325 17.32577774]
GSIR: [ 5.29930938 23.88597601]
GSAR: [ 7.17714779 11.41632324]
i= 438 RMV_front30_right30a_M-ariel_2_02.wav
gnsdrsum= [1.15571011e-02 1.15731676e+01]
gsirsum= [-3.6431355  24.67942161]
gsarsum= [ 4.62512982 11.41268902]
GNSDR: [ 0.01863525 10.03594364]
GSIR: [ 0.18894756 23.36033577]
GSAR: [6.53776774 8.48265483]
i= 439 RMV_front30_right30a_M-ariel_3_01.wav
gnsdrsum= [ 0.01157322 11.56966591]
gsirsum= [-3.63440639 24.67641686]
gsarsum= [ 4.62948663 11.40601469]
GNSDR: [ 0.01778356 12.26059566]
GSIR: [ 2.27785369 20.69948387]
GSAR: [5.29660956 8.86517785]
i= 440 RMV_front30_right30a_M-ariel_4_02.wav
gnsdrsum= [ 0.01158734 11.57123621]
gsirsum= [-3.62096943 24.66737838]
gsarsum= [ 4.63100282 11.40024006]
GNSDR: [ 0.01865703 12.4750106 ]
GSIR: [ 0.2546371  25.35305631]
GSAR: [ 4.85883757 10.61152191]
i= 441 RMV_front30_right30a_M-ariel_5_01.wav
gnsdrsum= [ 0.01160337 11.57328558]
gsirsum= [-3.61218121 24.6689332 ]
gsarsum= [ 4.63151945 11.39845158]
GNSDR: [ 0.01749652 14.48219834]
GSIR: [-3.24308399 27.09324518]
GSAR: [ 6.91665978 15.95302934]
i= 442 RMV_front30_right30a_M-ariel_5_02.wav
gnsdrsum= [ 0.0116167  11.57986683]
gsirsum= [-3.61134615 24.67441807]
gsarsum= [ 4.63668945 11.40875606]
GNSDR: [1.00992977e-02 1.36356142e+01]
GSIR: [-2.57678697 25.6460622 ]
GSAR: [-1.1691186   9.74003917]
i= 443 RMV_front30_right30a_M-bobon_1_01.wav
gnsdrsum= [ 0.01161328 11.58450734]
gsirsum= [-3.6090108 24.6766114]
gsarsum= [ 4.62358379 11.4049892 ]
GNSDR: [9.15046315e-03 1.35407493e+01]
GSIR: [-2.59331565 24.63069083]
GSAR: [-0.62378658 10.07044419]
i= 444 RMV_front30_right30a_M-bobon_1_02.wav
gnsdrsum= [ 0.01160773 11.5889133 ]
gsirsum= [-3.6067232  24.67650798]
gsarsum= [ 4.61176539 11.40198347]
GNSDR: [6.21665807e-03 2.01235626e+01]
GSIR: [ 6.37637839 23.0974056 ]
GSAR: [-0.23260614 10.45411726]
i= 445 RMV_front30_right30a_M-bobon_2_01.wav
gnsdrsum= [1.15956158e-02 1.16080923e+01]
gsirsum= [-3.58428926 24.67295943]
gsarsum= [ 4.60087916 11.39985343]
GNSDR: [9.05802421e-03 1.33159383e+01]
GSIR: [ 0.74136637 18.72207664]
GSAR: [0.63156367 8.94946537]
i= 446 RMV_front30_right30a_M-bobon_2_02.wav
gnsdrsum= [1.15899262e-02 1.16119215e+01]
gsirsum= [-3.57459048 24.65961664]
gsarsum= [ 4.59197935 11.39435929]
GNSDR: [1.12638425e-02 1.36591440e+01]
GSIR: [ 1.61479179 24.44396098]
GSAR: [1.24947147 8.64176146]
i= 447 RMV_front30_right30a_M-bobon_3_01.wav
gnsdrsum= [1.15891967e-02 1.16165014e+01]
gsirsum= [-3.56298112 24.65913419]
gsarsum= [ 4.5845017  11.38820135]
GNSDR: [ 0.01149352 10.07294584]
GSIR: [-0.49528844 24.90502176]
GSAR: [1.53046536 7.01641984]
i= 448 RMV_front30_right30a_M-bobon_3_02.wav
gnsdrsum= [1.15889831e-02 1.16130560e+01]
gsirsum= [-3.5561336  24.65968305]
gsarsum= [ 4.57768466 11.37844291]
GNSDR: [7.51277978e-03 1.40722380e+01]
GSIR: [ 0.6591508  25.20844033]
GSAR: [0.9684744  9.75283143]
i= 449 RMV_front30_right30a_M-bobon_4_01.wav
gnsdrsum= [1.15799047e-02 1.16185330e+01]
gsirsum= [-3.54674543 24.66090523]
gsarsum= [ 4.56964633 11.37482239]
GNSDR: [1.01647147e-02 1.37061820e+01]
GSIR: [-5.55092426 29.3973515 ]
GSAR: [-0.8196248  11.21400351]
i= 450 RMV_front30_right30a_M-bobon_5_01.wav
gnsdrsum= [1.15767598e-02 1.16231723e+01]
gsirsum= [-3.55119917 24.67143066]
gsarsum= [ 4.55767017 11.37446502]
GNSDR: [9.43171967e-03 1.19591877e+01]
GSIR: [-7.20072936 32.23808866]
GSAR: [-1.37017346  9.44713207]
i= 451 RMV_front30_right30a_M-bobon_5_02.wav
gnsdrsum= [1.15720036e-02 1.16239173e+01]
gsirsum= [-3.55929125 24.68820817]
gsarsum= [ 4.54452639 11.37019155]
GNSDR: [ 0.01228102 10.6369481 ]
GSIR: [-4.61251084 22.20752917]
GSAR: [ 6.08505548 12.86844777]
i= 452 RMV_front30_right30a_M-bug_1_07.wav
gnsdrsum= [1.15735723e-02 1.16217337e+01]
gsirsum= [-3.56162138 24.68271995]
gsarsum= [ 4.54793464 11.37350628]
GNSDR: [1.11099808e-02 1.19664048e+01]
GSIR: [ 2.49509826 22.65306599]
GSAR: [2.25359276 6.80741801]
i= 453 RMV_front30_right30a_M-bug_1_08.wav
gnsdrsum= [1.15725489e-02 1.16224946e+01]
gsirsum= [-3.54825114 24.67823947]
gsarsum= [ 4.54286987 11.36342661]
GNSDR: [1.55560575e-02 1.66858457e+01]
GSIR: [ 4.7934399 22.5320726]
GSAR: [2.46416425 9.67720408]
i= 454 RMV_front30_right30a_M-bug_2_01.wav
gnsdrsum= [1.15813231e-02 1.16336474e+01]
gsirsum= [-3.52987737 24.67351223]
gsarsum= [ 4.53829122 11.35971247]
GNSDR: [9.73524731e-03 1.84024744e+01]
GSIR: [ 6.37539991 24.50097756]
GSAR: [1.46003254 9.58500423]
i= 455 RMV_front30_right30a_M-bug_2_02.wav
gnsdrsum= [1.15772658e-02 1.16485239e+01]
gsirsum= [-3.50810753 24.67313304]
gsarsum= [ 4.53152582 11.35581201]
GNSDR: [9.3429143e-03 1.8491105e+01]
GSIR: [ 9.46423832 24.68328333]
GSAR: [2.97734283 7.36072701]
i= 456 RMV_front30_right30a_M-bug_3_01.wav
gnsdrsum= [1.15723659e-02 1.16635296e+01]
gsirsum= [-3.4796594 24.6731553]
gsarsum= [ 4.52811752 11.34705086]
GNSDR: [6.46593362e-03 1.64226525e+01]
GSIR: [ 5.74544136 21.32774001]
GSAR: [-0.01740923  7.34375569]
i= 457 RMV_front30_right30a_M-bug_4_01.wav
gnsdrsum= [1.15611921e-02 1.16739434e+01]
gsirsum= [-3.45947319 24.66583491]
gsarsum= [ 4.51817108 11.33829091]
GNSDR: [4.49662679e-03 1.67030996e+01]
GSIR: [ 2.002815   27.70261906]
GSAR: [-2.91798519  8.64729379]
i= 458 RMV_front30_right30a_M-bug_5_01.wav
gnsdrsum= [1.15457673e-02 1.16849241e+01]
gsirsum= [-3.44754679 24.67246545]
gsarsum= [ 4.50193493 11.33241537]
GNSDR: [7.13939015e-03 1.87067079e+01]
GSIR: [10.03427924 22.56514855]
GSAR: [4.14976533 7.44554423]
i= 459 RMV_front30_right30a_M-bug_5_02.wav
gnsdrsum= [1.15361673e-02 1.17002221e+01]
gsirsum= [-3.41817462 24.66787434]
gsarsum= [ 4.50116767 11.32394725]
GNSDR: [3.68274322e-03 7.18416538e+00]
GSIR: [-9.2614555  22.43375083]
GSAR: [ 5.27313123 10.97049011]
i= 460 RMV_front30_right30a_M-davidson_1_02.wav
gnsdrsum= [1.15190947e-02 1.16904046e+01]
gsirsum= [-3.43087741 24.66301755]
gsarsum= [ 4.50284585 11.32317886]
GNSDR: [2.42396198e-03 7.65206366e+00]
GSIR: [-11.31252189  23.58273979]
GSAR: [ 3.47960746 10.43661076]
i= 461 RMV_front30_right30a_M-davidson_4_02.wav
gnsdrsum= [1.14993655e-02 1.16816446e+01]
gsirsum= [-3.44797425 24.66067422]
gsarsum= [ 4.50062625 11.32125572]
GNSDR: [2.06127596e-03 4.50028893e+00]
GSIR: [-12.15624554  20.55459722]
GSAR: [6.05416212 9.84810547]
i= 462 RMV_front30_right30a_M-davidson_5_01.wav
gnsdrsum= [1.14789368e-02 1.16661006e+01]
gsirsum= [-3.46682332 24.6517866 ]
gsarsum= [ 4.50398888 11.31806708]
GNSDR: [3.93192112e-03 8.83637500e+00]
GSIR: [-4.7386823  16.65406382]
GSAR: [ 5.23191249 11.4864853 ]
i= 463 RMV_front30_right30a_M-davidson_5_02.wav
gnsdrsum= [1.14626365e-02 1.16599888e+01]
gsirsum= [-3.46957032 24.6345129 ]
gsarsum= [ 4.50556107 11.31843084]
GNSDR: [1.01470491e-02 1.38095147e+01]
GSIR: [ 1.34202777 27.16030399]
GSAR: [ 7.3455476  11.42459643]
i= 464 RMV_front30_right30a_M-fdps_1_01.wav
gnsdrsum= [1.14598012e-02 1.16646214e+01]
gsirsum= [-3.4592005  24.63995642]
gsarsum= [ 4.51168173 11.31865964]
GNSDR: [1.24299335e-02 1.36011258e+01]
GSIR: [ 0.14370306 23.33988369]
GSAR: [ 7.53139999 12.616952  ]
i= 465 RMV_front30_right30a_M-fdps_1_02.wav
gnsdrsum= [1.14618875e-02 1.16687860e+01]
gsirsum= [-3.45145232 24.63716056]
gsarsum= [ 4.51817575 11.32145167]
GNSDR: [ 0.01213011 10.13066655]
GSIR: [-4.35367048 21.60610505]
GSAR: [ 7.22511969 13.12590015]
i= 466 RMV_front30_right30a_M-fdps_2_01.wav
gnsdrsum= [1.14633215e-02 1.16654853e+01]
gsirsum= [-3.45338841 24.63065615]
gsarsum= [ 4.52398464 11.32532387]
GNSDR: [ 0.01204093 11.28249128]
GSIR: [-3.77439568 23.56065654]
GSAR: [ 6.03301228 12.86198374]
i= 467 RMV_front30_right30a_M-fdps_3_01.wav
gnsdrsum= [1.14645583e-02 1.16646652e+01]
gsirsum= [-3.45407579 24.62836493]
gsarsum= [ 4.52721596 11.32861437]
GNSDR: [ 0.01638844 11.58006933]
GSIR: [-4.49090037 24.19297306]
GSAR: [ 7.60343261 14.37082402]
i= 468 RMV_front30_right30a_M-fdps_3_02.wav
gnsdrsum= [1.14750794e-02 1.16644844e+01]
gsirsum= [-3.45629123 24.62743461]
gsarsum= [ 4.53378908 11.33511482]
GNSDR: [ 0.01304565 10.1423718 ]
GSIR: [-13.2771323  28.6218627]
GSAR: [ 5.9730143 15.4746146]
i= 469 RMV_front30_right30a_M-fdps_4_01.wav
gnsdrsum= [1.14784282e-02 1.16612390e+01]
gsirsum= [-3.47723119 24.63595151]
gsarsum= [ 4.53685779 11.34394104]
GNSDR: [ 0.01404475 10.49971594]
GSIR: [-10.58028161  30.35897195]
GSAR: [ 5.00926144 14.25905271]
i= 470 RMV_front30_right30a_M-fdps_4_02.wav
gnsdrsum= [1.14838885e-02 1.16587676e+01]
gsirsum= [-3.49234406 24.64812815]
gsarsum= [ 4.5378629  11.35014341]
GNSDR: [1.09546831e-02 1.11860328e+01]
GSIR: [-7.37458563 25.15880523]
GSAR: [ 4.16093952 13.51671799]
i= 471 RMV_front30_right30a_M-fdps_5_02.wav
gnsdrsum= [1.14827649e-02 1.16577640e+01]
gsirsum= [-3.50058661 24.64921239]
gsarsum= [ 4.53706264 11.35474335]
GNSDR: [1.10040554e-02 1.18149795e+01]
GSIR: [ 2.37537676 22.2999418 ]
GSAR: [-0.45629626  5.2639586 ]
i= 472 RMV_front30_right30a_M-geniusturtle_1_01.wav
gnsdrsum= [1.14817507e-02 1.16580970e+01]
gsirsum= [-3.48813753 24.64423512]
gsarsum= [ 4.52648349 11.34183915]
GNSDR: [0.01618877 8.1877657 ]
GSIR: [-4.04012498 24.0105525 ]
GSAR: [2.28392188 7.51108366]
i= 473 RMV_front30_right30a_M-geniusturtle_1_02.wav
gnsdrsum= [1.14917021e-02 1.16507602e+01]
gsirsum= [-3.48930453 24.64289542]
gsarsum= [ 4.52174234 11.3337403 ]
GNSDR: [ 0.01101707 10.78560048]
GSIR: [ 2.78398577 20.46825933]
GSAR: [1.24853261 4.93521644]
i= 474 RMV_front30_right30a_M-geniusturtle_3_01.wav
gnsdrsum= [1.14907008e-02 1.16489350e+01]
gsirsum= [-3.47606974 24.63408817]
gsarsum= [ 4.51483684 11.3202413 ]
GNSDR: [ 0.01209203 11.18617143]
GSIR: [-0.16995895 19.1464914 ]
GSAR: [3.39260946 8.83902452]
i= 475 RMV_front30_right30a_M-geniusturtle_4_01.wav
gnsdrsum= [1.14919667e-02 1.16479607e+01]
gsirsum= [-3.4691095  24.62253533]
gsarsum= [ 4.51247425 11.31501769]
GNSDR: [6.90198822e-03 1.35657121e+01]
GSIR: [ 3.64555651 19.73216296]
GSAR: [-0.55717566  5.90369568]
i= 476 RMV_front30_right30a_M-geniusturtle_4_02.wav
gnsdrsum= [1.14823239e-02 1.16519896e+01]
gsirsum= [-3.45416273 24.61226144]
gsarsum= [ 4.50182373 11.30364936]
GNSDR: [ 0.01575919 14.32403409]
GSIR: [ 7.56034144 18.73436413]
GSAR: [4.83724319 6.15774651]
i= 477 RMV_front30_right30a_M-geniusturtle_5_02.wav
gnsdrsum= [1.14912901e-02 1.16575914e+01]
gsirsum= [-3.43107152 24.5999388 ]
gsarsum= [ 4.50252691 11.29286131]
GNSDR: [ 0.01554445 12.98211202]
GSIR: [ 3.39534829 23.76868591]
GSAR: [2.50295186 7.67410598]
i= 478 RMV_front30_right30a_M-geniusturtle_6_01.wav
gnsdrsum= [1.14997695e-02 1.16603623e+01]
gsirsum= [-3.41679031 24.59819978]
gsarsum= [ 4.4983437  11.28529069]
GNSDR: [1.12471450e-02 1.29874058e+01]
GSIR: [ 3.57042329 24.41141394]
GSAR: [0.33749984 6.02341006]
i= 479 RMV_front30_right30a_M-geniusturtle_6_02.wav
gnsdrsum= [1.14992421e-02 1.16631328e+01]
gsirsum= [-3.40220323 24.59780983]
gsarsum= [ 4.48965718 11.27430555]
GNSDR: [5.51691687e-03 1.28504445e+01]
GSIR: [-1.13203144 19.70079501]
GSAR: [ 3.01124532 11.47650249]
i= 480 RMV_front30_right30a_M-geniusturtle_7_01.wav
gnsdrsum= [1.14867789e-02 1.16656063e+01]
gsirsum= [-3.3974737  24.58760772]
gsarsum= [ 4.48657716 11.2747268 ]
GNSDR: [1.08249257e-02 1.20425526e+01]
GSIR: [-2.25743445 21.19199786]
GSAR: [ 4.68620674 12.0388966 ]
i= 481 RMV_front30_right30a_M-geniusturtle_7_02.wav
gnsdrsum= [1.14854029e-02 1.16663900e+01]
gsirsum= [-3.39510356 24.58054824]
gsarsum= [ 4.48699219 11.27631551]
GNSDR: [9.69066925e-03 1.31949457e+01]
GSIR: [ 2.23538687 19.63511961]
GSAR: [1.24029173 7.824496  ]
i= 482 RMV_front30_right30a_M-geniusturtle_8_01.wav
gnsdrsum= [1.14816794e-02 1.16695613e+01]
gsirsum= [-3.38342204 24.57028801]
gsarsum= [ 4.48025629 11.26915406]
GNSDR: [ 0.01633482 14.19986471]
GSIR: [-2.3227395  27.38171171]
GSAR: [ 7.95645155 15.35661423]
i= 483 RMV_front30_right30a_M-heycat_1_02.wav
gnsdrsum= [1.14917273e-02 1.16748000e+01]
gsirsum= [-3.38122601 24.57610876]
gsarsum= [ 4.48745339 11.27761671]
GNSDR: [1.30728253e-02 1.73537624e+01]
GSIR: [ 6.13412509 26.9394058 ]
GSAR: [3.49253143 9.47599014]
i= 484 RMV_front30_right30a_M-heycat_2_01.wav
gnsdrsum= [1.14949940e-02 1.16865334e+01]
gsirsum= [-3.36156619 24.58099161]
gsarsum= [ 4.48539776 11.27389434]
GNSDR: [0.01266682 8.36760746]
GSIR: [-3.11332184 18.70554745]
GSAR: [3.81124326 8.40062045]
i= 485 RMV_front30_right30a_M-heycat_2_02.wav
gnsdrsum= [1.14974102e-02 1.16796903e+01]
gsirsum= [-3.36105435 24.56887729]
gsarsum= [ 4.48400775 11.26797006]
GNSDR: [1.27669060e-02 1.37332461e+01]
GSIR: [-7.99148229 29.67996303]
GSAR: [-2.98042186  9.94836083]
i= 486 RMV_front30_right30a_M-heycat_3_01.wav
gnsdrsum= [1.15000223e-02 1.16839157e+01]
gsirsum= [-3.37058198 24.57939393]
gsarsum= [ 4.46864884 11.26525482]
GNSDR: [1.03837442e-02 1.51864448e+01]
GSIR: [ 2.55703884 25.25734949]
GSAR: [0.80722884 9.36817543]
i= 487 RMV_front30_right30a_M-heycat_4_01.wav
gnsdrsum= [1.14977302e-02 1.16911077e+01]
gsirsum= [-3.35841027 24.58078603]
gsarsum= [ 4.46113053 11.26135938]
GNSDR: [1.02251123e-02 1.55152658e+01]
GSIR: [ 5.53672833 22.52148825]
GSAR: [2.51525919 7.95438017]
i= 488 RMV_front30_right30a_M-heycat_4_02.wav
gnsdrsum= [1.14951223e-02 1.16989441e+01]
gsirsum= [-3.34018253 24.57656616]
gsarsum= [ 4.45714309 11.25458278]
GNSDR: [7.01978856e-03 1.11900692e+01]
GSIR: [-7.62417937 23.75080797]
GSAR: [ 2.51862625 12.37064863]
i= 489 RMV_front30_right30a_M-heycat_5_01.wav
gnsdrsum= [1.14859703e-02 1.16979035e+01]
gsirsum= [-3.34894326 24.5748775 ]
gsarsum= [ 4.45317884 11.25686512]
GNSDR: [4.43510966e-03 1.41316349e+01]
GSIR: [ 0.28230587 22.62763238]
GSAR: [-3.59119105  6.6343392 ]
i= 490 RMV_front30_right30a_M-heycat_5_02.wav
gnsdrsum= [1.14715808e-02 1.17028703e+01]
gsirsum= [-3.34153255 24.57090353]
gsarsum= [ 4.43676176 11.2474314 ]
GNSDR: [0.00799995 7.91406323]
GSIR: [-11.7808345   26.37831427]
GSAR: [ 4.33684374 11.61883637]
i= 491 RMV_front30_right30a_M-jmzen_1_01.wav
gnsdrsum= [1.14645103e-02 1.16951538e+01]
gsirsum= [-3.35872054 24.57458461]
gsarsum= [ 4.43655826 11.24818782]
GNSDR: [ 0.01026333 10.14760909]
GSIR: [-12.43541718  27.1423584 ]
GSAR: [ 5.03270819 14.52481019]
i= 492 RMV_front30_right30a_M-jmzen_1_02.wav
gnsdrsum= [1.14620689e-02 1.16920084e+01]
gsirsum= [-3.37716911 24.57980366]
gsarsum= [ 4.43776995 11.25484762]
GNSDR: [0.01237387 9.76460268]
GSIR: [-6.40523914 29.35527253]
GSAR: [ 8.06444267 13.76330236]
i= 493 RMV_front30_right30a_M-jmzen_2_01.wav
gnsdrsum= [1.14639183e-02 1.16880988e+01]
gsirsum= [-3.38331124 24.58949021]
gsarsum= [ 4.44512628 11.25993577]
GNSDR: [0.00910727 8.75350638]
GSIR: [-3.85300484 20.21760522]
GSAR: [ 7.28873501 11.06145617]
i= 494 RMV_front30_right30a_M-jmzen_2_02.wav
gnsdrsum= [1.14591478e-02 1.16821583e+01]
gsirsum= [-3.38426203 24.58064024]
gsarsum= [ 4.45088257 11.25953399]
GNSDR: [ 0.01406523 11.31584858]
GSIR: [-1.49128906 22.62035632]
GSAR: [ 8.37705532 12.92228442]
i= 495 RMV_front30_right30a_M-jmzen_3_01.wav
gnsdrsum= [1.14644126e-02 1.16814183e+01]
gsirsum= [-3.38043785 24.57668007]
gsarsum= [ 4.45881423 11.26289308]
GNSDR: [ 0.01410483 11.59204657]
GSIR: [-0.55766255 19.5266757 ]
GSAR: [ 8.62620919 12.17423337]
i= 496 RMV_front30_right30a_M-jmzen_3_02.wav
gnsdrsum= [1.14697360e-02 1.16812381e+01]
gsirsum= [-3.37474677 24.56649861]
gsarsum= [ 4.46721624 11.26473046]
GNSDR: [ 0.01750679 13.32084794]
GSIR: [ 0.7810675  21.87283031]
GSAR: [ 9.42853897 12.22947733]
i= 497 RMV_front30_right30a_M-jmzen_4_01.wav
gnsdrsum= [1.14818830e-02 1.16845372e+01]
gsirsum= [-3.36638497 24.56107875]
gsarsum= [ 4.47719878 11.2666716 ]
GNSDR: [ 0.01593145 11.35341081]
GSIR: [-1.89189845 22.27861421]
GSAR: [ 7.5049834  11.96381689]
i= 498 RMV_front30_right30a_M-jmzen_4_02.wav
gnsdrsum= [1.14908179e-02 1.16838722e+01]
gsirsum= [-3.36342415 24.55649549]
gsarsum= [ 4.48327867 11.26807149]
GNSDR: [ 0.01498432 12.73994595]
GSIR: [ 0.36249688 19.84639574]
GSAR: [ 8.81656433 12.12779419]
i= 499 RMV_front30_right30a_M-jmzen_5_01.wav
gnsdrsum= [1.14978189e-02 1.16859886e+01]
gsirsum= [-3.35595737 24.54705641]
gsarsum= [ 4.49196261 11.26979438]
GNSDR: [ 0.01602982 12.19951681]
GSIR: [ 0.58504375 18.04870435]
GSAR: [10.49149827 12.27264821]
i= 500 RMV_front30_right30a_M-jmzen_5_02.wav
gnsdrsum= [1.15068829e-02 1.16870157e+01]
gsirsum= [-3.34807537 24.53405971]
gsarsum= [ 4.50396168 11.27180009]
GNSDR: [ 0.02686145 18.06124182]
GSIR: [ 7.31409425 22.64401501]
GSAR: [ 7.49911793 10.48748137]
i= 501 RMV_front30_right30a_M-Kenshin_1_01.wav
gnsdrsum= [1.15375307e-02 1.16997387e+01]
gsirsum= [-3.3267936  24.53028716]
gsarsum= [ 4.50994004 11.27023458]
GNSDR: [ 0.02039004 11.45002355]
GSIR: [ 3.68923221 24.35311688]
GSAR: [4.76103282 6.55521219]
i= 502 RMV_front30_right30a_M-Kenshin_1_02.wav
gnsdrsum= [1.15551652e-02 1.16992412e+01]
gsirsum= [-3.31281745 24.52993424]
gsarsum= [ 4.51044022 11.26084211]
GNSDR: [ 0.01707154 14.47391436]
GSIR: [ 3.17543455 24.50362256]
GSAR: [3.51714315 9.20014175]
i= 503 RMV_front30_right30a_M-Kenshin_2_01.wav
gnsdrsum= [1.15661322e-02 1.17047575e+01]
gsirsum= [-3.29991834 24.52988193]
gsarsum= [ 4.50846548 11.25674529]
GNSDR: [ 0.01605879 12.82076028]
GSIR: [ 0.17792172 24.53892938]
GSAR: [1.18571545 8.94946561]
i= 504 RMV_front30_right30a_M-Kenshin_2_02.wav
gnsdrsum= [1.15750462e-02 1.17069718e+01]
gsirsum= [-3.29301786 24.52989988]
gsarsum= [ 4.50187272 11.25216735]
GNSDR: [ 0.01865769 15.62428156]
GSIR: [ 0.86705909 23.44254757]
GSAR: [ 3.62204442 12.77591939]
i= 505 RMV_front30_right30a_M-Kenshin_3_01.wav
gnsdrsum= [1.15890712e-02 1.17147288e+01]
gsirsum= [-3.28478009 24.52774671]
gsarsum= [ 4.50013048 11.25518468]
GNSDR: [ 0.0340851  11.05028035]
GSIR: [-0.90484988 21.49073695]
GSAR: [ 5.86034927 10.48461704]
i= 506 RMV_front30_right30a_M-Kenshin_3_02.wav
gnsdrsum= [1.16335298e-02 1.17134157e+01]
gsirsum= [-3.28007667 24.52174471]
gsarsum= [ 4.50281866 11.25366182]
GNSDR: [ 0.02961668 16.86558757]
GSIR: [ 4.07075591 24.67551111]
GSAR: [ 7.1101895  12.19980481]
i= 507 RMV_front30_right30a_M-Kenshin_4_01.wav
gnsdrsum= [1.16689995e-02 1.17235778e+01]
gsirsum= [-3.26557799 24.522048  ]
gsarsum= [ 4.50796141 11.25552798]
GNSDR: [ 0.02544    19.46108194]
GSIR: [ 6.22936589 25.12579652]
GSAR: [ 6.09481777 12.53979912]
i= 508 RMV_front30_right30a_M-Kenshin_4_02.wav
gnsdrsum= [1.16961078e-02 1.17388091e+01]
gsirsum= [-3.24688715 24.52323648]
gsarsum= [ 4.51108514 11.25805607]
GNSDR: [ 0.02305941 16.33941326]
GSIR: [ 4.78586567 23.51219926]
GSAR: [ 5.23215831 10.31318837]
i= 509 RMV_front30_right30a_M-Kenshin_5_01.wav
gnsdrsum= [1.17184325e-02 1.17478476e+01]
gsirsum= [-3.23110571 24.52125016]
gsarsum= [ 4.51250179 11.25619975]
GNSDR: [ 0.02360399 17.33553339]
GSIR: [ 4.82312541 22.22597639]
GSAR: [ 5.42218183 11.6779667 ]
i= 510 RMV_front30_right30a_M-Kenshin_5_02.wav
gnsdrsum= [1.17417375e-02 1.17588038e+01]
gsirsum= [-3.2153131  24.51674962]
gsarsum= [ 4.51428547 11.25702675]
GNSDR: [4.74677939e-03 1.19297123e+01]
GSIR: [-0.89599006 22.30725472]
GSAR: [ 4.52779105 10.87476721]
i= 511 RMV_front30_right30a_M-khair_2_01.wav
gnsdrsum= [1.17280488e-02 1.17591383e+01]
gsirsum= [-3.21077431 24.51242576]
gsarsum= [ 4.5143119  11.25627868]
GNSDR: [4.02417183e-03 1.19910219e+01]
GSIR: [-1.65505386 20.99098479]
GSAR: [ 3.28225781 10.92085815]
i= 512 RMV_front30_right30a_M-khair_3_01.wav
gnsdrsum= [1.17130021e-02 1.17595912e+01]
gsirsum= [-3.20773579 24.50554794]
gsarsum= [ 4.51190555 11.25562357]
GNSDR: [3.72409548e-03 1.06258408e+01]
GSIR: [-2.86932183 20.28666109]
GSAR: [ 4.28993737 10.91501421]
i= 513 RMV_front30_right30a_M-khair_3_02.wav
gnsdrsum= [1.16974292e-02 1.17573812e+01]
gsirsum= [-3.20707612 24.49732399]
gsarsum= [ 4.51147286 11.25495961]
GNSDR: [5.47127129e-03 1.07659157e+01]
GSIR: [-2.99307732 22.71563209]
GSAR: [ 4.30465173 10.972843  ]
i= 514 RMV_front30_right30a_M-khair_4_01.wav
gnsdrsum= [1.16853161e-02 1.17554522e+01]
gsirsum= [-3.20665978 24.49385766]
gsarsum= [ 4.51107048 11.25441074]
GNSDR: [5.63868354e-03 1.10049715e+01]
GSIR: [-1.98208356 23.89110565]
GSAR: [ 4.89766793 10.60450655]
i= 515 RMV_front30_right30a_M-khair_4_02.wav
gnsdrsum= [1.1673575e-02 1.1753995e+01]
gsirsum= [-3.20428196 24.49268727]
gsarsum= [ 4.51182116 11.25314879]
GNSDR: [3.32782094e-03 1.03031010e+01]
GSIR: [-1.78446678 20.87818169]
GSAR: [2.33222703 8.52269938]
i= 516 RMV_front30_right30a_M-khair_5_01.wav
gnsdrsum= [1.16574011e-02 1.17511832e+01]
gsirsum= [-3.20153038 24.48568242]
gsarsum= [ 4.50759714 11.24785723]
GNSDR: [5.53057467e-03 1.18454821e+01]
GSIR: [-0.95154064 24.53231375]
GSAR: [ 4.25584636 10.52687468]
i= 517 RMV_front30_right30a_M-khair_6_01.wav
gnsdrsum= [1.16455504e-02 1.17513656e+01]
gsirsum= [-3.19717837 24.48577261]
gsarsum= [ 4.50711019 11.24646268]
GNSDR: [5.48948169e-03 1.17621894e+01]
GSIR: [-1.73867291 23.76245963]
GSAR: [ 8.20692507 12.57153275]
i= 518 RMV_front30_right30a_M-khair_6_02.wav
gnsdrsum= [1.16336661e-02 1.17513865e+01]
gsirsum= [-3.19436272 24.48437625]
gsarsum= [ 4.51425269 11.24902073]
GNSDR: [1.05479329e-02 1.08352802e+01]
GSIR: [-6.9733788  26.57182369]
GSAR: [ 5.76076703 14.16504935]
i= 519 RMV_front30_right30a_M-leon_1_01.wav
gnsdrsum= [1.16315741e-02 1.17496213e+01]
gsirsum= [-3.20164406 24.48839831]
gsarsum= [ 4.51665445 11.25463928]
GNSDR: [1.09032559e-02 1.09653903e+01]
GSIR: [-6.00530547 24.15887951]
GSAR: [ 5.89202032 13.90546131]
i= 520 RMV_front30_right30a_M-leon_1_02.wav
gnsdrsum= [1.16301735e-02 1.17481132e+01]
gsirsum= [-3.20703572 24.48776462]
gsarsum= [ 4.51929939 11.25973701]
GNSDR: [0.01038553 9.24261252]
GSIR: [-6.19371967 24.35398835]
GSAR: [ 7.10106978 12.83091866]
i= 521 RMV_front30_right30a_M-leon_2_01.wav
gnsdrsum= [1.16277845e-02 1.17433042e+01]
gsirsum= [-3.21276832 24.48750785]
gsarsum= [ 4.5242548  11.26275272]
GNSDR: [0.01146845 9.96205946]
GSIR: [-6.6671419 23.1728636]
GSAR: [ 7.5560109 14.5095007]
i= 522 RMV_front30_right30a_M-leon_2_02.wav
gnsdrsum= [1.16274793e-02 1.17398918e+01]
gsirsum= [-3.21938589 24.48498938]
gsarsum= [ 4.53006276 11.26897254]
GNSDR: [8.07794502e-03 1.00320725e+01]
GSIR: [-2.03636478 20.44788973]
GSAR: [ 5.92871466 10.43259163]
i= 523 RMV_front30_right30a_M-leon_3_01.wav
gnsdrsum= [1.16206924e-02 1.17366264e+01]
gsirsum= [-3.2171239  24.47727026]
gsarsum= [ 4.53273705 11.26737334]
GNSDR: [1.11677830e-02 1.56272688e+01]
GSIR: [ 1.69949125 24.9024918 ]
GSAR: [ 6.04427779 12.81021739]
i= 524 RMV_front30_right30a_M-leon_4_01.wav
gnsdrsum= [1.16198281e-02 1.17440513e+01]
gsirsum= [-3.20774105 24.47808175]
gsarsum= [ 4.53562167 11.2703177 ]
GNSDR: [ 0.01450608 13.86235957]
GSIR: [ 0.83272522 21.832541  ]
GSAR: [ 8.61659563 12.78040034]
i= 525 RMV_front30_right30a_M-leon_4_02.wav
gnsdrsum= [1.16253257e-02 1.17480862e+01]
gsirsum= [-3.20004492 24.47304262]
gsarsum= [ 4.54339495 11.27319405]
GNSDR: [ 0.01101141 10.99269827]
GSIR: [-3.96868273 22.46982718]
GSAR: [ 8.81213135 14.03119047]
i= 526 RMV_front30_right30a_M-leon_5_02.wav
gnsdrsum= [1.16241586e-02 1.17466501e+01]
gsirsum= [-3.20150621 24.46923423]
gsarsum= [ 4.55151042 11.27843739]
GNSDR: [ 0.01609253 10.98041196]
GSIR: [-5.24390375 25.39872153]
GSAR: [ 8.18608867 14.47127599]
i= 527 RMV_front30_right30a_M-leon_6_01.wav
gnsdrsum= [1.16326375e-02 1.17451961e+01]
gsirsum= [-3.20538173 24.47099796]
gsarsum= [ 4.55840716 11.28449591]
GNSDR: [0.01580732 8.00477324]
GSIR: [-13.79340083  29.33071605]
GSAR: [ 8.38964965 15.37583586]
i= 528 RMV_front30_right30a_M-leon_6_02.wav
gnsdrsum= [1.16405441e-02 1.17381120e+01]
gsirsum= [-3.22543479 24.48020197]
gsarsum= [ 4.5656633  11.29224466]
GNSDR: [8.39017071e-03 1.25238526e+01]
GSIR: [ 0.31098578 20.15641284]
GSAR: [ 5.53857599 10.83744854]
i= 529 RMV_front30_right30a_M-leon_7_01.wav
gnsdrsum= [1.16343997e-02 1.17395973e+01]
gsirsum= [-3.21874969 24.47202846]
gsarsum= [ 4.56750245 11.29138493]
GNSDR: [ 0.0121912  11.43825517]
GSIR: [-2.48398384 22.98584557]
GSAR: [ 7.04495528 12.45201774]
i= 530 RMV_front30_right30a_M-leon_7_02.wav
gnsdrsum= [1.16354503e-02 1.17390287e+01]
gsirsum= [-3.21736334 24.46922434]
gsarsum= [ 4.57217689 11.2935748 ]
GNSDR: [0.0125092  9.69360613]
GSIR: [-9.04980656 25.1456811 ]
GSAR: [ 6.86264125 14.64707644]
i= 531 RMV_front30_right30a_M-leon_8_01.wav
gnsdrsum= [1.16370957e-02 1.17351767e+01]
gsirsum= [-3.22834722 24.47049827]
gsarsum= [ 4.57649038 11.29989025]
GNSDR: [0.01169061 9.0901416 ]
GSIR: [-10.67538595  23.65091208]
GSAR: [ 6.60492793 14.58496328]
i= 532 RMV_front30_right30a_M-leon_8_02.wav
gnsdrsum= [1.16371963e-02 1.17302048e+01]
gsirsum= [-3.24234541 24.46895769]
gsarsum= [ 4.58030324 11.3060652 ]
GNSDR: [0.00908023 8.88216925]
GSIR: [-16.77551063  31.30943724]
GSAR: [ 3.68369732 12.35579014]
i= 533 RMV_front30_right30a_M-leon_9_01.wav
gnsdrsum= [1.16323990e-02 1.17248614e+01]
gsirsum= [-3.26773597 24.48179162]
gsarsum= [ 4.57862105 11.30803466]
GNSDR: [0.01104072 9.40239296]
GSIR: [-5.35485412 20.91248167]
GSAR: [ 6.89754115 12.5015013 ]
i= 534 RMV_front30_right30a_M-leon_9_02.wav
gnsdrsum= [1.16312910e-02 1.17205122e+01]
gsirsum= [-3.27164443 24.47510751]
gsarsum= [ 4.58296359 11.31026962]
GNSDR: [1.69367285e-02 2.01852943e+01]
GSIR: [10.17891871 26.28867162]
GSAR: [ 9.29241398 10.43201575]
i= 535 RMV_front30_right30a_M-stool_1_01.wav
gnsdrsum= [1.16412077e-02 1.17363343e+01]
gsirsum= [-3.24650319 24.47849735]
gsarsum= [ 4.59176631 11.30862802]
GNSDR: [1.97907364e-02 2.35271079e+01]
GSIR: [13.56726382 28.4261617 ]
GSAR: [11.18822641 10.44563439]
i= 536 RMV_front30_right30a_M-stool_1_02.wav
gnsdrsum= [1.16564121e-02 1.17583320e+01]
gsirsum= [-3.21513422 24.4858624 ]
gsarsum= [ 4.60407313 11.30701796]
GNSDR: [0.01494274 7.63078088]
GSIR: [-5.93147028 25.19468008]
GSAR: [1.55276432 7.10927592]
i= 537 RMV_front30_right30a_M-stool_2_01.wav
gnsdrsum= [1.16625318e-02 1.17506457e+01]
gsirsum= [-3.22019258 24.48718236]
gsarsum= [ 4.598391   11.29920093]
GNSDR: [ 0.01610157 12.91169404]
GSIR: [ 1.4314246  24.71191341]
GSAR: [2.23378126 8.46888571]
i= 538 RMV_front30_right30a_M-stool_2_02.wav
gnsdrsum= [1.16707828e-02 1.17528037e+01]
gsirsum= [-3.21154645 24.48760007]
gsarsum= [ 4.59399581 11.29394012]
GNSDR: [1.05680025e-02 2.44562773e+01]
GSIR: [13.74698086 21.31899545]
GSAR: [ 6.85607275 10.77690866]
i= 539 RMV_front30_right30a_M-stool_3_01.wav
gnsdrsum= [1.16687369e-02 1.17763723e+01]
gsirsum= [-3.1800835 24.4817214]
gsarsum= [ 4.59819261 11.29298088]
GNSDR: [1.20576642e-02 1.97004442e+01]
GSIR: [ 9.0335635  24.18244056]
GSAR: [5.11230722 9.81454451]
i= 540 RMV_front30_right30a_M-stool_3_02.wav
gnsdrsum= [1.16694571e-02 1.17910465e+01]
gsirsum= [-3.15746564 24.48116718]
gsarsum= [ 4.59914468 11.29024304]
GNSDR: [9.96912940e-03 1.10241736e+01]
GSIR: [-1.99182801 21.921853  ]
GSAR: [-1.20621459  6.77225932]
i= 541 RMV_front30_right30a_M-stool_4_02.wav
gnsdrsum= [1.16663142e-02 1.17896290e+01]
gsirsum= [-3.15531104 24.47643647]
gsarsum= [ 4.58841388 11.28189187]
GNSDR: [1.11830329e-02 1.36965998e+01]
GSIR: [ 4.95267318 25.35713972]
GSAR: [3.67501602 7.00470448]
i= 542 RMV_front30_right30a_M-stool_5_01.wav
gnsdrsum= [1.16654225e-02 1.17931474e+01]
gsirsum= [-3.14035166 24.47806138]
gsarsum= [ 4.58672865 11.27400038]
GNSDR: [9.96822434e-03 1.82225921e+01]
GSIR: [10.85627693 25.83168773]
GSAR: [5.52485229 6.66126032]
i= 543 RMV_front30_right30a_M-stool_5_02.wav
gnsdrsum= [1.16622969e-02 1.18049880e+01]
gsirsum= [-3.11457518 24.48055425]
gsarsum= [ 4.58845632 11.26550546]
GNSDR: [ 0.0135793  12.48976349]
GSIR: [ 0.26641941 24.51854091]
GSAR: [2.17729717 9.07172195]
i= 544 RMV_front30_right30a_M-tammy_1_01.wav
gnsdrsum= [1.16658208e-02 1.18062468e+01]
gsirsum= [-3.10836011 24.48062408]
gsarsum= [ 4.58402404 11.26147277]
GNSDR: [ 0.02120226 14.48051471]
GSIR: [-1.12092889 27.882105  ]
GSAR: [ 3.72190571 13.40175644]
i= 545 RMV_front30_right30a_M-titon_1_01.wav
gnsdrsum= [1.16833189e-02 1.18111537e+01]
gsirsum= [-3.10471345 24.48686532]
gsarsum= [ 4.58244217 11.26539989]
GNSDR: [ 0.02071023 12.82170611]
GSIR: [-1.19495183 28.44697593]
GSAR: [ 3.70877966 11.2108937 ]
i= 546 RMV_front30_right30a_M-titon_1_02.wav
gnsdrsum= [1.16998517e-02 1.18130045e+01]
gsirsum= [-3.10121572 24.49411827]
gsarsum= [ 4.58084205 11.26530007]
GNSDR: [ 0.029353   11.38078531]
GSIR: [-3.56032943 31.09148421]
GSAR: [ 4.70004603 11.78960487]
i= 547 RMV_front30_right30a_M-titon_2_01.wav
gnsdrsum= [1.17321243e-02 1.18122144e+01]
gsirsum= [-3.10205505 24.50617927]
gsarsum= [ 4.58105998 11.26625858]
GNSDR: [ 0.02276432 10.83390033]
GSIR: [-3.48871921 27.39158625]
GSAR: [ 3.27462617 10.60975414]
i= 548 RMV_front30_right30a_M-titon_2_02.wav
gnsdrsum= [1.17522561e-02 1.18104291e+01]
gsirsum= [-3.10276064 24.51144461]
gsarsum= [ 4.57867597 11.26506058]
GNSDR: [0.01590692 7.26197981]
GSIR: [-5.43220171 26.61299176]
GSAR: [4.93810812 9.01631658]
i= 549 RMV_front30_right30a_M-titon_3_01.wav
gnsdrsum= [1.17598238e-02 1.18021442e+01]
gsirsum= [-3.1070037  24.51527257]
gsarsum= [ 4.57933068 11.2609645 ]
GNSDR: [0.01665879 8.78742127]
GSIR: [-3.78753573 26.06004772]
GSAR: [2.13225481 7.68136242]
i= 550 RMV_front30_right30a_M-titon_3_02.wav
gnsdrsum= [1.17687310e-02 1.17966629e+01]
gsirsum= [-3.10824104 24.51808125]
gsarsum= [ 4.57488145 11.25445614]
GNSDR: [1.76144160e-02 2.25053657e+01]
GSIR: [ 9.79610994 26.01686665]
GSAR: [ 5.53788156 12.45713261]
i= 551 RMV_front30_right30a_M-titon_4_01.wav
gnsdrsum= [1.17793402e-02 1.18160979e+01]
gsirsum= [-3.08482116 24.52080137]
gsarsum= [ 4.57662918 11.25663885]
GNSDR: [1.06511502e-02 2.08460681e+01]
GSIR: [ 8.00850442 23.81346802]
GSAR: [ 3.32975486 11.49510918]
i= 552 RMV_front30_right30a_M-titon_4_02.wav
gnsdrsum= [1.17772964e-02 1.18324565e+01]
gsirsum= [-3.06472456 24.51951997]
gsarsum= [ 4.57437035 11.25707086]
GNSDR: [ 0.02221173 14.96344948]
GSIR: [-0.60714375 20.05563511]
GSAR: [ 5.08306743 14.79969264]
i= 553 RMV_front30_right30a_M-titon_5_01.wav
gnsdrsum= [1.17961652e-02 1.18381184e+01]
gsirsum= [-3.06028047 24.51144784]
gsarsum= [ 4.57529024 11.26347705]
GNSDR: [ 0.02211284 17.58936065]
GSIR: [ 3.28056119 23.23449937]
GSAR: [ 5.08151589 13.03553217]
i= 554 RMV_front30_right30a_M-titon_5_02.wav
gnsdrsum= [1.18147873e-02 1.18484997e+01]
gsirsum= [-3.04883491 24.50914288]
gsarsum= [ 4.576204   11.26667571]
GNSDR: [ 0.0167828  11.49213247]
GSIR: [-1.53060885 25.57807987]
GSAR: [1.52794641 8.78870873]
i= 555 RMV_front30_right30a_M-yifen_1_01.wav
gnsdrsum= [1.18237387e-02 1.18478576e+01]
gsirsum= [-3.04609936 24.51106889]
gsarsum= [ 4.57071165 11.2622109 ]
GNSDR: [1.09736310e-02 1.22587204e+01]
GSIR: [-0.76036622 25.63761356]
GSAR: [-1.07623406  7.40324086]
i= 556 RMV_front30_right30a_M-yifen_1_02.wav
gnsdrsum= [1.18222097e-02 1.18485965e+01]
gsirsum= [-3.04198833 24.51309505]
gsarsum= [ 4.56055527 11.25527031]
GNSDR: [ 0.01889712 11.88527183]
GSIR: [ 4.49086617 19.813242  ]
GSAR: [4.98320418 6.19361665]
i= 557 RMV_front30_right30a_M-yifen_2_01.wav
gnsdrsum= [1.18349116e-02 1.18486624e+01]
gsirsum= [-3.02846436 24.50465726]
gsarsum= [ 4.56131406 11.24618296]
GNSDR: [ 0.01921562 13.61185793]
GSIR: [ 3.41238938 28.07921271]
GSAR: [8.09338485 9.40460959]
i= 558 RMV_front50_M100_V80-amy_1_02.wav
gnsdrsum= [1.18481386e-02 1.18518222e+01]
gsirsum= [-3.01692161 24.51106327]
gsarsum= [ 4.56764394 11.24288265]
GNSDR: [ 0.01374448 12.19532894]
GSIR: [ 0.65061684 25.66109256]
GSAR: [4.49593968 9.61255535]
i= 559 RMV_front50_M100_V80-amy_1_04.wav
gnsdrsum= [1.18515310e-02 1.18524367e+01]
gsirsum= [-3.01036072 24.51312057]
gsarsum= [ 4.56751567 11.23996614]
GNSDR: [ 0.02063278 12.51187073]
GSIR: [ 2.91231212 25.41144084]
GSAR: [9.57537998 9.29421294]
i= 560 RMV_front50_M100_V80-amy_1_06.wav
gnsdrsum= [ 0.01186721 11.85361428]
gsirsum= [-2.99978451 24.51472471]
gsarsum= [ 4.57645828 11.23649158]
GNSDR: [0.01472295 8.03298438]
GSIR: [-9.84060229e-03  2.42237535e+01]
GSAR: [5.2550451 6.229031 ]
i= 561 RMV_front50_M100_V80-amy_2_01.wav
gnsdrsum= [ 0.0118723  11.84680389]
gsirsum= [-2.99445485 24.51420605]
gsarsum= [ 4.57766788 11.22756563]
GNSDR: [0.011346   7.14391461]
GSIR: [-2.43021937 20.47548149]
GSAR: [3.11362505 6.20696589]
i= 562 RMV_front50_M100_V80-amy_2_02.wav
gnsdrsum= [ 0.01187137 11.83843576]
gsirsum= [-2.99345087 24.5070197 ]
gsarsum= [ 4.57506283 11.21863217]
GNSDR: [ 0.01182637 10.64739713]
GSIR: [-1.42791144 24.94984537]
GSAR: [3.20116546 9.0972993 ]
i= 563 RMV_front50_M100_V80-amy_2_03.wav
gnsdrsum= [ 0.01187129 11.83632024]
gsirsum= [-2.99067016 24.50780625]
gsarsum= [ 4.57262251 11.21486427]
GNSDR: [0.01018066 7.54930927]
GSIR: [-1.42726587 21.7035571 ]
GSAR: [1.96310889 5.30116186]
i= 564 RMV_front50_M100_V80-amy_2_04.wav
gnsdrsum= [ 0.01186829 11.82871915]
gsirsum= [-2.98789817 24.50283418]
gsarsum= [ 4.56799571 11.20437898]
GNSDR: [0.01274158 7.83797502]
GSIR: [ 1.39799701 17.51239256]
GSAR: [5.9018984  5.22880824]
i= 565 RMV_front50_M100_V80-amy_2_06.wav
gnsdrsum= [ 0.01186983 11.82165589]
gsirsum= [-2.98013552 24.49046171]
gsarsum= [ 4.5703566  11.19380275]
GNSDR: [0.01370324 7.3046586 ]
GSIR: [ 0.59652712 19.27247395]
GSAR: [4.30452967 4.59678252]
i= 566 RMV_front50_M100_V80-amy_2_07.wav
gnsdrsum= [ 0.01187307 11.81367533]
gsirsum= [-2.97381633 24.48124265]
gsarsum= [ 4.56988694 11.18214723]
GNSDR: [0.01596131 6.88506842]
GSIR: [-2.97337144 25.22472275]
GSAR: [4.0630385  6.42153576]
i= 567 RMV_front50_M100_V80-amy_3_04.wav
gnsdrsum= [ 0.01188028 11.8049829 ]
gsirsum= [-2.97381554 24.48255391]
gsarsum= [ 4.56899303 11.17375109]
GNSDR: [0.01008627 6.01666216]
GSIR: [-3.79865204 20.72055485]
GSAR: [3.72166621 6.74468407]
i= 568 RMV_front50_M100_V80-amy_3_05.wav
gnsdrsum= [ 0.01187713 11.79479219]
gsirsum= [-2.97526772 24.47593067]
gsarsum= [ 4.56750126 11.16595344]
GNSDR: [0.00690154 5.45373544]
GSIR: [-2.1264561  13.33402433]
GSAR: [3.03625119 5.00944456]
i= 569 RMV_front50_M100_V80-amy_3_06.wav
gnsdrsum= [ 0.01186838 11.78364798]
gsirsum= [-2.97377596 24.45634911]
gsarsum= [ 4.56481013 11.15513356]
GNSDR: [0.0145827  6.88218076]
GSIR: [-3.86844316 21.58947982]
GSAR: [6.75736095 8.70378042]
i= 570 RMV_front50_M100_V80-amy_4_05.wav
gnsdrsum= [ 0.01187314 11.77504892]
gsirsum= [-2.97534555 24.45131952]
gsarsum= [ 4.56865671 11.15083295]
GNSDR: [0.01056071 6.75239928]
GSIR: [-0.65692181 17.14164866]
GSAR: [5.58571848 6.07318611]
i= 571 RMV_front50_M100_V80-amy_4_06.wav
gnsdrsum= [ 0.01187084 11.76625268]
gsirsum= [-2.97128526 24.43851799]
gsarsum= [ 4.57043791 11.14194039]
GNSDR: [0.01245499 8.46074069]
GSIR: [ 2.04406321 17.68990369]
GSAR: [5.34795324 5.26783251]
i= 572 RMV_front50_M100_V80-amy_4_09.wav
gnsdrsum= [ 0.01187187 11.76047382]
gsirsum= [-2.96251717 24.42671971]
gsarsum= [ 4.5717972  11.13167097]
GNSDR: [1.41612823e-02 1.70515361e+01]
GSIR: [ 8.94998012 24.98684895]
GSAR: [5.2088065  7.32783333]
i= 573 RMV_front50_M100_V80-annar_1_02.wav
gnsdrsum= [ 0.01187586 11.76970778]
gsirsum= [-2.94172747 24.42769725]
gsarsum= [ 4.57290891 11.12503251]
GNSDR: [1.53226175e-02 1.71753648e+01]
GSIR: [ 6.15620306 27.78812056]
GSAR: [ 6.25156514 10.00886427]
i= 574 RMV_front50_M100_V80-annar_1_03.wav
gnsdrsum= [ 0.01188187 11.7791253 ]
gsirsum= [-2.92587742 24.43355165]
gsarsum= [ 4.5758334  11.12308797]
GNSDR: [ 0.01767538 10.16300524]
GSIR: [ 5.96020865 15.20514209]
GSAR: [8.89160509 6.07238112]
i= 575 RMV_front50_M100_V80-annar_1_04.wav
gnsdrsum= [ 0.01189194 11.77631466]
gsirsum= [-2.91042336 24.41750224]
gsarsum= [ 4.58333909 11.11430413]
GNSDR: [ 0.0124694  11.25198915]
GSIR: [ 5.23056435 15.65982674]
GSAR: [5.8006901  5.43700586]
i= 576 RMV_front50_M100_V80-annar_1_05.wav
gnsdrsum= [ 0.01189294 11.77540437]
gsirsum= [-2.8962897  24.40229794]
gsarsum= [ 4.58545254 11.10444771]
GNSDR: [1.25790547e-02 1.74052945e+01]
GSIR: [ 5.30045515 23.13279849]
GSAR: [ 2.55787904 10.25061443]
i= 577 RMV_front50_M100_V80-annar_1_06.wav
gnsdrsum= [ 0.01189413 11.78516155]
gsirsum= [-2.8820839  24.40009777]
gsarsum= [ 4.58193855 11.10296793]
GNSDR: [0.0100138  7.75655689]
GSIR: [ 2.65881931 13.97341689]
GSAR: [5.418759   4.70446406]
i= 578 RMV_front50_M100_V80-annar_1_07.wav
gnsdrsum= [ 0.01189088 11.77819164]
gsirsum= [-2.87249756 24.38205853]
gsarsum= [ 4.58338634 11.09189786]
GNSDR: [0.0122106  9.71339545]
GSIR: [-0.09340265 19.90215224]
GSAR: [4.47675829 8.30762739]
i= 579 RMV_front50_M100_V80-annar_1_08.wav
gnsdrsum= [ 0.01189143 11.7746255 ]
gsirsum= [-2.86769775 24.37432121]
gsarsum= [ 4.58320218 11.0870891 ]
GNSDR: [8.38719228e-03 1.27288339e+01]
GSIR: [ 4.11531567 22.85847945]
GSAR: [0.17060575 5.15538068]
i= 580 RMV_front50_M100_V80-bobon_1_02.wav
gnsdrsum= [ 0.01188539 11.77627069]
gsirsum= [-2.85565807 24.37170769]
gsarsum= [ 4.57559425 11.07686201]
GNSDR: [9.25048055e-03 1.21135975e+01]
GSIR: [ 0.6210876  23.54524524]
GSAR: [2.58827546 8.50801951]
i= 581 RMV_front50_M100_V80-bobon_1_04.wav
gnsdrsum= [ 0.01188086 11.77685128]
gsirsum= [-2.849674   24.37028521]
gsarsum= [ 4.57217374 11.0724406 ]
GNSDR: [1.23092993e-02 1.35297475e+01]
GSIR: [ 4.42542473 25.21705034]
GSAR: [5.38754083 7.67312789]
i= 582 RMV_front50_M100_V80-bobon_1_06.wav
gnsdrsum= [ 0.01188159 11.77986313]
gsirsum= [-2.83717383 24.37174013]
gsarsum= [ 4.57357471 11.06659986]
GNSDR: [1.12500427e-02 1.22049669e+01]
GSIR: [ 2.30433852 23.67215886]
GSAR: [3.76411581 7.85686328]
i= 583 RMV_front50_M100_V80-bobon_1_07.wav
gnsdrsum= [ 0.01188051 11.7805923 ]
gsirsum= [-2.82835477 24.37054017]
gsarsum= [ 4.57218628 11.0610943 ]
GNSDR: [8.73695507e-03 1.05161533e+01]
GSIR: [ 2.11357815 21.14759245]
GSAR: [3.31398854 6.08372022]
i= 584 RMV_front50_M100_V80-bobon_1_08.wav
gnsdrsum= [ 0.01187513 11.77842716]
gsirsum= [-2.81989255 24.36502142]
gsarsum= [ 4.57003183 11.0525714 ]
GNSDR: [9.80806314e-03 1.33550913e+01]
GSIR: [ 1.75340644 25.49665678]
GSAR: [2.73892945 9.02838891]
i= 585 RMV_front50_M100_V80-bobon_1_09.wav
gnsdrsum= [ 0.01187159 11.78112232]
gsirsum= [-2.81207495 24.36695584]
gsarsum= [ 4.56690174 11.04911126]
GNSDR: [0.01133051 9.76805436]
GSIR: [-0.46293726 20.8452847 ]
GSAR: [2.83122742 7.27281017]
i= 586 RMV_front50_M100_V80-bug_1_07.wav
gnsdrsum= [ 0.01187067 11.77768705]
gsirsum= [-2.80806618 24.36094616]
gsarsum= [ 4.56393984 11.04266706]
GNSDR: [9.38100940e-03 1.38444885e+01]
GSIR: [ 2.48603679 26.91675726]
GSAR: [1.80272536 8.46108528]
i= 587 RMV_front50_M100_V80-bug_1_08.wav
gnsdrsum= [ 0.01186643 11.781208  ]
gsirsum= [-2.79904726 24.36530018]
gsarsum= [ 4.5592359  11.03826914]
GNSDR: [9.28042826e-03 9.37149353e+00]
GSIR: [-1.37830107 22.58667396]
GSAR: [1.81338404 6.80916573]
i= 588 RMV_front50_M100_V80-bug_1_10.wav
gnsdrsum= [ 0.01186203 11.77710985]
gsirsum= [-2.79663103 24.36227531]
gsarsum= [ 4.55456608 11.03107678]
GNSDR: [ 0.01615679 15.84107461]
GSIR: [ 5.89484302 19.28104883]
GSAR: [3.23498991 8.43735321]
i= 589 RMV_front50_M100_V80-bug_2_01.wav
gnsdrsum= [ 0.01186932 11.78400962]
gsirsum= [-2.78187471 24.35364844]
gsarsum= [ 4.55232571 11.02667318]
GNSDR: [3.21622740e-03 7.75819554e+00]
GSIR: [-0.49226404 24.46923067]
GSAR: [4.00082096 5.72540869]
i= 590 RMV_front50_M100_V80-davidson_1_01.wav
gnsdrsum= [ 0.01185465 11.77718621]
gsirsum= [-2.77799401 24.35384434]
gsarsum= [ 4.55139096 11.01768799]
GNSDR: [3.38167415e-03 4.05914845e+00]
GSIR: [-5.13405266 24.97892443]
GSAR: [9.92719598 7.7783323 ]
i= 591 RMV_front50_M100_V80-davidson_1_02.wav
gnsdrsum= [ 0.01184032 11.76412692]
gsirsum= [-2.78198057 24.35490201]
gsarsum= [ 4.56048708 11.01220684]
GNSDR: [3.43999939e-03 9.39508773e+00]
GSIR: [-0.41386674 24.06545684]
GSAR: [3.74509209 7.22983731]
i= 592 RMV_front50_M100_V80-davidson_1_03.wav
gnsdrsum= [ 0.01182613 11.76012517]
gsirsum= [-2.77798038 24.35441308]
gsarsum= [ 4.55910972 11.0058177 ]
GNSDR: [3.03234134e-03 1.18524018e+01]
GSIR: [ 3.20120728 26.95290591]
GSAR: [3.84429268 6.8105852 ]
i= 593 RMV_front50_M100_V80-davidson_1_05.wav
gnsdrsum= [ 0.0118113  11.76028077]
gsirsum= [-2.76789743 24.35879502]
gsarsum= [ 4.55790429 10.99874311]
GNSDR: [3.99734742e-03 1.49005315e+01]
GSIR: [ 5.30603699 23.57498082]
GSAR: [1.66943938 6.97599344]
i= 594 RMV_front50_M100_V80-davidson_1_08.wav
gnsdrsum= [ 0.01179814 11.76556739]
gsirsum= [-2.75430495 24.35747547]
gsarsum= [ 4.55304156 10.99197081]
GNSDR: [4.94330078e-03 1.83107730e+01]
GSIR: [ 9.67963807 22.94159983]
GSAR: [1.89863262 6.65841074]
i= 595 RMV_front50_M100_V80-davidson_1_09.wav
gnsdrsum= [ 0.01178662 11.77656774]
gsirsum= [-2.73340757 24.35509585]
gsarsum= [ 4.54858037 10.98468751]
GNSDR: [0.00967672 9.16688467]
GSIR: [ 1.75655948 23.29515182]
GSAR: [2.84678674 4.74385391]
i= 596 RMV_front50_M100_V80-geniusturtle_1_01.wav
gnsdrsum= [ 0.01178308 11.77218907]
gsirsum= [-2.72587407 24.35331742]
gsarsum= [ 4.54572501 10.97421632]
GNSDR: [0.01503923 8.11293987]
GSIR: [-3.5452725  26.16646144]
GSAR: [6.14529525 9.26209477]
i= 597 RMV_front50_M100_V80-geniusturtle_1_02.wav
gnsdrsum= [ 0.01178854 11.76605968]
gsirsum= [-2.72724659 24.35635451]
gsarsum= [ 4.54840436 10.97134844]
GNSDR: [0.0111667  8.74363176]
GSIR: [ 0.97690288 21.94586582]
GSAR: [4.16616659 5.72540769]
i= 598 RMV_front50_M100_V80-geniusturtle_1_03.wav
gnsdrsum= [ 0.0117875  11.76100545]
gsirsum= [-2.72105236 24.35232359]
gsarsum= [ 4.54776516 10.96257596]
GNSDR: [9.58134095e-03 1.05757776e+01]
GSIR: [-0.8325075  26.85541676]
GSAR: [3.7076019 8.6426349]
i= 599 RMV_front50_M100_V80-geniusturtle_1_04.wav
gnsdrsum= [ 0.01178381 11.75902677]
gsirsum= [-2.71789953 24.35650238]
gsarsum= [ 4.54636255 10.95870294]
GNSDR: [8.24647173e-03 1.02827448e+01]
GSIR: [-0.50691729 24.39947891]
GSAR: [3.04686099 7.79622671]
i= 600 RMV_front50_M100_V80-geniusturtle_1_05.wav
gnsdrsum= [ 0.01177792 11.7565663 ]
gsirsum= [-2.71421456 24.35657401]
gsarsum= [ 4.54386338 10.95343215]
GNSDR: [ 0.01101705 10.45441   ]
GSIR: [ 1.80331696 23.28968468]
GSAR: [4.80914618 7.02934016]
i= 601 RMV_front50_M100_V80-geniusturtle_1_06.wav
gnsdrsum= [ 0.01177665 11.75439966]
gsirsum= [-2.70669787 24.35479882]
gsarsum= [ 4.54430479 10.94690288]
GNSDR: [6.90329436e-03 8.73061694e+00]
GSIR: [-0.46542899 22.68602421]
GSAR: [1.99891259 5.6994726 ]
i= 602 RMV_front50_M100_V80-geniusturtle_1_08.wav
gnsdrsum= [ 0.01176856 11.74937676]
gsirsum= [-2.70297483 24.35202676]
gsarsum= [ 4.54007656 10.93818621]
GNSDR: [0.00991264 6.34643064]
GSIR: [-4.2969849  24.90141108]
GSAR: [3.15098055 6.3926315 ]
i= 603 RMV_front50_M100_V80-geniusturtle_1_09.wav
gnsdrsum= [ 0.01176548 11.74041665]
gsirsum= [-2.7056183  24.35293785]
gsarsum= [ 4.53777292 10.93064798]
GNSDR: [0.01143988 9.07570473]
GSIR: [ 0.90033695 20.9148766 ]
GSAR: [4.40035501 6.31335686]
i= 604 RMV_front50_M100_V80-heycat_1_08.wav
gnsdrsum= [ 0.01176494 11.73600488]
gsirsum= [-2.69964818 24.3472457 ]
gsarsum= [ 4.5375454  10.92300346]
GNSDR: [0.00836236 7.23601893]
GSIR: [-5.35830722 26.05941062]
GSAR: [1.4035893  6.44161451]
i= 605 RMV_front50_M100_V80-jmzen_1_01.wav
gnsdrsum= [ 0.01175932 11.72856688]
gsirsum= [-2.70404265 24.35007572]
gsarsum= [ 4.53236531 10.91559621]
GNSDR: [0.00892707 7.49734147]
GSIR: [-6.27246136 28.52820364]
GSAR: [2.01454841 7.50275374]
i= 606 RMV_front50_M100_V80-jmzen_1_02.wav
gnsdrsum= [ 0.01175464 11.72158466]
gsirsum= [-2.70993113 24.35697032]
gsarsum= [ 4.5282105  10.90996445]
GNSDR: [0.00904329 8.66020906]
GSIR: [-2.32157311 24.63222921]
GSAR: [2.65578195 7.36345788]
i= 607 RMV_front50_M100_V80-jmzen_1_03.wav
gnsdrsum= [ 0.01175018 11.71654121]
gsirsum= [-2.70929133 24.35742379]
gsarsum= [ 4.52512577 10.90412177]
GNSDR: [7.50703162e-03 1.12197702e+01]
GSIR: [ 0.54953076 23.65219553]
GSAR: [1.68064951 7.22195836]
i= 608 RMV_front50_M100_V80-jmzen_1_04.wav
gnsdrsum= [ 0.0117432  11.71572415]
gsirsum= [-2.70393143 24.35626388]
gsarsum= [ 4.52044736 10.89806558]
GNSDR: [0.01169096 7.99419246]
GSIR: [-2.15347523 23.12308644]
GSAR: [2.70131816 6.37167629]
i= 609 RMV_front50_M100_V80-jmzen_1_05.wav
gnsdrsum= [ 0.01174311 11.70961326]
gsirsum= [-2.70302756 24.35423896]
gsarsum= [ 4.51746028 10.89063309]
GNSDR: [0.0100962  7.50107454]
GSIR: [-5.99351861 26.14082979]
GSAR: [2.05831551 7.49271641]
i= 610 RMV_front50_M100_V80-jmzen_1_08.wav
gnsdrsum= [ 0.01174041 11.70271402]
gsirsum= [-2.70842181 24.3571678 ]
gsarsum= [ 4.5134289  10.88506273]
GNSDR: [8.77741982e-03 1.11282498e+01]
GSIR: [-0.82511788 24.03958255]
GSAR: [3.09398254 9.13794903]
i= 611 RMV_front50_M100_V80-jmzen_1_10.wav
gnsdrsum= [ 0.01173556 11.70177382]
gsirsum= [-2.70533948 24.35664802]
gsarsum= [ 4.51110574 10.8822033 ]
GNSDR: [6.76674578e-03 1.13149285e+01]
GSIR: [ 0.81239466 22.99908096]
GSAR: [1.84414173 7.30280253]
i= 612 RMV_front50_M100_V80-jmzen_1_11.wav
gnsdrsum= [ 0.01172744 11.70114172]
gsirsum= [-2.69959155 24.35442977]
gsarsum= [ 4.50674796 10.87635461]
GNSDR: [0.01068245 9.37857   ]
GSIR: [-2.32024423 25.69153011]
GSAR: [2.43142746 7.70381796]
i= 613 RMV_front50_M100_V80-jmzen_1_12.wav
gnsdrsum= [ 0.01172574 11.69735285]
gsirsum= [-2.69897271 24.35661101]
gsarsum= [ 4.50336244 10.87117918]
GNSDR: [2.02030338e-02 2.05752884e+01]
GSIR: [11.91070064 26.32534108]
GSAR: [7.83051811 8.64211253]
i= 614 RMV_front50_M100_V80-Kenshin_1_01.wav
gnsdrsum= [ 0.01173955 11.71181203]
gsirsum= [-2.67517845 24.35981741]
gsarsum= [ 4.50878127 10.86754878]
GNSDR: [ 0.01582816 13.50185211]
GSIR: [ 7.35160429 21.35260206]
GSAR: [7.78903447 5.99621253]
i= 615 RMV_front50_M100_V80-Kenshin_1_08.wav
gnsdrsum= [ 0.01174619 11.71472267]
gsirsum= [-2.65887474 24.35492763]
gsarsum= [ 4.51411501 10.8596279 ]
GNSDR: [0.00271981 1.80121966]
GSIR: [-10.22638322  25.93930266]
GSAR: [7.71285169 7.51110592]
i= 616 RMV_front50_M100_V80-khair_1_01.wav
gnsdrsum= [ 0.01173154 11.69862932]
gsirsum= [-2.67115966 24.35749967]
gsarsum= [ 4.51930776 10.85419199]
GNSDR: [3.08198061e-03 9.00662059e+00]
GSIR: [-2.26821641 19.48127414]
GSAR: [-0.07882612  5.9053968 ]
i= 617 RMV_front50_M100_V80-khair_1_02.wav
gnsdrsum= [ 0.01171752 11.69426626]
gsirsum= [-2.67050659 24.34959655]
gsarsum= [ 4.51185536 10.84617125]
GNSDR: [0.00228994 2.11283132]
GSIR: [-10.65223497  24.26707468]
GSAR: [7.75594175 7.99963319]
i= 618 RMV_front50_M100_V80-khair_1_05.wav
gnsdrsum= [ 0.01170227 11.67876232]
gsirsum= [-2.68342201 24.34946302]
gsarsum= [ 4.51710469 10.84156521]
GNSDR: [2.82905813e-03 6.62899541e+00]
GSIR: [-8.04667796 24.24582515]
GSAR: [1.02694982 6.53009588]
i= 619 RMV_front50_M100_V80-khair_1_06.wav
gnsdrsum= [ 0.01168793 11.67060437]
gsirsum= [-2.69208639 24.34929559]
gsarsum= [ 4.51146631 10.83459999]
GNSDR: [2.93893893e-03 3.58337697e+00]
GSIR: [-12.52853481  27.34379303]
GSAR: [4.5576199  7.41111663]
i= 620 RMV_front50_M100_V80-khair_1_08.wav
gnsdrsum= [ 0.01167382 11.65756046]
gsirsum= [-2.70795163 24.35412542]
gsarsum= [ 4.51154076 10.82907824]
GNSDR: [4.25118499e-03 1.24359464e+01]
GSIR: [ 4.44546763 20.37319505]
GSAR: [4.12295716 6.62668692]
i= 621 RMV_front50_M100_V80-khair_2_01.wav
gnsdrsum= [ 0.01166187 11.6588139 ]
gsirsum= [-2.69643244 24.34771491]
gsarsum= [ 4.51091502 10.82231111]
GNSDR: [4.66410586e-03 1.23538035e+01]
GSIR: [ 3.26516597 13.79717346]
GSAR: [3.79847674 8.3349662 ]
i= 622 RMV_front50_M100_V80-khair_2_02.wav
gnsdrsum= [1.16506171e-02 1.16599312e+01]
gsirsum= [-2.68684788 24.33075262]
gsarsum= [ 4.50976962 10.81831216]
GNSDR: [2.36612325e-03 7.87483574e+00]
GSIR: [-0.5837382  16.11479352]
GSAR: [1.48813658 4.80243106]
i= 623 RMV_front50_M100_V80-khair_3_03.wav
gnsdrsum= [1.16357142e-02 1.16538557e+01]
gsirsum= [-2.6834721  24.31756489]
gsarsum= [ 4.50491948 10.80865585]
GNSDR: [3.78641512e-03 7.35208682e+00]
GSIR: [-3.09684111 23.24669576]
GSAR: [1.60481208 5.63492946]
i= 624 RMV_front50_M100_V80-khair_3_04.wav
gnsdrsum= [1.16231352e-02 1.16469618e+01]
gsirsum= [-2.68413455 24.31584875]
gsarsum= [ 4.50027188 10.80036462]
GNSDR: [3.53195435e-03 6.67264498e+00]
GSIR: [-2.19865315 22.55383667]
GSAR: [2.89278345 5.28941074]
i= 625 RMV_front50_M100_V80-khair_3_05.wav
gnsdrsum= [1.16101893e-02 1.16390029e+01]
gsirsum= [-2.68335778 24.31302953]
gsarsum= [ 4.49769989 10.79154709]
GNSDR: [3.67144682e-03 8.31048251e+00]
GSIR: [-3.39238153 24.32376259]
GSAR: [0.73384312 6.13317973]
i= 626 RMV_front50_M100_V80-khair_3_06.wav
gnsdrsum= [1.15975076e-02 1.16336858e+01]
gsirsum= [-2.6844904  24.31304668]
gsarsum= [ 4.49168734 10.78410561]
GNSDR: [3.04808878e-03 7.31680459e+00]
GSIR: [-2.69905757 20.0101135 ]
GSAR: [2.70676111 6.39782891]
i= 627 RMV_front50_M100_V80-khair_3_07.wav
gnsdrsum= [1.15838722e-02 1.16268008e+01]
gsirsum= [-2.68451364 24.30618394]
gsarsum= [ 4.48884057 10.77710996]
GNSDR: [0.01000536 9.28326188]
GSIR: [-2.44551779 27.46863525]
GSAR: [1.55554465 7.2194749 ]
i= 628 RMV_front50_M100_V80-leon_1_01.wav
gnsdrsum= [1.15813586e-02 1.16230690e+01]
gsirsum= [-2.68413307 24.31121969]
gsarsum= [ 4.48416972 10.77144493]
GNSDR: [0.01016053 8.59348546]
GSIR: [-1.9196792  23.06082794]
GSAR: [2.39241038 6.78402572]
i= 629 RMV_front50_M100_V80-leon_1_02.wav
gnsdrsum= [1.15790997e-02 1.16182525e+01]
gsirsum= [-2.68291772 24.30923179]
gsarsum= [ 4.48084419 10.76510563]
GNSDR: [0.011121  7.8566095]
GSIR: [-2.73874756 23.27479277]
GSAR: [2.99043759 6.65885664]
i= 630 RMV_front50_M100_V80-leon_1_03.wav
gnsdrsum= [1.15783726e-02 1.16122817e+01]
gsirsum= [-2.68300634 24.30758982]
gsarsum= [ 4.47847846 10.75858778]
GNSDR: [0.01179992 6.77789742]
GSIR: [-4.95553261 23.31071875]
GSAR: [3.60226049 7.44655955]
i= 631 RMV_front50_M100_V80-leon_8_02.wav
gnsdrsum= [1.15787237e-02 1.16046202e+01]
gsirsum= [-2.68660781 24.30601   ]
gsarsum= [ 4.47708984 10.75333892]
GNSDR: [0.01083288 4.82509559]
GSIR: [-5.39988395 21.35774944]
GSAR: [3.31668985 5.53171448]
i= 632 RMV_front50_M100_V80-leon_8_03.wav
gnsdrsum= [1.15775436e-02 1.15938931e+01]
gsirsum= [-2.69090097 24.30134503]
gsarsum= [ 4.47525377 10.74507686]
GNSDR: [0.0137173  9.65469979]
GSIR: [ 0.589531   17.33552522]
GSAR: [5.10111837 7.57708739]
i= 633 RMV_front50_M100_V80-leon_8_04.wav
gnsdrsum= [1.15809239e-02 1.15908296e+01]
gsirsum= [-2.68571861 24.29034057]
gsarsum= [ 4.4762425  10.74007214]
GNSDR: [0.01492192 7.52408415]
GSIR: [-2.12761444 25.35929735]
GSAR: [4.87065216 7.13193371]
i= 634 RMV_front50_M100_V80-stool_2_01.wav
gnsdrsum= [ 0.01158619 11.58441518]
gsirsum= [-2.68483832 24.29202662]
gsarsum= [ 4.47686459 10.73438106]
GNSDR: [ 0.02038394 15.86512931]
GSIR: [ 8.58633707 22.1644544 ]
GSAR: [5.86921752 6.72132955]
i= 635 RMV_front50_M100_V80-stool_2_02.wav
gnsdrsum= [ 0.01160005 11.59115646]
gsirsum= [-2.66708844 24.28867612]
gsarsum= [ 4.47905727 10.7280613 ]
GNSDR: [0.01344409 7.46422885]
GSIR: [-3.56296546 24.3700448 ]
GSAR: [5.20893964 8.390958  ]
i= 636 RMV_front50_M100_V80-stool_2_03.wav
gnsdrsum= [ 0.01160295 11.58466758]
gsirsum= [-2.66849705 24.28880405]
gsarsum= [ 4.48020489 10.72438661]
GNSDR: [0.00885608 6.51022777]
GSIR: [-4.08594505 25.69921477]
GSAR: [1.37831984 5.10261125]
i= 637 RMV_front50_M100_V80-stool_2_05.wav
gnsdrsum= [ 0.01159864 11.57670143]
gsirsum= [-2.67072224 24.2910182 ]
gsarsum= [ 4.47533537 10.71556122]
GNSDR: [0.01052851 7.81815374]
GSIR: [-5.5604348  25.04207512]
GSAR: [3.26091475 8.64634047]
i= 638 RMV_front50_M100_V80-stool_2_06.wav
gnsdrsum= [ 0.01159696 11.57081029]
gsirsum= [-2.67525157 24.2921954 ]
gsarsum= [ 4.47343189 10.71231792]
GNSDR: [0.00799732 6.65050673]
GSIR: [-4.65741854 25.81376225]
GSAR: [0.92255206 5.2616732 ]
i= 639 RMV_front50_M100_V80-stool_2_07.wav
gnsdrsum= [ 0.01159133 11.56311028]
gsirsum= [-2.67835356 24.29457657]
gsarsum= [ 4.46787495 10.70378796]
GNSDR: [0.00950434 6.65852048]
GSIR: [-4.74840071 23.53957614]
GSAR: [1.68940014 5.80708396]
i= 640 RMV_front50_M100_V80-stool_2_08.wav
gnsdrsum= [ 0.01158806 11.55544686]
gsirsum= [-2.681588   24.29339689]
gsarsum= [ 4.46353359 10.69613686]
GNSDR: [0.00795005 7.86759123]
GSIR: [ 4.422411   21.19557816]
GSAR: [2.70855787 1.20809146]
i= 641 RMV_front50_M100_V80-yifen_1_02.wav
gnsdrsum= [ 0.01158239 11.54969357]
gsirsum= [-2.67050532 24.28856409]
gsarsum= [ 4.46079572 10.68133492]
GNSDR: [0.00909412 8.21442161]
GSIR: [ 0.65830345 22.87342549]
GSAR: [0.50431854 3.46337824]
i= 642 RMV_front50_M100_V80-yifen_1_06.wav
gnsdrsum= [ 0.01157851 11.54449845]
gsirsum= [-2.66532026 24.28635983]
gsarsum= [ 4.45463298 10.670092  ]
GNSDR: [0.0145741  9.87055523]
GSIR: [ 1.732957   27.38401158]
GSAR: [4.50561662 6.22989368]
i= 643 RMV_front50_M100_V80-yifen_1_07.wav
gnsdrsum= [ 0.01158317 11.54189511]
gsirsum= [-2.65848002 24.29117733]
gsarsum= [ 4.45471227 10.66318656]
