# Supplementary material for: 3 directional Inception-ResUNet: Deep spatial feature learning for multichannel singing voice separation with distortion
Source: PLoS One. 2024 Jan 29;19(1):e0289453. doi: 10.1371/journal.pone.0289453 (PMC10824424; doi:10.1371/journal.pone.0289453)
Supplement: S1 File — (ZIP) [file pone.0289453.s001.zip › code_model/results/results_demucs.txt]

GNSDR: [-271.11090298    9.07535819]
GSIR: [ 5.93771276 13.19077688]
GSAR: [ 7.91219863 10.6165629 ]
i= 1 RMV_front30_M-leon_8_02.wav
gnsdrsum= [-271.11090298    9.07535819]
gsirsum= [ 5.93771276 13.19077688]
gsarsum= [ 7.91219863 10.6165629 ]
GNSDR: [-259.3371359    12.59152515]
GSIR: [ 9.27772272 16.17360425]
GSAR: [13.94091213 12.5759191 ]
i= 2 RMV_front30_right30a_M-leon_6_01.wav
gnsdrsum= [-265.22401944   10.83344167]
gsirsum= [ 7.60771774 14.68219057]
gsarsum= [10.92655538 11.596241  ]
GNSDR: [-277.73068383    7.75837434]
GSIR: [8.49591165 8.97806274]
GSAR: [8.93559465 7.14081665]
i= 3 RMV_front30_right30a_M-abjones_3_01.wav
gnsdrsum= [-269.39290757    9.80841923]
gsirsum= [ 7.90378238 12.78081463]
gsarsum= [10.2629018  10.11109955]
GNSDR: [-275.9376765     6.17004593]
GSIR: [14.90613983  0.8037188 ]
GSAR: [10.09240978  3.05902957]
i= 4 RMV_front50_M100_V80-bobon_1_08.wav
gnsdrsum= [-271.0290998    8.8988259]
gsirsum= [9.65437174 9.78654067]
gsarsum= [10.2202788   8.34808206]
GNSDR: [-257.77369491   12.66241026]
GSIR: [15.84182837  9.39024406]
GSAR: [14.76029579  5.78846045]
i= 5 RMV_front30_M-annar_5_05.wav
gnsdrsum= [-268.37801883    9.65154278]
gsirsum= [10.89186307  9.70728135]
gsarsum= [11.12828219  7.83615773]
GNSDR: [-264.94449827    4.37521751]
GSIR: [8.83851045 3.68107579]
GSAR: [5.9228447  8.87656619]
i= 6 RMV_front30_left30a_M-leon_6_04.wav
gnsdrsum= [-267.8057654     8.77215523]
gsirsum= [10.54963763  8.70291376]
gsarsum= [10.26070928  8.00955914]
GNSDR: [-255.83150481   11.44828243]
GSIR: [11.78601178  8.99481249]
GSAR: [13.86297164  8.28001159]
i= 7 RMV_front30_M-ariel_3_01.wav
gnsdrsum= [-266.09515674    9.15445912]
gsirsum= [10.72626251  8.74461357]
gsarsum= [10.77531819  8.04819521]
GNSDR: [-251.05536234   15.43890657]
GSIR: [11.64620564 15.87476832]
GSAR: [17.99340425 15.87810767]
i= 8 RMV_front30_M-amy_1_01.wav
gnsdrsum= [-264.21518244    9.94001505]
gsirsum= [10.8412554   9.63588292]
gsarsum= [11.67757895  9.02693426]
GNSDR: [-261.95790868   14.07783928]
GSIR: [16.76614768 10.36298966]
GSAR: [11.35319084  5.14213608]
i= 9 RMV_front30_left30a_M-geniusturtle_4_01.wav
gnsdrsum= [-263.96437425   10.3997733 ]
gsirsum= [11.49957676  9.71667256]
gsarsum= [11.64153582  8.59529002]
GNSDR: [-273.67217115    4.4654304 ]
GSIR: [8.01636601 4.67043726]
GSAR: [7.09939589 9.44694704]
i= 10 RMV_front30_right30a_M-abjones_5_02.wav
gnsdrsum= [-264.93515394    9.80633901]
gsirsum= [11.15125569  9.21204903]
gsarsum= [11.18732183  8.68045572]
GNSDR: [-259.02157357    7.13182466]
GSIR: [13.27783182  3.39635031]
GSAR: [9.9647104 7.3432021]
i= 11 RMV_front30_left30a_M-titon_5_01.wav
gnsdrsum= [-264.39755572    9.56320134]
gsirsum= [11.34458079  8.68334914]
gsarsum= [11.07617533  8.55888721]
GNSDR: [-254.49481065   10.66658022]
GSIR: [12.96752858  7.31397822]
GSAR: [13.28048403  7.10192909]
i= 12 RMV_front30_left30a_M-leon_7_01.wav
gnsdrsum= [-263.57232697    9.65514958]
gsirsum= [11.47982644  8.5692349 ]
gsarsum= [11.25986773  8.43747404]
GNSDR: [-258.29589861    6.80256491]
GSIR: [11.64816018  3.96933201]
GSAR: [10.27117742  7.11855245]
i= 13 RMV_front30_right30a_M-ariel_4_04.wav
gnsdrsum= [-263.16644786    9.43571999]
gsirsum= [11.49277519  8.21539622]
gsarsum= [11.18381463  8.33601853]
GNSDR: [-256.43679269   13.1238616 ]
GSIR: [14.87808675  7.93563899]
GSAR: [14.67549476  4.74442171]
i= 14 RMV_front30_right30a_M-Kenshin_2_01.wav
gnsdrsum= [-262.68575821    9.69915868]
gsirsum= [11.73458316  8.19541356]
gsarsum= [11.43322035  8.0794759 ]
GNSDR: [-263.58950495   11.37332913]
GSIR: [ 9.98662347 12.19257321]
GSAR: [13.52166239  9.26220308]
i= 15 RMV_front30_right30a_M-jmzen_3_01.wav
gnsdrsum= [-262.74600799    9.81077004]
gsirsum= [11.61805251  8.46189087]
gsarsum= [11.57244982  8.15832438]
GNSDR: [-258.15132342   10.56782612]
GSIR: [16.52365228  7.2057559 ]
GSAR: [12.92746058  5.58146511]
i= 16 RMV_front30_left30a_M-bobon_3_02.wav
gnsdrsum= [-262.4588402     9.85808604]
gsirsum= [11.9246525   8.38338243]
gsarsum= [11.65713799  7.99727067]
GNSDR: [-265.13938447    7.98299282]
GSIR: [12.03752274  4.86099474]
GSAR: [10.25550439  6.97264921]
i= 17 RMV_front30_right30a_M-stool_2_01.wav
gnsdrsum= [-262.61651928    9.74778644]
gsirsum= [11.93129192  8.17618316]
gsarsum= [11.57468896  7.93699882]
GNSDR: [-272.91780364    8.30019703]
GSIR: [13.63666986  7.67611339]
GSAR: [11.76311121 10.41075938]
i= 18 RMV_front30_M-davidson_1_02.wav
gnsdrsum= [-263.18881285    9.66736481]
gsirsum= [12.02603514  8.1484015 ]
gsarsum= [11.58515686  8.07442996]
GNSDR: [-261.29534855   12.23774245]
GSIR: [17.59456763  7.40998974]
GSAR: [14.24888291  5.25588095]
i= 19 RMV_front30_left30a_M-bobon_3_01.wav
gnsdrsum= [-263.08915684    9.80264784]
gsirsum= [12.3191158   8.10953773]
gsarsum= [11.72535297  7.92608528]
GNSDR: [-252.03956648   16.12122025]
GSIR: [18.52510567  8.22571946]
GSAR: [18.14605524  5.46315536]
i= 20 RMV_front30_M-titon_4_02.wav
gnsdrsum= [-262.53667732   10.11857646]
gsirsum= [12.62941529  8.11534681]
gsarsum= [12.04638808  7.80293878]
GNSDR: [-258.70849282    9.36719578]
GSIR: [8.89005244 8.37901923]
GSAR: [12.81151714 10.19420718]
i= 21 RMV_front30_left30a_M-amy_7_02.wav
gnsdrsum= [-262.35438282   10.08279643]
gsirsum= [12.4513504   8.12790264]
gsarsum= [12.0828228   7.91680871]
GNSDR: [-279.57653187   10.57517262]
GSIR: [ 9.64859098 12.66670765]
GSAR: [0.31766207 8.70533254]
i= 22 RMV_front30_right30a_M-amy_11_04.wav
gnsdrsum= [-263.13720778   10.10517717]
gsirsum= [12.32395224  8.33421196]
gsarsum= [11.54804277  7.9526507 ]
GNSDR: [-260.92233308    7.26892416]
GSIR: [8.37963328 8.33057938]
GSAR: [9.77963617 8.87215858]
i= 23 RMV_front30_left30a_M-leon_9_02.wav
gnsdrsum= [-263.04090888    9.98186182]
gsirsum= [12.15246011  8.33405402]
gsarsum= [11.47115552  7.9926293 ]
GNSDR: [-246.88446158   11.52837728]
GSIR: [20.77213542  0.87825435]
GSAR: [15.59999017  4.12794015]
i= 24 RMV_front30_M-annar_1_06.wav
gnsdrsum= [-262.36772357   10.04629996]
gsirsum= [12.51161325  8.0233957 ]
gsarsum= [11.6431903   7.83160059]
GNSDR: [-245.10349813   19.94516281]
GSIR: [17.46091163 13.44264523]
GSAR: [22.1050359   9.22255482]
i= 25 RMV_front30_left30a_M-yifen_3_02.wav
gnsdrsum= [-261.67715456   10.44225448]
gsirsum= [12.70958518  8.24016568]
gsarsum= [12.06166412  7.88723876]
GNSDR: [-275.0308414    16.19527967]
GSIR: [14.10062402  9.19426265]
GSAR: [6.83943633 3.51138553]
i= 26 RMV_front30_left30a_M-bug_5_03.wav
gnsdrsum= [-262.1907579    10.66352468]
gsirsum= [12.76308668  8.27686172]
gsarsum= [11.86080921  7.71893671]
GNSDR: [-256.56482924   12.32574301]
GSIR: [11.02402588 11.80336366]
GSAR: [14.80203996 11.72863474]
i= 27 RMV_front30_right30a_M-leon_2_02.wav
gnsdrsum= [-261.98239017   10.72508832]
gsirsum= [12.69867702  8.4074729 ]
gsarsum= [11.96974368  7.86744404]
GNSDR: [-263.20161877   10.57963016]
GSIR: [ 5.93463703 15.71293612]
GSAR: [11.39379821 13.12637013]
i= 28 RMV_front30_right30a_M-leon_6_02.wav
gnsdrsum= [-262.02593405   10.71989338]
gsirsum= [12.45710416  8.6683823 ]
gsarsum= [11.9491742   8.05526283]
GNSDR: [-275.43206726    4.94670119]
GSIR: [6.46335107 8.14434229]
GSAR: [5.4236397 9.9777277]
i= 29 RMV_front30_left30a_M-jmzen_1_01.wav
gnsdrsum= [-262.4882145    10.52081779]
gsirsum= [12.25042302  8.65031196]
gsarsum= [11.72415577  8.12155473]
GNSDR: [-263.64074151   11.34434001]
GSIR: [11.57479388 10.2986648 ]
GSAR: [12.36047657  6.65397191]
i= 30 RMV_front30_right30a_M-heycat_1_03.wav
gnsdrsum= [-262.52663207   10.54826853]
gsirsum= [12.22790205  8.70525705]
gsarsum= [11.74536646  8.0726353 ]
GNSDR: [-261.75234798   10.31844852]
GSIR: [10.20257137 10.50412056]
GSAR: [12.53892471  6.26426323]
i= 31 RMV_front30_right30a_M-jmzen_4_02.wav
gnsdrsum= [-262.50165516   10.54085498]
gsirsum= [12.1625688   8.76328491]
gsarsum= [11.77096511  8.01430072]
GNSDR: [-272.24723618    4.79835146]
GSIR: [9.86470862 2.39087859]
GSAR: [6.97293405 5.72162697]
i= 32 RMV_front50_M100_V80-amy_2_06.wav
gnsdrsum= [-262.80620457   10.36140175]
gsirsum= [12.09076067  8.56414721]
gsarsum= [11.62102664  7.94265466]
GNSDR: [-263.27785335   10.26787296]
GSIR: [ 9.64815224 10.27623227]
GSAR: [11.94084049  8.12611837]
i= 33 RMV_front30_M-leon_3_01.wav
gnsdrsum= [-262.82049696   10.35856754]
gsirsum= [12.01674223  8.61602858]
gsarsum= [11.63071797  7.94821417]
GNSDR: [-255.94450136   12.20316486]
GSIR: [14.23765472  9.99261971]
GSAR: [14.84133171  8.08333902]
i= 34 RMV_front30_left30a_M-ariel_3_03.wav
gnsdrsum= [-262.61826179   10.4128204 ]
gsirsum= [12.08206319  8.65651655]
gsarsum= [11.72514779  7.95218843]
GNSDR: [-268.74267603    1.80789518]
GSIR: [17.12565974 12.21016211]
GSAR: [17.22925623  4.97041375]
i= 35 RMV_front30_left30a_M-abjones_3_02.wav
gnsdrsum= [-262.79324506   10.1669654 ]
gsirsum= [12.22616595  8.75804928]
gsarsum= [11.88240803  7.86699487]
GNSDR: [-251.17828121   11.77432651]
GSIR: [12.873682    8.91171226]
GSAR: [16.06915472 12.02972605]
i= 36 RMV_front30_M-leon_2_01.wav
gnsdrsum= [-262.47060717   10.21161432]
gsirsum= [12.24415251  8.7623177 ]
gsarsum= [11.99870655  7.98262629]
GNSDR: [-254.22887183   11.78757666]
GSIR: [17.21874745  3.68962635]
GSAR: [16.36423329  7.2095828 ]
i= 37 RMV_front30_right30a_M-khair_2_01.wav
gnsdrsum= [-262.24785757   10.25420789]
gsirsum= [12.37860102  8.62521793]
gsarsum= [12.11669376  7.96173322]
GNSDR: [-276.02103335    4.27503632]
GSIR: [6.04352344 6.14302198]
GSAR: [5.41530293 9.01821284]
i= 38 RMV_front30_M-abjones_1_03.wav
gnsdrsum= [-262.61030956   10.09686127]
gsirsum= [12.21188845  8.55989699]
gsarsum= [11.94034137  7.98953532]
GNSDR: [-254.89744619    7.82426109]
GSIR: [14.57020122  1.16319702]
GSAR: [11.77104467  6.4013591 ]
i= 39 RMV_front30_M-leon_5_04.wav
gnsdrsum= [-262.41254383   10.03858947]
gsirsum= [12.27235801  8.37023801]
gsarsum= [11.93600043  7.94881285]
GNSDR: [-279.07152704   16.16761215]
GSIR: [15.45296372  8.71404789]
GSAR: [4.12637311 4.80710121]
i= 40 RMV_front30_right30a_M-annar_5_01.wav
gnsdrsum= [-262.82901841   10.19181504]
gsirsum= [12.35187315  8.37883326]
gsarsum= [11.74075974  7.87027006]
GNSDR: [-269.81655912    3.50955077]
GSIR: [7.82706809 4.42932079]
GSAR: [ 7.57244169 12.09635016]
i= 41 RMV_front30_left30a_M-abjones_2_02.wav
gnsdrsum= [-262.99944624   10.02883299]
gsirsum= [12.24151205  8.28250369]
gsarsum= [11.63909345  7.97334518]
GNSDR: [-257.06280221   12.45313582]
GSIR: [10.25456772  9.8416509 ]
GSAR: [14.61425383  8.39376166]
i= 42 RMV_front30_M-geniusturtle_7_02.wav
gnsdrsum= [-262.85809757   10.08655448]
gsirsum= [12.19420385  8.31962624]
gsarsum= [11.7099306  7.9833551]
GNSDR: [-263.7957292    10.48669147]
GSIR: [ 6.62955402 14.98701433]
GSAR: [11.66818657 10.61601315]
i= 43 RMV_front30_left30a_M-amy_14_01.wav
gnsdrsum= [-262.87990296   10.09585999]
gsirsum= [12.06479339  8.47468178]
gsarsum= [11.70895981  8.0445797 ]
GNSDR: [-265.92456601    8.498441  ]
GSIR: [8.28418497 8.57716185]
GSAR: [10.25407377  9.20888564]
i= 44 RMV_front30_right30a_M-jmzen_2_03.wav
gnsdrsum= [-262.94909984   10.05955502]
gsirsum= [11.97887047  8.47701087]
gsarsum= [11.67589422  8.0710412 ]
GNSDR: [-268.02352526    6.38444809]
GSIR: [9.35345207 6.3115239 ]
GSAR: [7.96876643 7.72987334]
i= 45 RMV_front30_left30a_M-titon_3_03.wav
gnsdrsum= [-263.06186485    9.97788597]
gsirsum= [11.92052784  8.42888894]
gsarsum= [11.5935136   8.06345969]
GNSDR: [-272.45076246    6.8478399 ]
GSIR: [ 9.42986958 10.72676621]
GSAR: [9.0561691  7.49354066]
i= 46 RMV_front30_right30a_M-abjones_3_02.wav
gnsdrsum= [-263.26597132    9.90984149]
gsirsum= [11.8663831   8.47884279]
gsarsum= [11.53835394  8.05107015]
GNSDR: [-266.82569057    9.10600595]
GSIR: [1.98242008e+01 1.62821521e-02]
GSAR: [5.95900391 1.56867271]
i= 47 RMV_front30_M-bug_4_01.wav
gnsdrsum= [-263.34171003    9.89273861]
gsirsum= [12.03569837  8.29878831]
gsarsum= [11.41964436  7.9131468 ]
GNSDR: [-271.31599182   10.73474361]
GSIR: [ 5.93934483 15.69480086]
GSAR: [ 7.98066382 10.04785399]
i= 48 RMV_front30_left30a_M-amy_11_03.wav
gnsdrsum= [-263.5078409     9.91028038]
gsirsum= [11.908691   8.4528719]
gsarsum= [11.34799893  7.95761987]
GNSDR: [-275.10376945   15.03611911]
GSIR: [11.92739141 17.70888348]
GSAR: [8.40240736 9.80971037]
i= 49 RMV_front30_M-amy_12_02.wav
gnsdrsum= [-263.7444925    10.01488933]
gsirsum= [11.90907264  8.6417701 ]
gsarsum= [11.28788482  7.99541763]
GNSDR: [-270.95376862    5.21532563]
GSIR: [12.12783513 -0.32406494]
GSAR: [6.43892251 4.58129814]
i= 50 RMV_front30_M-Ani_3_01.wav
gnsdrsum= [-263.88867803    9.91889806]
gsirsum= [11.91344789  8.4624534 ]
gsarsum= [11.19090557  7.92713524]
GNSDR: [-256.22338276    8.15953503]
GSIR: [13.68557365  2.68773833]
GSAR: [12.03628085  6.63583048]
i= 51 RMV_front30_right30a_M-khair_3_01.wav
gnsdrsum= [-263.73837812    9.88440075]
gsirsum= [11.94819546  8.34922369]
gsarsum= [11.20748156  7.90181554]
GNSDR: [-257.28484355   13.12970103]
GSIR: [17.52618645  7.98299674]
GSAR: [15.11773468  4.73985557]
i= 52 RMV_front30_right30a_M-bobon_3_02.wav
gnsdrsum= [-263.61427169    9.94681037]
gsirsum= [12.05546451  8.34218086]
gsarsum= [11.28267874  7.84100862]
GNSDR: [-262.14511523    9.12154392]
GSIR: [8.70369421 9.55283089]
GSAR: [10.66736193  8.32216774]
i= 53 RMV_front30_right30a_M-heycat_3_04.wav
gnsdrsum= [-263.58655175    9.9312393 ]
gsirsum= [11.99222356  8.36502332]
gsarsum= [11.27106898  7.85008709]
GNSDR: [-263.67433998   10.2843235 ]
GSIR: [19.24298119  2.63380752]
GSAR: [14.42318116  7.33116834]
i= 54 RMV_front30_right30a_M-geniusturtle_1_06.wav
gnsdrsum= [-263.58817746    9.9377779 ]
gsirsum= [12.12649685  8.25888969]
gsarsum= [11.32944143  7.84047749]
GNSDR: [-271.21278273    5.28141283]
GSIR: [7.49564147 4.84283153]
GSAR: [3.87500079 6.42506035]
i= 55 RMV_front30_M-annar_4_01.wav
gnsdrsum= [-263.72680665    9.85311671]
gsirsum= [12.04229948  8.19677954]
gsarsum= [11.19390615  7.81474263]
GNSDR: [-271.1746011     9.00982414]
GSIR: [ 6.01541651 13.31806145]
GSAR: [ 9.68582443 10.0481229 ]
i= 56 RMV_front30_left30a_M-leon_8_01.wav
gnsdrsum= [-263.85980298    9.83805792]
gsirsum= [11.93467657  8.28823101]
gsarsum= [11.16697612  7.85462442]
GNSDR: [-262.70692791   11.71939381]
GSIR: [ 6.52032029 14.98766948]
GSAR: [13.61632879 11.507535  ]
i= 57 RMV_front30_M-amy_10_02.wav
gnsdrsum= [-263.8395771     9.87106381]
gsirsum= [11.83968787  8.40576501]
gsarsum= [11.20994722  7.91871057]
GNSDR: [-264.33359129   13.00557913]
GSIR: [14.74645546  9.95427566]
GSAR: [14.80778973  7.04615135]
i= 58 RMV_front30_M-yifen_1_05.wav
gnsdrsum= [-263.84809458    9.92510718]
gsirsum= [11.88980455  8.43246347]
gsarsum= [11.27197898  7.90366645]
GNSDR: [-259.69679104    6.88609435]
GSIR: [13.35549538  1.57409102]
GSAR: [10.00478365  7.2026425 ]
i= 59 RMV_front30_M-yifen_3_08.wav
gnsdrsum= [-263.77773351    9.87359849]
gsirsum= [11.91464677  8.31621987]
gsarsum= [11.2505011   7.89178468]
GNSDR: [-269.43934572    9.6112593 ]
GSIR: [10.0549279  11.64693918]
GSAR: [10.86234177  9.91916641]
i= 60 RMV_front30_M-geniusturtle_1_09.wav
gnsdrsum= [-263.87209371    9.86922617]
gsirsum= [11.88365145  8.37173186]
gsarsum= [11.24403178  7.92557438]
GNSDR: [-264.01113179   10.36110893]
GSIR: [12.92728134  9.00361927]
GSAR: [13.72068282  9.79649153]
i= 61 RMV_front50_M100_V80-davidson_1_03.wav
gnsdrsum= [-263.87437302    9.87728982]
gsirsum= [11.90076014  8.38209067]
gsarsum= [11.28463261  7.95624515]
GNSDR: [-264.8301242    9.226537 ]
GSIR: [ 9.16855301 10.60301312]
GSAR: [12.15885119 12.39089435]
i= 62 RMV_front30_M-jmzen_2_01.wav
gnsdrsum= [-263.88978836    9.86679381]
gsirsum= [11.85669228  8.417912  ]
gsarsum= [11.29873291  8.02777175]
GNSDR: [-259.316296      8.01624424]
GSIR: [12.01021604  3.12284801]
GSAR: [13.43684335  9.37866317]
i= 63 RMV_front30_M-heycat_4_01.wav
gnsdrsum= [-263.81719325    9.83742   ]
gsirsum= [11.85912917  8.33386337]
gsarsum= [11.33267117  8.04921447]
GNSDR: [-265.27859626   10.01135478]
GSIR: [ 6.43527153 14.85483037]
GSAR: [10.95467602 12.22954646]
i= 64 RMV_front30_M-leon_6_01.wav
gnsdrsum= [-263.84002767    9.84013773]
gsirsum= [11.77438139  8.43575348]
gsarsum= [11.326765    8.11453216]
GNSDR: [-268.96449616    4.80616496]
GSIR: [10.66364771  3.23712495]
GSAR: [7.81640561 9.46349289]
i= 65 RMV_front30_right30a_M-heycat_3_01.wav
gnsdrsum= [-263.91886565    9.762692  ]
gsirsum= [11.75729318  8.35577458]
gsarsum= [11.27275947  8.1352854 ]
GNSDR: [-260.73956888   10.61154327]
GSIR: [ 6.52976161 14.33603677]
GSAR: [12.29510565 13.13968242]
i= 66 RMV_front30_M-jmzen_4_03.wav
gnsdrsum= [-263.87069448    9.77555338]
gsirsum= [11.67808816  8.44638461]
gsarsum= [11.28824956  8.2111096 ]
GNSDR: [-258.31244299   10.45307594]
GSIR: [14.54402274  5.06608997]
GSAR: [13.45325868  6.78448881]
i= 67 RMV_front30_right30a_M-yifen_1_02.wav
gnsdrsum= [-263.78773551    9.78566566]
gsirsum= [11.7208633   8.39593245]
gsarsum= [11.32056313  8.18981675]
GNSDR: [-254.15455404   12.30621356]
GSIR: [12.0184267   7.75583116]
GSAR: [15.34478555  8.39554335]
i= 68 RMV_front30_left30a_M-amy_15_02.wav
gnsdrsum= [-263.64607107    9.82273254]
gsirsum= [11.72523923  8.3865192 ]
gsarsum= [11.37974287  8.19284214]
GNSDR: [-276.62015378    9.74539765]
GSIR: [ 4.7277619  14.00224053]
GSAR: [ 2.35512806 11.29355061]
i= 69 RMV_front30_right30a_M-amy_16_05.wav
gnsdrsum= [-263.83410126    9.82161174]
gsirsum= [11.62382652  8.46790646]
gsarsum= [11.24895135  8.23777995]
GNSDR: [-253.51769471   17.20543263]
GSIR: [13.94843905 15.9833908 ]
GSAR: [18.91043997 10.13954108]
i= 70 RMV_front30_right30a_M-heycat_1_02.wav
gnsdrsum= [-263.68672402    9.9270949 ]
gsirsum= [11.65703527  8.57527052]
gsarsum= [11.35840119  8.26494796]
GNSDR: [-267.3648098    13.38989843]
GSIR: [14.96886135  7.25855138]
GSAR: [9.88368943 4.67441871]
i= 71 RMV_front30_right30a_M-annar_3_01.wav
gnsdrsum= [-263.73852805    9.97586678]
gsirsum= [11.70368071  8.55672518]
gsarsum= [11.3376306   8.21437713]
GNSDR: [-269.62327038    9.98177102]
GSIR: [ 9.53125615 14.02685801]
GSAR: [ 7.05142159 12.18388654]
i= 72 RMV_front30_M-amy_9_02.wav
gnsdrsum= [-263.82026058    9.97594878]
gsirsum= [11.67350814  8.63269925]
gsarsum= [11.27809992  8.2695092 ]
GNSDR: [-262.55314936    4.41721261]
GSIR: [13.28077867 -1.0044285 ]
GSAR: [11.43584858 10.46004468]
i= 73 RMV_front50_M100_V80-khair_3_06.wav
gnsdrsum= [-263.80290289    9.89980171]
gsirsum= [11.69552555  8.5006838 ]
gsarsum= [11.28026086  8.29951654]
GNSDR: [-274.46950226    9.04901667]
GSIR: [7.86265351 9.92759501]
GSAR: [5.30798189 7.31991795]
i= 74 RMV_front30_M-Ani_5_01.wav
gnsdrsum= [-263.94704612    9.88830462]
gsirsum= [11.64372998  8.51996639]
gsarsum= [11.19955439  8.28627872]
GNSDR: [-260.3623548    11.47058908]
GSIR: [16.75139554  7.13044596]
GSAR: [13.04554456  5.14331922]
i= 75 RMV_front30_M-bobon_3_02.wav
gnsdrsum= [-263.89925024    9.90940174]
gsirsum= [11.71183219  8.50143945]
gsarsum= [11.22416759  8.24437259]
GNSDR: [-276.59982789    4.14536163]
GSIR: [6.97425555 4.42969331]
GSAR: [5.07279135 8.00526407]
i= 76 RMV_front30_right30a_M-abjones_1_03.wav
gnsdrsum= [-264.0663631     9.83355911]
gsirsum= [11.64949565  8.44786384]
gsarsum= [11.14322843  8.24122643]
GNSDR: [-282.83759198   11.73579449]
GSIR: [11.07627121  7.2111961 ]
GSAR: [2.39626576 4.62070803]
i= 77 RMV_front30_right30a_M-bobon_1_01.wav
gnsdrsum= [-264.3101453     9.85826347]
gsirsum= [11.64205118  8.43180322]
gsarsum= [11.02963151  8.19420671]
GNSDR: [-277.87814142    3.13869005]
GSIR: [6.3523532  3.30314244]
GSAR: [ 6.52689142 10.86839609]
i= 78 RMV_front30_M-abjones_5_02.wav
gnsdrsum= [-264.48409397    9.77211509]
gsirsum= [11.57423454  8.36605116]
gsarsum= [10.97190408  8.22849119]
GNSDR: [-250.06612484   14.59998234]
GSIR: [17.35037415  6.33462637]
GSAR: [16.57732863  4.77097247]
i= 79 RMV_front30_right30a_M-stool_5_01.wav
gnsdrsum= [-264.30158803    9.83322733]
gsirsum= [11.64735023  8.34033692]
gsarsum= [11.04285882  8.18472513]
GNSDR: [-274.36188166    7.74486182]
GSIR: [7.42822931 9.75393611]
GSAR: [8.99761959 9.13981669]
i= 80 RMV_front30_left30a_M-fdps_4_02.wav
gnsdrsum= [-264.4273417     9.80712276]
gsirsum= [11.59461122  8.35800691]
gsarsum= [11.01729333  8.19666377]
GNSDR: [-259.88056738   11.96400711]
GSIR: [ 9.7177519  13.76155134]
GSAR: [13.37102426  8.31744889]
i= 81 RMV_front30_left30a_M-leon_4_06.wav
gnsdrsum= [-264.37120868    9.83375097]
gsirsum= [11.57144011  8.42471734]
gsarsum= [11.04635173  8.19815495]
GNSDR: [-251.42066301   12.79595701]
GSIR: [11.90979389 10.91946825]
GSAR: [15.18869793 10.05345453]
i= 82 RMV_front30_M-bug_1_07.wav
gnsdrsum= [-264.2132752     9.86987543]
gsirsum= [11.57556638  8.45514113]
gsarsum= [11.09686815  8.22078055]
GNSDR: [-265.12962539   12.5100811 ]
GSIR: [ 8.70496879 14.85276513]
GSAR: [13.64500141 10.2099166 ]
i= 83 RMV_front30_right30a_M-leon_1_01.wav
gnsdrsum= [-264.22431556    9.90168514]
gsirsum= [11.54098087  8.53222093]
gsarsum= [11.12756855  8.24474605]
GNSDR: [-259.79493702    9.73458012]
GSIR: [15.6728859   4.17461653]
GSAR: [12.0640542   5.08213742]
i= 84 RMV_front30_M-bug_1_08.wav
gnsdrsum= [-264.17158486    9.89969579]
gsirsum= [11.59017021  8.48034469]
gsarsum= [11.13871719  8.20709594]
GNSDR: [-260.02585009   10.56496018]
GSIR: [17.31876363  6.0011274 ]
GSAR: [13.98030653  8.48730985]
i= 85 RMV_front30_right30a_M-davidson_1_01.wav
gnsdrsum= [-264.12281151    9.90752243]
gsirsum= [11.65756543  8.45117743]
gsarsum= [11.17214765  8.21039258]
GNSDR: [-282.24402569    8.07073964]
GSIR: [9.98069301 4.61493799]
GSAR: [1.73710739 5.2985838 ]
i= 86 RMV_front30_right30a_M-davidson_4_03.wav
gnsdrsum= [-264.33352331    9.88616449]
gsirsum= [11.63806691  8.40656999]
gsarsum= [11.06243788  8.17653434]
GNSDR: [-276.83995825   11.54186539]
GSIR: [15.00209627  8.08036816]
GSAR: [3.57356569 5.52705695]
i= 87 RMV_front30_M-bobon_1_01.wav
gnsdrsum= [-264.47727543    9.90519554]
gsirsum= [11.67673392  8.40282055]
gsarsum= [10.97635889  8.14608057]
GNSDR: [-268.25695534    4.31143206]
GSIR: [12.94565588  4.68843827]
GSAR: [ 7.10906725 10.89138766]
i= 88 RMV_front50_M100_V80-khair_1_08.wav
gnsdrsum= [-264.52022634    9.84163004]
gsirsum= [11.69115348  8.36061166]
gsarsum= [10.9324124   8.17727725]
GNSDR: [-256.81088663   10.7951531 ]
GSIR: [ 9.75406759 10.38807199]
GSAR: [13.23533722  9.07456846]
i= 89 RMV_front30_left30a_M-Kenshin_3_02.wav
gnsdrsum= [-264.43360455    9.85234378]
gsirsum= [11.66938847  8.38339211]
gsarsum= [10.95828796  8.18735917]
GNSDR: [-257.07736667    9.88422553]
GSIR: [10.79007533 10.09494238]
GSAR: [11.39413578  8.15981266]
i= 90 RMV_front30_M-heycat_1_03.wav
gnsdrsum= [-264.35186857    9.85269803]
gsirsum= [11.65961833  8.40240934]
gsarsum= [10.96313071  8.1870531 ]
GNSDR: [-274.22834295    8.31373525]
GSIR: [8.73444914 7.17375524]
GSAR: [8.10951723 6.75662445]
i= 91 RMV_front30_right30a_M-fdps_5_02.wav
gnsdrsum= [-264.46040126    9.83578635]
gsirsum= [11.62747361  8.38890764]
gsarsum= [10.93177232  8.1713341 ]
GNSDR: [-261.87771479    7.68315465]
GSIR: [17.7399962  -0.28961615]
GSAR: [11.99943837  3.69240832]
i= 92 RMV_front30_left30a_M-davidson_5_04.wav
gnsdrsum= [-264.43232858    9.81238818]
gsirsum= [11.69391408  8.29457586]
gsarsum= [10.94337739  8.12265012]
GNSDR: [-272.00131114   12.81250842]
GSIR: [18.18609438  5.79631798]
GSAR: [12.98969772  2.39903474]
i= 93 RMV_front30_M-geniusturtle_4_02.wav
gnsdrsum= [-264.51371549    9.84464753]
gsirsum= [11.76372247  8.26771287]
gsarsum= [10.96538083  8.06110587]
GNSDR: [-258.82056101   11.82643547]
GSIR: [10.10944399 11.71949682]
GSAR: [14.14576412  8.78460336]
i= 94 RMV_front30_left30a_M-jmzen_3_02.wav
gnsdrsum= [-264.45315001    9.86573038]
gsirsum= [11.74612376  8.30443398]
gsarsum= [10.9992147   8.06880265]
GNSDR: [-269.32240846    8.33258513]
GSIR: [ 5.10517896 13.76548145]
GSAR: [ 4.44372292 12.54773485]
i= 95 RMV_front30_M-amy_9_01.wav
gnsdrsum= [-264.50440536    9.84959201]
gsirsum= [11.67621908  8.36191869]
gsarsum= [10.93020952  8.11594931]
GNSDR: [-256.28999121   12.7864997 ]
GSIR: [18.0553911   8.01796002]
GSAR: [14.93786165  5.77321561]
i= 96 RMV_front30_M-stool_1_06.wav
gnsdrsum= [-264.41883855    9.8801848 ]
gsirsum= [11.74266878  8.35833579]
gsarsum= [10.9719559   8.09154583]
GNSDR: [-254.00354925   11.7681694 ]
GSIR: [13.14739428  8.38030851]
GSAR: [14.53395465  8.71548853]
i= 97 RMV_front30_M-ariel_5_01.wav
gnsdrsum= [-264.31146443    9.89964856]
gsirsum= [11.75715049  8.35856231]
gsarsum= [11.00867753  8.09797823]
GNSDR: [-256.34130706   10.17250183]
GSIR: [17.08650421  8.83975948]
GSAR: [14.27429858 11.57194512]
i= 98 RMV_front30_left30a_M-titon_1_01.wav
gnsdrsum= [-264.2301363     9.90243278]
gsirsum= [11.81153165  8.36347249]
gsarsum= [11.0420002   8.13342687]
GNSDR: [-249.68220079   13.31200897]
GSIR: [12.99127224 10.00480119]
GSAR: [15.58432721  8.50643486]
i= 99 RMV_front30_right30a_M-bug_1_07.wav
gnsdrsum= [-264.08318745    9.93687294]
gsirsum= [11.82344822  8.38005156]
gsarsum= [11.08788229  8.13719463]
GNSDR: [-277.39502997    9.7853427 ]
GSIR: [13.43199665  6.19596383]
GSAR: [3.69208497 4.58232309]
i= 100 RMV_front30_M-bobon_1_02.wav
gnsdrsum= [-264.21630588    9.93535764]
gsirsum= [11.83953371  8.35821069]
gsarsum= [11.01392431  8.10164592]
GNSDR: [-253.67035278   11.27733488]
GSIR: [18.94064432  1.79903281]
GSAR: [15.86206389  5.40524754]
i= 101 RMV_front30_left30a_M-annar_2_02.wav
gnsdrsum= [-264.1118905     9.94864454]
gsirsum= [11.90984173  8.29326833]
gsarsum= [11.0619257  8.0749489]
GNSDR: [-275.68410857    3.60368504]
GSIR: [8.81633437 4.18320268]
GSAR: [6.04619151 7.8661805 ]
i= 102 RMV_front30_left30a_M-abjones_5_01.wav
gnsdrsum= [-264.22534362    9.88643906]
gsirsum= [11.87951323  8.25297357]
gsarsum= [11.01275183  8.07290215]
GNSDR: [-247.88344903   10.70773778]
GSIR: [14.46509185  8.48793682]
GSAR: [15.06297149 10.22723269]
i= 103 RMV_front30_left30a_M-amy_7_01.wav
gnsdrsum= [-264.06668445    9.89441283]
gsirsum= [11.90461593  8.25525477]
gsarsum= [11.05207435  8.09381798]
GNSDR: [-271.53156843   10.35127583]
GSIR: [ 5.64997121 15.25098222]
GSAR: [10.56304235 10.87596145]
i= 104 RMV_front30_M-leon_8_01.wav
gnsdrsum= [-264.13846218    9.89880574]
gsirsum= [11.84447512  8.32252138]
gsarsum= [11.04737212  8.12056936]
GNSDR: [-253.36057463   11.63043905]
GSIR: [20.82093606 -0.03688755]
GSAR: [17.70024251  6.98021865]
i= 105 RMV_front30_left30a_M-bug_2_02.wav
gnsdrsum= [-264.03581563    9.91529749]
gsirsum= [11.92996522  8.24290796]
gsarsum= [11.11073279  8.10970888]
GNSDR: [-261.19436447    9.36421189]
GSIR: [15.83809872  3.22283854]
GSAR: [9.8681625  3.19998097]
i= 106 RMV_front30_left30a_M-annar_3_02.wav
gnsdrsum= [-264.00900949    9.91009857]
gsirsum= [11.96683441  8.19554881]
gsarsum= [11.09901043  8.06339069]
GNSDR: [-250.10572451   15.14808117]
GSIR: [14.2441753  10.42090814]
GSAR: [17.31359047  7.74063616]
i= 107 RMV_front30_left30a_M-ariel_1_01.wav
gnsdrsum= [-263.87907225    9.95905168]
gsirsum= [11.98811797  8.21634656]
gsarsum= [11.15709062  8.06037429]
GNSDR: [-263.76053474   16.26705311]
GSIR: [19.28820381 10.73999096]
GSAR: [17.94829108  5.3542048 ]
i= 108 RMV_front30_M-Ani_2_01.wav
gnsdrsum= [-263.87797468   10.0174591 ]
gsirsum= [12.05571136  8.23971364]
gsarsum= [11.2199721   8.03531717]
GNSDR: [-261.77241537    9.25272649]
GSIR: [13.63538315  6.44870503]
GSAR: [12.07864249  7.95785765]
i= 109 RMV_front30_left30a_M-yifen_1_01.wav
gnsdrsum= [-263.85865762   10.0104432 ]
gsirsum= [12.07020376  8.22328237]
gsarsum= [11.22784981  8.03460653]
GNSDR: [-257.18505318   11.48162922]
GSIR: [13.22150945  7.97649878]
GSAR: [13.30931767  5.72941863]
i= 110 RMV_front30_M-Kenshin_2_01.wav
gnsdrsum= [-263.79798849   10.02381762]
gsirsum= [12.08067017  8.22103888]
gsarsum= [11.24677225  8.01365028]
GNSDR: [-252.58142158   11.90749182]
GSIR: [24.62179452 -2.38709018]
GSAR: [15.57812454  1.75242465]
i= 111 RMV_front30_M-bobon_2_01.wav
gnsdrsum= [-263.69693834   10.04078766]
gsirsum= [12.19365327  8.12547015]
gsarsum= [11.28579344  7.95724284]
GNSDR: [-280.55104453    9.39968857]
GSIR: [13.40911837  6.56899962]
GSAR: [5.31692224 4.51707634]
i= 112 RMV_front30_right30a_M-Ani_1_03.wav
gnsdrsum= [-263.84742143   10.03506356]
gsirsum= [12.20450564  8.11157309]
gsarsum= [11.23249995  7.92652707]
GNSDR: [-273.70163556    7.94127614]
GSIR: [7.88110393 7.56488924]
GSAR: [7.03850535 7.30883975]
i= 113 RMV_front30_left30a_M-fdps_5_02.wav
gnsdrsum= [-263.93462686   10.01653447]
gsirsum= [12.16624545  8.10673518]
gsarsum= [11.19538495  7.92106081]
GNSDR: [-273.56091979    6.862184  ]
GSIR: [15.33017332  2.55749695]
GSAR: [4.56061085 3.32489866]
i= 114 RMV_front30_left30a_M-bug_4_02.wav
gnsdrsum= [-264.01906803    9.98886473]
gsirsum= [12.1939992   8.05805766]
gsarsum= [11.13718518  7.8807436 ]
GNSDR: [-250.93229641    9.3586275 ]
GSIR: [17.19896672  3.79685224]
GSAR: [13.76132171  2.25978383]
i= 115 RMV_front30_M-geniusturtle_8_01.wav
gnsdrsum= [-263.90527001    9.9833844 ]
gsirsum= [12.23752066  8.02100369]
gsarsum= [11.16000376  7.83186569]
GNSDR: [-256.94570917   12.10132996]
GSIR: [11.15697851  9.79271239]
GSAR: [14.25737334  7.9244235 ]
i= 116 RMV_front30_M-leon_7_03.wav
gnsdrsum= [-263.8452738    10.00164255]
gsirsum= [12.22820564  8.03627705]
gsarsum= [11.18670522  7.8326636 ]
GNSDR: [-282.41216213    7.6199948 ]
GSIR: [14.21324745  5.24687703]
GSAR: [0.60012045 4.69999856]
i= 117 RMV_front30_M-bobon_5_02.wav
gnsdrsum= [-264.00396515    9.98128659]
gsirsum= [12.24517181  8.01243602]
gsarsum= [11.09622159  7.80588868]
GNSDR: [-261.38509376    8.13251238]
GSIR: [13.40737415  9.09739807]
GSAR: [12.13398943  7.4440417 ]
i= 118 RMV_front30_M-abjones_4_02.wav
gnsdrsum= [-263.98177133    9.96561901]
gsirsum= [12.25502098  8.02163061]
gsarsum= [11.10501623  7.80282218]
GNSDR: [-255.754913     11.36229878]
GSIR: [18.46591538  0.96335644]
GSAR: [15.40649096  3.82688726]
i= 119 RMV_front30_left30a_M-annar_1_02.wav
gnsdrsum= [-263.91263806    9.97735582]
gsirsum= [12.30721337  7.96231739]
gsarsum= [11.14116308  7.76941097]
GNSDR: [-257.84600235    7.95512038]
GSIR: [16.84558008 -1.228894  ]
GSAR: [11.82881761  5.25568648]
i= 120 RMV_front30_right30a_M-heycat_5_02.wav
gnsdrsum= [-263.86208277    9.96050386]
gsirsum= [12.3450331   7.88572396]
gsarsum= [11.14689353  7.74846326]
GNSDR: [-252.88587407    8.24216219]
GSIR: [11.9672739   4.23878913]
GSAR: [12.70963593  9.43525954]
i= 121 RMV_front30_right30a_M-fdps_2_03.wav
gnsdrsum= [-263.7713703     9.94630268]
gsirsum= [12.34191112  7.855584  ]
gsarsum= [11.15980876  7.76240373]
GNSDR: [-264.14835274    6.28761588]
GSIR: [ 2.91373748 12.8939302 ]
GSAR: [ 7.2469873  13.65395336]
i= 122 RMV_front30_right30a_M-amy_13_01.wav
gnsdrsum= [-263.77446032    9.91631345]
gsirsum= [12.26463101  7.89688192]
gsarsum= [11.12773645  7.81069512]
GNSDR: [-254.47689407    9.05625564]
GSIR: [15.52124754  2.64021169]
GSAR: [14.60069146  9.06141987]
i= 123 RMV_front30_M-davidson_3_01.wav
gnsdrsum= [-263.69887035    9.90932111]
gsirsum= [12.29110756  7.85414476]
gsarsum= [11.15597186  7.82086361]
GNSDR: [-258.82921778    7.0705007 ]
GSIR: [14.07498909  2.17707545]
GSAR: [11.68352591  8.40363682]
i= 124 RMV_front30_left30a_M-yifen_1_02.wav
gnsdrsum= [-263.65959896    9.8864274 ]
gsirsum= [12.30549371  7.80836195]
gsarsum= [11.16022633  7.82556339]
GNSDR: [-258.17135933    9.96432213]
GSIR: [ 7.29147356 12.36413986]
GSAR: [11.45723732 10.05767505]
i= 125 RMV_front30_left30a_M-amy_3_02.wav
gnsdrsum= [-263.61569304    9.88705055]
gsirsum= [12.26538154  7.84480817]
gsarsum= [11.16260241  7.84342029]
GNSDR: [-263.13202817    6.14291335]
GSIR: [15.47877164 -0.38326048]
GSAR: [10.52479617  6.00299836]
i= 126 RMV_front30_left30a_M-Ani_3_02.wav
gnsdrsum= [-263.61185443    9.85733518]
gsirsum= [12.29088464  7.77950604]
gsarsum= [11.15754046  7.82881376]
GNSDR: [-277.51358651   11.51739971]
GSIR: [16.19690397  4.21341609]
GSAR: [8.53997635 1.82852202]
i= 127 RMV_front30_left30a_M-geniusturtle_4_02.wav
gnsdrsum= [-263.72131689    9.87040655]
gsirsum= [12.3216407   7.75142659]
gsarsum= [11.13692972  7.78156737]
GNSDR: [-268.48534178    4.74314653]
GSIR: [9.90613656 1.57722462]
GSAR: [7.23261608 7.06819246]
i= 128 RMV_front30_right30a_M-annar_4_02.wav
gnsdrsum= [-263.75853583    9.83034983]
gsirsum= [12.30276957  7.70319064]
gsarsum= [11.10642727  7.77599413]
GNSDR: [-272.26575227    5.40981891]
GSIR: [6.41874251 7.97171933]
GSAR: [6.42462466 9.14100914]
i= 129 RMV_front30_M-abjones_1_02.wav
gnsdrsum= [-263.82448325    9.79608215]
gsirsum= [12.25715696  7.70527225]
gsarsum= [11.07013422  7.78657564]
GNSDR: [-263.67688333    6.9733994 ]
GSIR: [ 3.76355751 15.02119473]
GSAR: [ 7.68872017 14.84056983]
i= 130 RMV_front30_M-amy_13_02.wav
gnsdrsum= [-263.82334786    9.77436921]
gsirsum= [12.19182158  7.76154858]
gsarsum= [11.04412335  7.84083714]
GNSDR: [-254.27663624   14.76886952]
GSIR: [19.90984425  8.58423627]
GSAR: [16.82280538  5.76323473]
i= 131 RMV_front30_left30a_M-annar_2_03.wav
gnsdrsum= [-263.7504722     9.81249517]
gsirsum= [12.25073778  7.76782864]
gsarsum= [11.08823542  7.82497758]
GNSDR: [-261.24945496    8.26584942]
GSIR: [8.10847688 7.92728679]
GSAR: [10.52238893  9.66412973]
i= 132 RMV_front30_right30a_M-jmzen_2_02.wav
gnsdrsum= [-263.7315251     9.80077815]
gsirsum= [12.21935702  7.76903666]
gsarsum= [11.08394871  7.83891055]
GNSDR: [-257.84337824   11.45101642]
GSIR: [13.52296296  7.27515166]
GSAR: [13.62144241  5.04207518]
i= 133 RMV_front30_M-Kenshin_2_02.wav
gnsdrsum= [-263.68725332    9.81318596]
gsirsum= [12.22915857  7.76532323]
gsarsum= [11.10302761  7.81788171]
GNSDR: [-277.29067652   12.80161003]
GSIR: [15.21248311  9.60531321]
GSAR: [2.94146252 4.39234306]
i= 134 RMV_front30_right30a_M-Ani_1_01.wav
gnsdrsum= [-263.7887714     9.83548763]
gsirsum= [12.25142218  7.7790545 ]
gsarsum= [11.04212041  7.79231799]
GNSDR: [-247.20703002   16.33094078]
GSIR: [16.5656306  14.10699034]
GSAR: [19.31756278  8.35571619]
i= 135 RMV_front30_M-Kenshin_5_02.wav
gnsdrsum= [-263.66594369    9.8836021 ]
gsirsum= [12.28337928  7.8259281 ]
gsarsum= [11.10341998  7.79649131]
GNSDR: [-276.58823856   11.61855573]
GSIR: [ 6.52301678 15.1733669 ]
GSAR: [ 5.78357025 10.58060775]
i= 136 RMV_front30_right30a_M-amy_2_01.wav
gnsdrsum= [-263.76096056    9.89635911]
gsirsum= [12.24102367  7.87995339]
gsarsum= [11.06430344  7.81696275]
GNSDR: [-274.85370796    8.65814619]
GSIR: [13.31880775  4.38593314]
GSAR: [3.7410184  4.39423587]
i= 137 RMV_front30_left30a_M-bobon_1_02.wav
gnsdrsum= [-263.84192952    9.88732106]
gsirsum= [12.24889071  7.85444959]
gsarsum= [11.0108488   7.79197935]
GNSDR: [-265.18985968    3.7219878 ]
GSIR: [6.71284942 4.23547569]
GSAR: [ 7.10120286 11.78207804]
i= 138 RMV_front30_left30a_M-amy_5_06.wav
gnsdrsum= [-263.85169713    9.84264473]
gsirsum= [12.20877447  7.82822514]
gsarsum= [10.98251803  7.8208931 ]
GNSDR: [-255.65601651   11.84052957]
GSIR: [13.94066119  6.70911693]
GSAR: [13.73989963  4.67444433]
i= 139 RMV_front30_right30a_M-Kenshin_1_02.wav
gnsdrsum= [-263.7927354    9.857018 ]
gsirsum= [12.22123409  7.820174  ]
gsarsum= [11.00235531  7.79825678]
GNSDR: [-271.9353918     5.31930093]
GSIR: [10.93240083  2.63741482]
GSAR: [8.00754851 8.25596529]
i= 140 RMV_front30_right30a_M-khair_1_04.wav
gnsdrsum= [-263.85089723    9.82460574]
gsirsum= [12.21202814  7.78315429]
gsarsum= [10.98096383  7.80152613]
GNSDR: [-274.78625795   10.99989107]
GSIR: [ 8.73763662 14.02487155]
GSAR: [3.77654557 8.10596784]
i= 141 RMV_front30_M-amy_11_05.wav
gnsdrsum= [-263.92845298    9.8329411 ]
gsirsum= [12.18738706  7.82742179]
gsarsum= [10.92986867  7.80368529]
GNSDR: [-265.5047098     9.29789566]
GSIR: [15.05612789  4.46076814]
GSAR: [9.18829711 5.10295615]
i= 142 RMV_front30_M-geniusturtle_6_05.wav
gnsdrsum= [-263.93955338    9.82917317]
gsirsum= [12.20758946  7.80371296]
gsarsum= [10.91760408  7.78466607]
GNSDR: [-253.22512158   12.60381158]
GSIR: [11.42555461 11.53499383]
GSAR: [14.58700054  9.06880423]
i= 143 RMV_front30_right30a_M-fdps_2_01.wav
gnsdrsum= [-263.86462729    9.84857624]
gsirsum= [12.20212069  7.82980584]
gsarsum= [10.9432642   7.79364606]
GNSDR: [-250.9595293    15.35958816]
GSIR: [13.59388046 13.45557667]
GSAR: [17.17127464  9.75077461]
i= 144 RMV_front30_right30a_M-leon_4_02.wav
gnsdrsum= [-263.77500855    9.88684715]
gsirsum= [12.21178568  7.86887369]
gsarsum= [10.98651427  7.80723723]
GNSDR: [-265.31821945    6.59291491]
GSIR: [13.79460461  1.1373581 ]
GSAR: [8.80919945 4.79092913]
i= 145 RMV_front30_right30a_M-stool_4_02.wav
gnsdrsum= [-263.78565138    9.86413038]
gsirsum= [12.22270168  7.82244944]
gsarsum= [10.9714983  7.7864351]
GNSDR: [-258.8413122     9.08198838]
GSIR: [ 8.96264268 10.83590474]
GSAR: [10.54111325  8.346438  ]
i= 146 RMV_front30_right30a_M-leon_9_02.wav
gnsdrsum= [-263.75178605    9.85877324]
gsirsum= [12.20037251  7.84308955]
gsarsum= [10.96855046  7.79027074]
GNSDR: [-245.68925244   17.3514748 ]
GSIR: [14.25216573 14.50338261]
GSAR: [19.17319094  9.94611298]
i= 147 RMV_front30_right30a_M-jmzen_5_01.wav
gnsdrsum= [-263.62891167    9.909744  ]
gsirsum= [12.21433028  7.88839767]
gsarsum= [11.02436434  7.80493633]
GNSDR: [-258.4655746    8.3895342]
GSIR: [17.81306514  2.18631756]
GSAR: [13.63809346  3.1336511 ]
i= 148 RMV_front30_left30a_M-geniusturtle_8_01.wav
gnsdrsum= [-263.59402426    9.89947231]
gsirsum= [12.25215957  7.8498701 ]
gsarsum= [11.04202467  7.77337359]
GNSDR: [-275.6980474     5.77889247]
GSIR: [16.5818353   3.35576183]
GSAR: [6.41203393 8.77123685]
i= 149 RMV_front30_M-davidson_4_02.wav
gnsdrsum= [-263.67525931    9.87181741]
gsirsum= [12.2812178  7.8197083]
gsarsum= [11.01095091  7.78007066]
GNSDR: [-243.66303517   13.76962435]
GSIR: [22.1302248   1.17752617]
GSAR: [17.15510519  2.84084838]
i= 150 RMV_front30_M-Ani_4_01.wav
gnsdrsum= [-263.54184448    9.89780279]
gsirsum= [12.34687785  7.77542708]
gsarsum= [11.05191194  7.74714252]
GNSDR: [-264.89209755    5.86968611]
GSIR: [9.41054138 3.96219298]
GSAR: [9.64371284 9.03405522]
i= 151 RMV_front30_left30a_M-heycat_5_01.wav
gnsdrsum= [-263.55078656    9.87112652]
gsirsum= [12.32743191  7.75017388]
gsarsum= [11.04258612  7.75566512]
GNSDR: [-255.19280623    9.01351446]
GSIR: [14.91998489  2.90162676]
GSAR: [13.21858947  6.56359707]
i= 152 RMV_front30_right30a_M-khair_3_02.wav
gnsdrsum= [-263.49579984    9.86548434]
gsirsum= [12.34448818  7.71827554]
gsarsum= [11.05690193  7.74782256]
GNSDR: [-252.90469692   15.0800408 ]
GSIR: [12.08631886 14.44718833]
GSAR: [16.90877971 10.74271928]
i= 153 RMV_front30_M-heycat_1_02.wav
gnsdrsum= [-263.42657695    9.89956641]
gsirsum= [12.3428008   7.76225536]
gsarsum= [11.0951495   7.76739705]
GNSDR: [-259.57325307   12.95936261]
GSIR: [19.43942849  6.23352439]
GSAR: [17.28969952  8.28664383]
i= 154 RMV_front50_M100_V80-geniusturtle_1_06.wav
gnsdrsum= [-263.40155536    9.91943521]
gsirsum= [12.38888279  7.75232854]
gsarsum= [11.13537385  7.77076878]
GNSDR: [-254.98132602   14.07373347]
GSIR: [19.54281433  7.67570636]
GSAR: [15.77339144  4.04243963]
i= 155 RMV_front30_right30a_M-bobon_3_01.wav
gnsdrsum= [-263.3472313     9.94623714]
gsirsum= [12.43503719  7.7518342 ]
gsarsum= [11.16529654  7.74671505]
GNSDR: [-253.57070876    9.82626922]
GSIR: [12.40336215  7.20442164]
GSAR: [14.18199747 11.15040114]
i= 156 RMV_front30_left30a_M-leon_2_01.wav
gnsdrsum= [-263.28456129    9.94546811]
gsirsum= [12.43483415  7.74832515]
gsarsum= [11.18463437  7.76853355]
GNSDR: [-248.13777328   13.68544852]
GSIR: [18.03976413  6.70093224]
GSAR: [19.51243963  9.05394263]
i= 157 RMV_front30_left30a_M-yifen_3_04.wav
gnsdrsum= [-263.18808493    9.96928964]
gsirsum= [12.47053434  7.74165385]
gsarsum= [11.23767771  7.77672087]
GNSDR: [-260.89004719   12.64759473]
GSIR: [ 6.6082704  16.63265911]
GSAR: [13.86815223 12.72817777]
i= 158 RMV_front30_right30a_M-leon_5_03.wav
gnsdrsum= [-263.17354039    9.98624094]
gsirsum= [12.4334314   7.79792604]
gsarsum= [11.25432629  7.8080592 ]
GNSDR: [-245.09065133   17.20410327]
GSIR: [15.9536815  11.20730435]
GSAR: [18.64527457  6.67648458]
i= 159 RMV_front30_right30a_M-ariel_1_01.wav
gnsdrsum= [-263.05981153   10.0316363 ]
gsirsum= [12.45557134  7.81936867]
gsarsum= [11.30081024  7.80094238]
GNSDR: [-257.36147175   11.58251694]
GSIR: [13.54645007  8.01960869]
GSAR: [13.76643982  4.92761466]
i= 160 RMV_front30_left30a_M-Kenshin_2_02.wav
gnsdrsum= [-263.0241969    10.04132931]
gsirsum= [12.46238933  7.82062017]
gsarsum= [11.31622042  7.78298408]
GNSDR: [-256.6782503     6.99833063]
GSIR: [9.64239885 7.80016576]
GSAR: [ 9.25257322 10.99174456]
i= 161 RMV_front30_left30a_M-titon_2_02.wav
gnsdrsum= [-262.98478109   10.02242869]
gsirsum= [12.44487386  7.82049312]
gsarsum= [11.30340274  7.80291427]
GNSDR: [-251.90783017    9.76258644]
GSIR: [15.40208517  2.50386495]
GSAR: [13.29220729  4.81673183]
i= 162 RMV_front30_right30a_M-geniusturtle_6_01.wav
gnsdrsum= [-262.91640485   10.02082473]
gsirsum= [12.46312825  7.78767443]
gsarsum= [11.31567931  7.78448105]
GNSDR: [-272.57025406    8.58917818]
GSIR: [ 8.48886586 10.36547212]
GSAR: [9.55698769 8.43973893]
i= 163 RMV_front30_M-bobon_4_08.wav
gnsdrsum= [-262.97563091   10.01204162]
gsirsum= [12.43874628  7.80348914]
gsarsum= [11.30488979  7.78850103]
GNSDR: [-238.64080816   20.99574643]
GSIR: [20.47736199 13.65595187]
GSAR: [22.69246939  9.04852074]
i= 164 RMV_front30_right30a_M-ariel_2_03.wav
gnsdrsum= [-262.82724785   10.07901543]
gsirsum= [12.48776222  7.83917489]
gsarsum= [11.37432625  7.79618408]
GNSDR: [-244.0200146    14.67497307]
GSIR: [23.91621276  2.13253034]
GSAR: [18.62438877  2.17872199]
i= 165 RMV_front30_left30a_M-stool_3_01.wav
gnsdrsum= [-262.71326462   10.10686972]
gsirsum= [12.55702556  7.80458917]
gsarsum= [11.41826602  7.76213886]
GNSDR: [-258.92080141    7.8367846 ]
GSIR: [16.29456094  2.15928886]
GSAR: [10.73998662  6.27738775]
i= 166 RMV_front30_M-titon_5_02.wav
gnsdrsum= [-262.69041845   10.09319451]
gsirsum= [12.57954083  7.77058133]
gsarsum= [11.41418     7.75319457]
GNSDR: [-256.72431312   10.20329217]
GSIR: [13.53752138  9.96982966]
GSAR: [14.11790901  6.30119601]
i= 167 RMV_front30_right30a_M-abjones_4_01.wav
gnsdrsum= [-262.65469327   10.09385378]
gsirsum= [12.58527725  7.78375048]
gsarsum= [11.43037     7.74449997]
GNSDR: [-274.5919321     9.22800825]
GSIR: [ 9.33485012 11.97018876]
GSAR: [8.19299349 7.97226307]
i= 168 RMV_front30_left30a_M-amy_11_04.wav
gnsdrsum= [-262.72574826   10.08869993]
gsirsum= [12.56592946  7.80866976]
gsarsum= [11.4110999  7.7458557]
GNSDR: [-241.89851752   14.30070138]
GSIR: [19.09078955  7.21625873]
GSAR: [18.40608638  5.10877374]
i= 169 RMV_front30_right30a_M-Kenshin_5_01.wav
gnsdrsum= [-262.60251021   10.11362302]
gsirsum= [12.6045381   7.80516437]
gsarsum= [11.45249035  7.73025167]
GNSDR: [-264.30672034    6.77849355]
GSIR: [15.29336052  6.0540287 ]
GSAR: [10.78088322 10.95737009]
i= 170 RMV_front30_right30a_M-geniusturtle_1_07.wav
gnsdrsum= [-262.61253498   10.09400461]
gsirsum= [12.62035471  7.79486357]
gsarsum= [11.44853972  7.74923472]
GNSDR: [-261.5778085    12.85704247]
GSIR: [15.77053642  7.07222287]
GSAR: [10.73620742  6.09220019]
i= 171 RMV_front30_left30a_M-annar_3_01.wav
gnsdrsum= [-262.60648395   10.11016273]
gsirsum= [12.63877682  7.7906376 ]
gsarsum= [11.44437404  7.73954446]
GNSDR: [-265.79758607    5.80356005]
GSIR: [14.94648573  0.99084212]
GSAR: [11.87725016  9.72021802]
i= 172 RMV_front30_left30a_M-khair_5_01.wav
gnsdrsum= [-262.62503687   10.08512434]
gsirsum= [12.65219373  7.75110391]
gsarsum= [11.44689076  7.75106   ]
GNSDR: [-265.96147989   10.46225325]
GSIR: [14.52866036  7.82769558]
GSAR: [13.00396294  8.53932778]
i= 173 RMV_front30_right30a_M-davidson_1_02.wav
gnsdrsum= [-262.64432266   10.08730428]
gsirsum= [12.66304036  7.75154663]
gsarsum= [11.45589117  7.75561646]
GNSDR: [-267.8661873     5.90309502]
GSIR: [13.35760891  0.59540706]
GSAR: [8.49959056 6.06517745]
i= 174 RMV_front30_left30a_M-geniusturtle_3_03.wav
gnsdrsum= [-262.67433338   10.0632571 ]
gsirsum= [12.66703214  7.71041939]
gsarsum= [11.43890094  7.74590129]
GNSDR: [-255.81128652   11.36608161]
GSIR: [ 9.53341711 13.21372044]
GSAR: [13.92066325 13.72324994]
i= 175 RMV_front30_right30a_M-amy_1_03.wav
gnsdrsum= [-262.63511597   10.07070181]
gsirsum= [12.64912576  7.74186683]
gsarsum= [11.45308244  7.78005757]
GNSDR: [-245.26502452   14.76388699]
GSIR: [12.43897555  9.81553787]
GSAR: [16.88750276  8.71910033]
i= 176 RMV_front30_right30a_M-fdps_1_01.wav
gnsdrsum= [-262.53642227   10.09736763]
gsirsum= [12.64793173  7.75364905]
gsarsum= [11.48395983  7.78539304]
GNSDR: [-263.54173618   13.44349515]
GSIR: [17.84700874  6.38297361]
GSAR: [13.73615     0.86140317]
i= 177 RMV_front30_right30a_M-Ani_2_06.wav
gnsdrsum= [-262.54210201   10.11627231]
gsirsum= [12.67730505  7.74590512]
gsarsum= [11.49668407  7.74627446]
GNSDR: [-268.39872136    9.33400471]
GSIR: [11.82195065  9.38951478]
GSAR: [11.4404768   8.44707426]
i= 178 RMV_front30_left30a_M-davidson_5_02.wav
gnsdrsum= [-262.57500436   10.11187755]
gsirsum= [12.67249968  7.75513888]
gsarsum= [11.4963683   7.75021153]
GNSDR: [-261.47826247    6.09730604]
GSIR: [15.95647298 -2.02123962]
GSAR: [10.91020194  6.66050154]
i= 179 RMV_front30_M-heycat_5_02.wav
gnsdrsum= [-262.56887731   10.08944977]
gsirsum= [12.6908459   7.70052224]
gsarsum= [11.49309362  7.74412377]
GNSDR: [-254.91179887   11.4061305 ]
GSIR: [10.38475809 11.47888409]
GSAR: [13.26787958  8.41459167]
i= 180 RMV_front30_left30a_M-leon_7_05.wav
gnsdrsum= [-262.52633799   10.09676466]
gsirsum= [12.6780343   7.72151314]
gsarsum= [11.50295355  7.74784859]
GNSDR: [-269.95111435   16.57338031]
GSIR: [15.91973006  8.29389934]
GSAR: [8.31122467 1.84115547]
i= 181 RMV_front30_right30a_M-bug_5_03.wav
gnsdrsum= [-262.56735885   10.13254707]
gsirsum= [12.69594423  7.7246755 ]
gsarsum= [11.48531968  7.71521493]
GNSDR: [-249.08068722   13.35783972]
GSIR: [10.75422032 13.13021068]
GSAR: [15.66386792 10.85396443]
i= 182 RMV_front30_M-amy_4_02.wav
gnsdrsum= [-262.49325626   10.15026846]
gsirsum= [12.68527541  7.75437624]
gsarsum= [11.50827874  7.7324608 ]
GNSDR: [-268.12680523   12.12629892]
GSIR: [ 4.9255283  18.86349967]
GSAR: [12.63629254 12.82342058]
i= 183 RMV_front30_right30a_M-amy_8_02.wav
gnsdrsum= [-262.52404068   10.16106644]
gsirsum= [12.64287242  7.81508183]
gsarsum= [11.51444275  7.76028025]
GNSDR: [-257.730427     12.19617464]
GSIR: [ 9.5137165  11.52964041]
GSAR: [13.95646565  9.67560207]
i= 184 RMV_front30_left30a_M-fdps_3_03.wav
gnsdrsum= [-262.49798843   10.17212681]
gsirsum= [12.62586614  7.83526965]
gsarsum= [11.52771461  7.77068961]
GNSDR: [-270.7411263     9.31781222]
GSIR: [ 8.32645464 10.23390074]
GSAR: [5.61427524 7.27386387]
i= 185 RMV_front30_right30a_M-Ani_5_02.wav
gnsdrsum= [-262.54254594   10.16750889]
gsirsum= [12.60262608  7.84823523]
gsarsum= [11.49575008  7.76800407]
GNSDR: [-270.60231029    6.74982755]
GSIR: [8.72130129 7.14713973]
GSAR: [7.43541071 6.40163521]
i= 186 RMV_front50_M100_V80-leon_8_02.wav
gnsdrsum= [-262.585878     10.14913426]
gsirsum= [12.58175874  7.84446589]
gsarsum= [11.47392029  7.760658  ]
GNSDR: [-279.74277749    8.97058581]
GSIR: [ 2.07138085 13.14708431]
GSAR: [1.68786878 9.31971429]
i= 187 RMV_front30_left30a_M-amy_2_02.wav
gnsdrsum= [-262.67762613   10.14283187]
gsirsum= [12.52555351  7.87282214]
gsarsum= [11.42158847  7.7689952 ]
GNSDR: [-283.72729288   10.39762318]
GSIR: [12.59545603  7.92515819]
GSAR: [0.23095278 4.416078  ]
i= 188 RMV_front30_left30a_M-Ani_1_01.wav
gnsdrsum= [-262.78959244   10.14418714]
gsirsum= [12.52592533  7.87310053]
gsarsum= [11.36206381  7.75116053]
GNSDR: [-277.83885503    4.19377481]
GSIR: [12.85684938  2.44089012]
GSAR: [6.31518859 8.55324639]
i= 189 RMV_front50_M100_V80-khair_1_06.wav
gnsdrsum= [-262.86921817   10.11270348]
gsirsum= [12.52767625  7.84435867]
gsarsum= [11.33536077  7.75540437]
GNSDR: [-264.57981762    5.07016707]
GSIR: [6.27045057 7.11770108]
GSAR: [ 8.31397979 12.5789873 ]
i= 190 RMV_front30_left30a_M-amy_5_03.wav
gnsdrsum= [-262.87822132   10.08616381]
gsirsum= [12.49474349  7.84053416]
gsarsum= [11.31945876  7.78079165]
GNSDR: [-252.86519485   11.5958544 ]
GSIR: [17.94379135  2.4080469 ]
GSAR: [14.55684214  4.37020049]
i= 191 RMV_front30_left30a_M-Ani_4_02.wav
gnsdrsum= [-262.8257971    10.09406795]
gsirsum= [12.52327253  7.81209182]
gsarsum= [11.33640841  7.76293515]
GNSDR: [-272.53593539    5.06516331]
GSIR: [10.63772262  2.09409746]
GSAR: [8.80859335 5.20102651]
i= 192 RMV_front50_M100_V80-jmzen_1_05.wav
gnsdrsum= [-262.87637074   10.06787574]
gsirsum= [12.51345196  7.7823106 ]
gsarsum= [11.32324271  7.74959188]
GNSDR: [-280.13255233    8.27699922]
GSIR: [11.89759882  7.15644893]
GSAR: [4.51315398 4.89737576]
i= 193 RMV_front30_M-Ani_1_03.wav
gnsdrsum= [-262.965781     10.05859658]
gsirsum= [12.51026101  7.77906779]
gsarsum= [11.28795728  7.73481356]
GNSDR: [-267.93900708   10.00439609]
GSIR: [9.32484496 9.57239945]
GSAR: [5.67078942 5.91946415]
i= 194 RMV_front30_right30a_M-Ani_5_01.wav
gnsdrsum= [-262.99141619   10.0583172 ]
gsirsum= [12.49384134  7.78831177]
gsarsum= [11.2590028   7.72545609]
GNSDR: [-254.33170417   12.70958933]
GSIR: [20.68077457  3.45249239]
GSAR: [15.88165499  4.45699043]
i= 195 RMV_front30_right30a_M-bobon_2_02.wav
gnsdrsum= [-262.94700741   10.07191347]
gsirsum= [12.53582562  7.7660768 ]
gsarsum= [11.28270871  7.70869472]
GNSDR: [-251.17598186   14.27184535]
GSIR: [15.36135499 10.07010729]
GSAR: [17.2635045   9.62359432]
i= 196 RMV_front30_right30a_M-jmzen_4_01.wav
gnsdrsum= [-262.88695116   10.09334169]
gsirsum= [12.55024158  7.77783205]
gsarsum= [11.31322298  7.71846462]
GNSDR: [-272.83048765    4.32965974]
GSIR: [12.15181646  0.91695805]
GSAR: [6.69205817 8.55442428]
i= 197 RMV_front30_right30a_M-khair_1_05.wav
gnsdrsum= [-262.93742596   10.06408442]
gsirsum= [12.54821912  7.74300528]
gsarsum= [11.28976529  7.72270807]
GNSDR: [-264.60334129    5.92694136]
GSIR: [12.82576137  1.76882119]
GSAR: [9.09374697 6.74582931]
i= 198 RMV_front30_left30a_M-geniusturtle_3_01.wav
gnsdrsum= [-262.94583968   10.04318976]
gsirsum= [12.54962085  7.71283263]
gsarsum= [11.27867428  7.71777434]
GNSDR: [-258.76041494   11.42617836]
GSIR: [10.63169232 10.25534185]
GSAR: [14.55830006 11.60304419]
i= 199 RMV_front30_M-leon_2_02.wav
gnsdrsum= [-262.92480739   10.05013945]
gsirsum= [12.53998302  7.72560906]
gsarsum= [11.29515482  7.73729831]
GNSDR: [-253.14758827   11.78070786]
GSIR: [17.81156081  2.44726071]
GSAR: [15.12228667  5.45859304]
i= 200 RMV_front30_right30a_M-heycat_2_01.wav
gnsdrsum= [-262.8759213    10.05879229]
gsirsum= [12.5663409   7.69921732]
gsarsum= [11.31429048  7.72590478]
GNSDR: [-259.85393364    8.8085123 ]
GSIR: [ 8.5650825  10.28303348]
GSAR: [10.54213222  9.99797836]
i= 201 RMV_front30_left30a_M-stool_1_09.wav
gnsdrsum= [-262.86088653   10.052572  ]
gsirsum= [12.54643415  7.71207213]
gsarsum= [11.31044889  7.73720863]
GNSDR: [-262.05960113    7.91953307]
GSIR: [ 6.97768387 10.17572035]
GSAR: [ 9.9677482  10.59933123]
i= 202 RMV_front30_left30a_M-amy_3_01.wav
gnsdrsum= [-262.85691977   10.0420124 ]
gsirsum= [12.51886608  7.72426841]
gsarsum= [11.30380186  7.75137755]
GNSDR: [-260.81758659    5.24235296]
GSIR: [11.86374965 -0.36426808]
GSAR: [9.77171072 8.1109507 ]
i= 203 RMV_front30_left30a_M-leon_5_05.wav
gnsdrsum= [-262.8468738    10.01836875]
gsirsum= [12.5156389  7.6844234]
gsarsum= [11.29625461  7.75314885]
GNSDR: [-249.06929519   12.29326594]
GSIR: [15.5436972   9.23135731]
GSAR: [15.70419286  9.25645993]
i= 204 RMV_front30_M-titon_1_01.wav
gnsdrsum= [-262.77933665   10.02952021]
gsirsum= [12.53048232  7.69200641]
gsarsum= [11.31786215  7.76051802]
GNSDR: [-244.44197687   12.71343447]
GSIR: [20.96930656  1.1497295 ]
GSAR: [16.4795657   3.16094777]
i= 205 RMV_front30_left30a_M-Ani_4_01.wav
gnsdrsum= [-262.68988611   10.04261248]
gsirsum= [12.57164732  7.66009286]
gsarsum= [11.34304119  7.73808109]
GNSDR: [-263.38319754   12.86345738]
GSIR: [ 7.92907091 13.19329023]
GSAR: [10.03857394  7.69503818]
i= 206 RMV_front30_M-Kenshin_3_01.wav
gnsdrsum= [-262.6932517   10.0563059]
gsirsum= [12.54911054  7.68695304]
gsarsum= [11.33670883  7.73787215]
GNSDR: [-253.75977904   11.27292958]
GSIR: [ 6.49945759 14.33282946]
GSAR: [12.7425038  11.43268751]
i= 207 RMV_front30_M-amy_3_02.wav
gnsdrsum= [-262.65009483   10.06218331]
gsirsum= [12.51988517  7.71905873]
gsarsum= [11.34350011  7.7557215 ]
GNSDR: [-270.89635963    6.72874066]
GSIR: [5.93450763 7.95627481]
GSAR: [8.71243666 9.7738845 ]
i= 208 RMV_front30_left30a_M-leon_5_07.wav
gnsdrsum= [-262.68974033   10.04615714]
gsirsum= [12.4882247   7.72019919]
gsarsum= [11.33085076  7.7654242 ]
GNSDR: [-263.51985938   11.03189229]
GSIR: [ 7.49714184 12.0498439 ]
GSAR: [12.29625242  9.4404394 ]
i= 209 RMV_front30_right30a_M-amy_6_08.wav
gnsdrsum= [-262.69371219   10.05087358]
gsirsum= [12.46434392  7.74091519]
gsarsum= [11.33546991  7.77343863]
GNSDR: [-255.95486814    8.5530937 ]
GSIR: [9.9878707  6.78575883]
GSAR: [11.3289647   7.45881754]
i= 210 RMV_front30_right30a_M-heycat_5_01.wav
gnsdrsum= [-262.66162246   10.04374129]
gsirsum= [12.45255119  7.73636683]
gsarsum= [11.33543893  7.77194044]
GNSDR: [-251.1176774    17.82946604]
GSIR: [20.87114485 10.25722889]
GSAR: [20.95174879  7.96996155]
i= 211 RMV_front30_left30a_M-titon_4_01.wav
gnsdrsum= [-262.60691182   10.08064046]
gsirsum= [12.49244974  7.74831404]
gsarsum= [11.38101386  7.77287892]
GNSDR: [-263.34769698    8.12391071]
GSIR: [13.77431022  3.94697469]
GSAR: [9.91908446 5.36485063]
i= 212 RMV_front30_M-geniusturtle_2_06.wav
gnsdrsum= [-262.61040609   10.0714106 ]
gsirsum= [12.49849625  7.7303832 ]
gsarsum= [11.37411797  7.7615203 ]
GNSDR: [-251.42733707   11.09448599]
GSIR: [18.05204106  5.03747401]
GSAR: [15.14887821  2.2256747 ]
i= 213 RMV_front30_right30a_M-geniusturtle_8_01.wav
gnsdrsum= [-262.55790342   10.07621377]
gsirsum= [12.52456923  7.71774043]
gsarsum= [11.39183985  7.73553041]
GNSDR: [-259.60234515    8.74561908]
GSIR: [15.56137523  1.70651034]
GSAR: [12.97578305  7.11982004]
i= 214 RMV_front30_left30a_M-heycat_2_01.wav
gnsdrsum= [-262.5440924    10.06999604]
gsirsum= [12.53875991  7.68965057]
gsarsum= [11.39924145  7.73265326]
GNSDR: [-252.60332768   15.91945717]
GSIR: [17.53717449 11.57225423]
GSAR: [18.95545974  6.5814294 ]
i= 215 RMV_front30_left30a_M-davidson_3_14.wav
gnsdrsum= [-262.49785628   10.09720284]
gsirsum= [12.56200835  7.70770919]
gsarsum= [11.43438665  7.72729873]
GNSDR: [-266.59745543    4.19680331]
GSIR: [14.94473961 -0.63549539]
GSAR: [8.29391536 5.29820962]
i= 216 RMV_front50_M100_V80-amy_4_09.wav
gnsdrsum= [-262.51683591   10.06988617]
gsirsum= [12.57303951  7.66908324]
gsarsum= [11.41984743  7.71605295]
GNSDR: [-258.98913697    8.02576911]
GSIR: [13.66571035  1.08853851]
GSAR: [10.71832511  4.30280267]
i= 217 RMV_front30_left30a_M-yifen_4_01.wav
gnsdrsum= [-262.50057923   10.06046628]
gsirsum= [12.57807486  7.63875815]
gsarsum= [11.41661461  7.70032369]
GNSDR: [-260.69694189    7.69955606]
GSIR: [14.74696649  1.06377845]
GSAR: [12.13861683  5.74510309]
i= 218 RMV_front30_left30a_M-geniusturtle_6_01.wav
gnsdrsum= [-262.49230566   10.04963642]
gsirsum= [12.58802391  7.6085977 ]
gsarsum= [11.41992655  7.69135478]
GNSDR: [-268.37202871    4.57199255]
GSIR: [6.52140706 5.81061756]
GSAR: [ 7.68141397 11.06022776]
i= 219 RMV_front30_M-abjones_2_02.wav
gnsdrsum= [-262.51915371   10.02462434]
gsirsum= [12.56032246  7.60038774]
gsarsum= [11.40285572  7.70673777]
GNSDR: [-249.84737275   12.10274692]
GSIR: [16.92349351  4.59864325]
GSAR: [15.5375991   5.55831799]
i= 220 RMV_front30_right30a_M-yifen_2_03.wav
gnsdrsum= [-262.46155471   10.03407036]
gsirsum= [12.58015506  7.58674345]
gsarsum= [11.42165     7.69697222]
GNSDR: [-242.04502769   15.65505526]
GSIR: [23.97324586  3.20277078]
GSAR: [19.27286886  3.53228093]
i= 221 RMV_front30_left30a_M-stool_5_02.wav
gnsdrsum= [-262.36917224   10.05950468]
gsirsum= [12.6317075   7.56690647]
gsarsum= [11.45717588  7.67812746]
GNSDR: [-261.29430884    8.63723329]
GSIR: [8.91110701 8.87272037]
GSAR: [11.65480703 10.7053323 ]
i= 222 RMV_front30_left30a_M-leon_9_01.wav
gnsdrsum= [-262.36433051   10.05309805]
gsirsum= [12.61494804  7.57278851]
gsarsum= [11.45806611  7.69176352]
GNSDR: [-274.16100371    9.59089231]
GSIR: [ 5.86478787 12.85963225]
GSAR: [ 0.13227376 11.15992599]
i= 223 RMV_front30_left30a_M-amy_16_04.wav
gnsdrsum= [-262.41723039   10.05102538]
gsirsum= [12.58467826  7.59649633]
gsarsum= [11.4072778   7.70731582]
GNSDR: [-249.55684906   14.90177754]
GSIR: [13.49638393 11.61264   ]
GSAR: [17.36101642 11.28098998]
i= 224 RMV_front30_right30a_M-fdps_3_02.wav
gnsdrsum= [-262.35981797   10.07268052]
gsirsum= [12.58874838  7.61442554]
gsarsum= [11.433857    7.72326972]
GNSDR: [-253.97157168    9.06343647]
GSIR: [14.85845951  1.23537012]
GSAR: [11.63196821  4.46057613]
i= 225 RMV_front30_M-yifen_4_01.wav
gnsdrsum= [-262.32253688   10.06819499]
gsirsum= [12.59883598  7.58607419]
gsarsum= [11.43473749  7.70876886]
GNSDR: [-274.71057737    7.57862761]
GSIR: [7.2970231  9.26116554]
GSAR: [5.50039811 8.11378752]
i= 226 RMV_front30_left30a_M-Ani_5_02.wav
gnsdrsum= [-262.37735122   10.05717921]
gsirsum= [12.57537663  7.5934861 ]
gsarsum= [11.40847935  7.71056098]
GNSDR: [-249.2740737    12.34807083]
GSIR: [16.20813278  6.2053832 ]
GSAR: [16.16918996  5.99765098]
i= 227 RMV_front50_M100_V80-Kenshin_1_08.wav
gnsdrsum= [-262.31962753   10.06727124]
gsirsum= [12.59137997  7.58737111]
gsarsum= [11.42945164  7.70301512]
GNSDR: [-266.201542     11.51773703]
GSIR: [ 5.36579929 17.36745919]
GSAR: [12.12559939 11.6957326 ]
i= 228 RMV_front30_left30a_M-amy_8_02.wav
gnsdrsum= [-262.33665347   10.07363293]
gsirsum= [12.55968882  7.63026623]
gsarsum= [11.43250492  7.72052704]
GNSDR: [-255.98223283    9.53903407]
GSIR: [ 7.66296507 10.4972963 ]
GSAR: [11.88167595 10.53822196]
i= 229 RMV_front30_M-leon_9_02.wav
gnsdrsum= [-262.3089049    10.07129844]
gsirsum= [12.53830575  7.64278601]
gsarsum= [11.43446637  7.73283139]
GNSDR: [-245.98865716   18.02757683]
GSIR: [24.92889355  7.847346  ]
GSAR: [20.49453793  3.5181981 ]
i= 230 RMV_front30_right30a_M-stool_3_02.wav
gnsdrsum= [-262.23794731   10.10589095]
gsirsum= [12.59217787  7.6436754 ]
gsarsum= [11.47385798  7.71450689]
GNSDR: [-259.88597334   10.4026412 ]
GSIR: [10.65266266 10.16201741]
GSAR: [12.42592952  8.85743165]
i= 231 RMV_front30_left30a_M-ariel_5_02.wav
gnsdrsum= [-262.2277656    10.10717559]
gsirsum= [12.5837817   7.65457732]
gsarsum= [11.47797951  7.71945462]
GNSDR: [-242.85252108   12.72723264]
GSIR: [18.48775114  3.70063441]
GSAR: [16.63294132  6.28904968]
i= 232 RMV_front30_right30a_M-yifen_2_01.wav
gnsdrsum= [-262.14425162   10.11846894]
gsirsum= [12.60922984  7.63753446]
gsarsum= [11.50019917  7.71328908]
GNSDR: [-263.19232607    7.15193914]
GSIR: [15.35029039  2.28702062]
GSAR: [10.03928941  6.63850715]
i= 233 RMV_front30_left30a_M-stool_2_02.wav
gnsdrsum= [-262.14874979   10.10573705]
gsirsum= [12.62099405  7.61457088]
gsarsum= [11.49392917  7.70867628]
GNSDR: [-267.27284006    7.46639518]
GSIR: [7.94485229 7.33153456]
GSAR: [9.79954158 9.9071002 ]
i= 234 RMV_front30_left30a_M-jmzen_2_02.wav
gnsdrsum= [-262.17064761   10.09445781]
gsirsum= [12.60101054  7.61336132]
gsarsum= [11.4866882   7.71807126]
GNSDR: [-248.20032236   12.59190223]
GSIR: [19.10667098  3.64439472]
GSAR: [18.22973413  6.46136726]
i= 235 RMV_front30_M-yifen_2_06.wav
gnsdrsum= [-262.11119942   10.10508523]
gsirsum= [12.6286942  7.5964721]
gsarsum= [11.51538201  7.71272358]
GNSDR: [-264.99332999    6.1473286 ]
GSIR: [ 4.45546692 13.38146978]
GSAR: [ 7.466472   14.72880089]
i= 236 RMV_front30_left30a_M-amy_13_02.wav
gnsdrsum= [-262.12341184   10.08831508]
gsirsum= [12.59406188  7.6209848 ]
gsarsum= [11.49822561  7.74245272]
GNSDR: [-263.20326275    7.95780844]
GSIR: [12.90858769  5.0664523 ]
GSAR: [10.44597396  7.33003784]
i= 237 RMV_front30_M-stool_2_01.wav
gnsdrsum= [-262.12796817   10.0793256 ]
gsirsum= [12.595389    7.61020619]
gsarsum= [11.49378573  7.74071257]
GNSDR: [-254.54307482   12.81223499]
GSIR: [12.19225286 10.83981244]
GSAR: [15.01009895  6.63576119]
i= 238 RMV_front30_right30a_M-leon_7_03.wav
gnsdrsum= [-262.09609887   10.09080841]
gsirsum= [12.59369515  7.62377596]
gsarsum= [11.50856016  7.73606992]
GNSDR: [-264.86794474    6.48730681]
GSIR: [12.16382386  4.85391798]
GSAR: [8.69470593 7.65051972]
i= 239 RMV_front30_M-titon_3_02.wav
gnsdrsum= [-262.10769655   10.075731  ]
gsirsum= [12.59189652  7.6121866 ]
gsarsum= [11.49678671  7.73571197]
GNSDR: [-248.81174414   12.85520181]
GSIR: [16.57759352  4.80155987]
GSAR: [15.80203863  4.71061394]
i= 240 RMV_front30_right30a_M-davidson_3_09.wav
gnsdrsum= [-262.05229675   10.08731213]
gsirsum= [12.60850359  7.60047565]
gsarsum= [11.51472526  7.7231074 ]
GNSDR: [-285.35853736    2.85960529]
GSIR: [8.56000706 3.5066039 ]
GSAR: [ 9.0829049 14.5108665]
i= 241 RMV_front30_left30a_M-khair_1_01.wav
gnsdrsum= [-262.14900314   10.05732164]
gsirsum= [12.59170485  7.58348863]
gsarsum= [11.50463472  7.75127237]
GNSDR: [-267.0061154     6.39501279]
GSIR: [ 3.22766364 12.66102241]
GSAR: [ 7.32147897 13.10092241]
i= 242 RMV_front30_left30a_M-amy_13_01.wav
gnsdrsum= [-262.16907385   10.04218813]
gsirsum= [12.55301047  7.60447018]
gsarsum= [11.48734895  7.77337836]
GNSDR: [-271.03146236    5.08478531]
GSIR: [7.71185683 4.27154776]
GSAR: [7.12113429 8.01730765]
i= 243 RMV_front30_M-abjones_5_01.wav
gnsdrsum= [-262.20554459   10.0217873 ]
gsirsum= [12.53308802  7.59075445]
gsarsum= [11.46938099  7.77438219]
GNSDR: [-268.10843613    1.74585767]
GSIR: [11.13787241 -2.20007198]
GSAR: [ 4.52280533 12.10579216]
i= 244 RMV_front30_left30a_M-khair_5_03.wav
gnsdrsum= [-262.22973677    9.98786956]
gsirsum= [12.52736993  7.55062811]
gsarsum= [11.44091142  7.79213387]
GNSDR: [-265.9955057     8.45164997]
GSIR: [9.05074247 8.11084502]
GSAR: [9.93786177 7.60075529]
i= 245 RMV_front30_right30a_M-titon_3_01.wav
gnsdrsum= [-262.24510725    9.98159927]
gsirsum= [12.51317961  7.55291471]
gsarsum= [11.43477652  7.79135273]
GNSDR: [-265.48039081    6.62518609]
GSIR: [9.58832366 4.90676055]
GSAR: [9.56708341 7.99945524]
i= 246 RMV_front30_left30a_M-heycat_2_02.wav
gnsdrsum= [-262.25825881    9.96795532]
gsirsum= [12.50128995  7.54215798]
gsarsum= [11.42718427  7.79219868]
GNSDR: [-270.10290047    2.0359947 ]
GSIR: [14.90629936 -7.62375596]
GSAR: [7.65531007 6.47978795]
i= 247 RMV_front30_left30a_M-davidson_2_03.wav
gnsdrsum= [-262.29001849    9.93584211]
gsirsum= [12.51102683  7.48075752]
gsarsum= [11.41191352  7.78688527]
GNSDR: [-278.96801885   10.87488107]
GSIR: [11.28225513  7.81583315]
GSAR: [3.58997037 5.46968081]
i= 248 RMV_front30_left30a_M-bobon_1_01.wav
gnsdrsum= [-262.3572685     9.93962856]
gsirsum= [12.50607211  7.48210863]
gsarsum= [11.38037343  7.7775417 ]
GNSDR: [-258.78689993   14.7580572 ]
GSIR: [15.56259933 10.17592371]
GSAR: [9.70312193 5.16274913]
i= 249 RMV_front30_right30a_M-geniusturtle_4_01.wav
gnsdrsum= [-262.34292967    9.95897968]
gsirsum= [12.51834732  7.49292717]
gsarsum= [11.37363748  7.76704053]
GNSDR: [-267.61828514    8.87520056]
GSIR: [16.52514784 -0.13192967]
GSAR: [11.89806335  2.8518113 ]
i= 250 RMV_front50_M100_V80-davidson_1_08.wav
gnsdrsum= [-262.36403109    9.95464456]
gsirsum= [12.53437452  7.46242774]
gsarsum= [11.37573518  7.74737961]
GNSDR: [-263.0454995     7.77900978]
GSIR: [16.17855869  1.2688326 ]
GSAR: [12.32678687  7.17367935]
i= 251 RMV_front50_M100_V80-davidson_1_05.wav
gnsdrsum= [-262.3667461    9.9459767]
gsirsum= [12.54889318  7.43775206]
gsarsum= [11.37952424  7.74509395]
GNSDR: [-248.92616228    8.16414665]
GSIR: [15.79614236  3.25895041]
GSAR: [11.06095021  6.07092157]
i= 252 RMV_front30_M-geniusturtle_3_04.wav
gnsdrsum= [-262.31341045    9.93890594]
gsirsum= [12.56177909  7.42116952]
gsarsum= [11.37826005  7.73845041]
GNSDR: [-258.63392381    9.51703154]
GSIR: [16.52138609  4.87941416]
GSAR: [14.06085108  6.77541914]
i= 253 RMV_front50_M100_V80-bug_1_07.wav
gnsdrsum= [-262.29886703    9.93723845]
gsirsum= [12.57742971  7.41112305]
gsarsum= [11.38886318  7.73464397]
GNSDR: [-277.44680605    5.18030311]
GSIR: [12.93481845  2.51194604]
GSAR: [7.43125626 6.8494136 ]
i= 254 RMV_front30_left30a_M-davidson_2_04.wav
gnsdrsum= [-262.35850458    9.91851036]
gsirsum= [12.57883676  7.39183495]
gsarsum= [11.37328205  7.73115881]
GNSDR: [-266.55237367    7.76131115]
GSIR: [ 4.02113416 14.44393224]
GSAR: [ 8.3826148  12.71164444]
i= 255 RMV_front30_right30a_M-amy_13_03.wav
gnsdrsum= [-262.37495113    9.91005076]
gsirsum= [12.54527714  7.41949024]
gsarsum= [11.36155394  7.75069012]
GNSDR: [-261.32421103   12.2746619 ]
GSIR: [ 7.98224086 15.50677516]
GSAR: [13.21776404 10.44121074]
i= 256 RMV_front30_M-leon_1_01.wav
gnsdrsum= [-262.37084667    9.91928752]
gsirsum= [12.52745278  7.4510812 ]
gsarsum= [11.36880476  7.76119997]
GNSDR: [-266.49056625   10.64735132]
GSIR: [ 8.42637548 12.55724443]
GSAR: [11.7633324   8.81753542]
i= 257 RMV_front30_left30a_M-leon_1_01.wav
gnsdrsum= [-262.38687671    9.92212045]
gsirsum= [12.51149528  7.47094953]
gsarsum= [11.37033989  7.76531022]
GNSDR: [-265.66539296    8.74891091]
GSIR: [ 6.11499559 13.66094609]
GSAR: [ 6.00222073 11.86607408]
i= 258 RMV_front30_right30a_M-fdps_4_01.wav
gnsdrsum= [-262.39958414    9.91757313]
gsirsum= [12.48670264  7.49494177]
gsarsum= [11.34953323  7.78120466]
GNSDR: [-274.14222118    4.05159396]
GSIR: [ 9.26178946 -0.59985625]
GSAR: [6.92089951 7.37228917]
i= 259 RMV_front30_left30a_M-stool_4_03.wav
gnsdrsum= [-262.4449225     9.89492456]
gsirsum= [12.47425124  7.46368772]
gsarsum= [11.33243426  7.77962583]
GNSDR: [-277.01591496   10.52590781]
GSIR: [ 6.64437377 14.73175865]
GSAR: [5.05419525 9.96475386]
i= 260 RMV_front30_left30a_M-amy_2_01.wav
gnsdrsum= [-262.50096478    9.89735142]
gsirsum= [12.45182864  7.49164184]
gsarsum= [11.30828718  7.78803017]
GNSDR: [-261.12564328    9.90133247]
GSIR: [10.59737115  7.65391263]
GSAR: [13.35507108  9.63398314]
i= 261 RMV_front30_left30a_M-leon_4_03.wav
gnsdrsum= [-262.49569535    9.89736667]
gsirsum= [12.44472343  7.49226357]
gsarsum= [11.31612927  7.79510279]
GNSDR: [-249.41120046   13.09395561]
GSIR: [14.78178875  7.69372153]
GSAR: [17.38567267 11.51372512]
i= 262 RMV_front30_left30a_M-jmzen_4_01.wav
gnsdrsum= [-262.44575453    9.90956739]
gsirsum= [12.45364353  7.49303249]
gsarsum= [11.33929546  7.809296  ]
GNSDR: [-266.67207871   -0.87435641]
GSIR: [ 22.77387532 -11.85416936]
GSAR: [11.15086677  2.50000861]
i= 263 RMV_front30_left30a_M-Ani_2_02.wav
gnsdrsum= [-262.46182421    9.86856388]
gsirsum= [12.49288396  7.41946899]
gsarsum= [11.338579   7.7891086]
GNSDR: [-253.7290838     9.52901886]
GSIR: [16.50323283  0.82443125]
GSAR: [12.71578366  4.58859416]
i= 264 RMV_front30_right30a_M-leon_5_04.wav
gnsdrsum= [-262.42874564    9.86727773]
gsirsum= [12.50807467  7.39448778]
gsarsum= [11.34379569  7.77698544]
GNSDR: [-257.55765114    7.85448048]
GSIR: [15.29469927  2.15526535]
GSAR: [10.45274235  5.38900189]
i= 265 RMV_front30_right30a_M-geniusturtle_3_01.wav
gnsdrsum= [-262.41036415    9.85968227]
gsirsum= [12.51859024  7.37471713]
gsarsum= [11.34043322  7.76797418]
GNSDR: [-282.91706536   11.40088177]
GSIR: [13.06497919  6.68790143]
GSAR: [3.63381832 4.60323957]
i= 266 RMV_front30_right30a_M-bobon_1_02.wav
gnsdrsum= [-262.48745702    9.86547625]
gsirsum= [12.52064433  7.37213512]
gsarsum= [11.31146099  7.75607668]
GNSDR: [-276.68617411   14.1880106 ]
GSIR: [16.73037523  7.32349447]
GSAR: [5.19297632 2.73161185]
i= 267 RMV_front30_M-annar_5_01.wav
gnsdrsum= [-262.54063573    9.88166552]
gsirsum= [12.53641111  7.37195294]
gsarsum= [11.28854531  7.73725846]
GNSDR: [-247.72692636   12.96035694]
GSIR: [11.8307182  11.57749083]
GSAR: [15.3021098  10.28718325]
i= 268 RMV_front30_M-fdps_2_01.wav
gnsdrsum= [-262.4853607     9.89315317]
gsirsum= [12.53377793  7.38764525]
gsarsum= [11.3035213   7.74677311]
GNSDR: [-259.2666227    11.01293677]
GSIR: [ 8.71837983 12.3924134 ]
GSAR: [13.1040883  11.35147991]
i= 269 RMV_front30_M-jmzen_3_01.wav
gnsdrsum= [-262.47339513    9.89731593]
gsirsum= [12.51959429  7.40625034]
gsarsum= [11.31021486  7.7601735 ]
GNSDR: [-267.5553455     7.14661004]
GSIR: [17.11145665  0.50748375]
GSAR: [10.95064162  5.80433106]
i= 270 RMV_front30_M-geniusturtle_1_01.wav
gnsdrsum= [-262.49221717    9.88712813]
gsirsum= [12.53660119  7.38069935]
gsarsum= [11.3088831   7.75292964]
GNSDR: [-270.9174553     8.99337917]
GSIR: [15.47852464  5.08046456]
GSAR: [11.98266316  4.62978372]
i= 271 RMV_front50_M100_V80-geniusturtle_1_08.wav
gnsdrsum= [-262.52330661    9.88383017]
gsirsum= [12.547457   7.3722114]
gsarsum= [11.31136938  7.74140512]
GNSDR: [-251.75893792   10.66836773]
GSIR: [15.01950952  3.525052  ]
GSAR: [15.49327157  7.19188693]
i= 272 RMV_front30_M-khair_2_04.wav
gnsdrsum= [-262.48373172    9.8867145 ]
gsirsum= [12.55654543  7.35806743]
gsarsum= [11.32674402  7.73938483]
GNSDR: [-276.47257942    5.68653226]
GSIR: [7.80018152 6.96793134]
GSAR: [ 7.97892285 10.55999223]
i= 273 RMV_front50_M100_V80-khair_1_04.wav
gnsdrsum= [-262.53497292    9.87132921]
gsirsum= [12.53912285  7.35663836]
gsarsum= [11.31448094  7.74971673]
GNSDR: [-248.24443859   16.26858606]
GSIR: [22.13693031  7.53778694]
GSAR: [18.59376193  5.19614269]
i= 274 RMV_front30_M-stool_3_08.wav
gnsdrsum= [-262.48281769    9.89467687]
gsirsum= [12.57415134  7.35729949]
gsarsum= [11.34104766  7.74039711]
GNSDR: [-256.99266354    7.52003763]
GSIR: [ 1.55118235e+01 -8.19260142e-03]
GSAR: [11.54000175  6.06558969]
i= 275 RMV_front30_M-Ani_3_02.wav
gnsdrsum= [-262.46285349    9.88604182]
gsirsum= [12.58483379  7.33051588]
gsarsum= [11.34177113  7.7343069 ]
GNSDR: [-248.7106099    11.35472792]
GSIR: [17.82658874  1.15215175]
GSAR: [14.93259382  4.92012488]
i= 276 RMV_front30_M-Ani_4_02.wav
gnsdrsum= [-262.41302652    9.89136314]
gsirsum= [12.60382565  7.3081305 ]
gsarsum= [11.35478135  7.72411059]
GNSDR: [-266.82388612    5.43418755]
GSIR: [12.15302856  2.51962298]
GSAR: [10.4244037   9.84567759]
i= 277 RMV_front30_left30a_M-khair_3_01.wav
gnsdrsum= [-262.4289502     9.87527226]
gsirsum= [12.60219823  7.29084347]
gsarsum= [11.35142259  7.73176968]
GNSDR: [-239.37448788   19.02729106]
GSIR: [24.78301635  5.69306356]
GSAR: [21.8144565   2.30676148]
i= 278 RMV_front30_right30a_M-stool_5_02.wav
gnsdrsum= [-262.34602048    9.90819319]
gsirsum= [12.64601412  7.28509606]
gsarsum= [11.3890594   7.71225526]
GNSDR: [-271.85029256   10.70479994]
GSIR: [ 9.33427382 13.89844112]
GSAR: [3.37265375 8.72324105]
i= 279 RMV_front30_M-amy_11_04.wav
gnsdrsum= [-262.38008597    9.91104841]
gsirsum= [12.63414408  7.30879981]
gsarsum= [11.36032676  7.71587887]
GNSDR: [-246.73320957   12.82617123]
GSIR: [21.23853628  0.43497182]
GSAR: [18.13339979  6.0537793 ]
i= 280 RMV_front30_M-bug_2_02.wav
gnsdrsum= [-262.32420427    9.92145956]
gsirsum= [12.66487405  7.28425042]
gsarsum= [11.38451631  7.7099428 ]
GNSDR: [-255.7748056    14.97941096]
GSIR: [27.34446263  2.10232369]
GSAR: [11.90933426  2.03544994]
i= 281 RMV_front30_right30a_M-bug_3_01.wav
gnsdrsum= [-262.3008968     9.93945939]
gsirsum= [12.71711458  7.2658094 ]
gsarsum= [11.38638399  7.68974887]
GNSDR: [-269.33631136    8.51617521]
GSIR: [21.8106651  -2.24794238]
GSAR: [6.91723097 0.79536869]
i= 282 RMV_front30_right30a_M-bug_4_01.wav
gnsdrsum= [-262.32584508    9.93441228]
gsirsum= [12.74936121  7.23207269]
gsarsum= [11.37053593  7.66530071]
GNSDR: [-241.07931628   14.79797301]
GSIR: [31.90554109 15.45259847]
GSAR: [25.18484576  1.59437018]
i= 283 RMV_front30_right30a_M-titon_4_01.wav
gnsdrsum= [-262.25076901    9.95159801]
gsirsum= [12.8170509   7.26112049]
gsarsum= [11.41934975  7.64384866]
GNSDR: [-253.03400737   11.10839931]
GSIR: [11.64062484  6.4236554 ]
GSAR: [15.24310537  9.56099092]
i= 284 RMV_front30_left30a_M-fdps_1_01.wav
gnsdrsum= [-262.21831562    9.95567125]
gsirsum= [12.81290855  7.25817166]
gsarsum= [11.43281367  7.65059916]
GNSDR: [-265.79356473    9.54455504]
GSIR: [12.51800437  5.629616  ]
GSAR: [12.40589193  7.07392162]
i= 285 RMV_front30_M-khair_1_03.wav
gnsdrsum= [-262.23086035    9.95422874]
gsirsum= [12.8118738   7.25245743]
gsarsum= [11.43622798  7.64857573]
GNSDR: [-276.56886511    1.03125242]
GSIR: [ 19.22862633 -13.75639971]
GSAR: [4.26685779 4.25898331]
i= 286 RMV_front30_right30a_M-bug_4_03.wav
gnsdrsum= [-262.28099324    9.92302952]
gsirsum= [12.83431     7.17899989]
gsarsum= [11.41116026  7.63672401]
GNSDR: [-265.60241673    5.44422008]
GSIR: [9.57752462 3.76591221]
GSAR: [7.70095864 7.98666003]
i= 287 RMV_front30_left30a_M-titon_3_02.wav
gnsdrsum= [-262.29256614    9.90742391]
gsirsum= [12.82296231  7.1671076 ]
gsarsum= [11.39823272  7.6379433 ]
GNSDR: [-272.53386335    4.45971092]
GSIR: [10.78627254 -0.02635786]
GSAR: [6.67329684 6.46425813]
i= 288 RMV_front30_left30a_M-stool_4_02.wav
gnsdrsum= [-262.3281262     9.88850824]
gsirsum= [12.81589047  7.14213029]
gsarsum= [11.3818267   7.63386801]
GNSDR: [-259.73844347   12.23466009]
GSIR: [14.36765187  8.55676285]
GSAR: [14.23591495  6.91076098]
i= 289 RMV_front30_right30a_M-yifen_1_01.wav
gnsdrsum= [-262.31916536    9.89662641]
gsirsum= [12.82125989  7.14702521]
gsarsum= [11.39170243  7.6313659 ]
GNSDR: [-257.04214598    5.41267814]
GSIR: [15.21264749  1.32070019]
GSAR: [11.54125308 10.55400084]
i= 290 RMV_front50_M100_V80-khair_3_04.wav
gnsdrsum= [-262.30096874    9.88116452]
gsirsum= [12.82950605  7.12693444]
gsarsum= [11.39221813  7.64144396]
GNSDR: [-271.97992859    9.63105347]
GSIR: [ 9.11046379 12.65947467]
GSAR: [11.13974316  8.13881437]
i= 291 RMV_front30_left30a_M-bobon_4_06.wav
gnsdrsum= [-262.33422977    9.88030504]
gsirsum= [12.81672584  7.1459466 ]
gsarsum= [11.39135052  7.64315313]
GNSDR: [-267.70363539   11.09881382]
GSIR: [ 6.15395544 16.24614917]
GSAR: [10.79592216 11.04346477]
i= 292 RMV_front30_right30a_M-leon_8_01.wav
gnsdrsum= [-262.35261815    9.88447801]
gsirsum= [12.79390813  7.17711168]
gsarsum= [11.38931138  7.65479804]
GNSDR: [-237.72723816   20.4684168 ]
GSIR: [19.90630374 13.59823669]
GSAR: [22.5860129 11.2081923]
i= 293 RMV_front30_M-ariel_2_02.wav
gnsdrsum= [-262.26857248    9.92060067]
gsirsum= [12.81818252  7.19902678]
gsarsum= [11.42752538  7.66692566]
GNSDR: [-269.85980466    5.16829643]
GSIR: [16.78765862 -5.89016432]
GSAR: [11.16119859  7.16429333]
i= 294 RMV_front30_left30a_M-Ani_2_01.wav
gnsdrsum= [-262.294393      9.90443637]
gsirsum= [12.83168414  7.15450572]
gsarsum= [11.4266195   7.66521603]
GNSDR: [-275.1348515     5.28498141]
GSIR: [5.43785964 8.99454163]
GSAR: [ 7.61082964 11.74732841]
i= 295 RMV_front30_left30a_M-abjones_2_01.wav
gnsdrsum= [-262.33791998    9.8887772 ]
gsirsum= [12.80662033  7.16074313]
gsarsum= [11.41368462  7.6790537 ]
GNSDR: [-249.90093461   13.40978463]
GSIR: [11.64100433 10.74864853]
GSAR: [17.43937265 12.92327751]
i= 296 RMV_front30_M-amy_7_03.wav
gnsdrsum= [-262.29590314    9.9006725 ]
gsirsum= [12.80268244  7.17286444]
gsarsum= [11.43404168  7.69677067]
GNSDR: [-254.25749806   10.54121998]
GSIR: [21.31333918 -1.25159934]
GSAR: [16.16170971  6.14513068]
i= 297 RMV_front30_M-tammy_1_01.wav
gnsdrsum= [-262.2688378     9.90282922]
gsirsum= [12.83133785  7.14449924]
gsarsum= [11.44995975  7.69154629]
GNSDR: [-246.76914882   13.77252719]
GSIR: [15.13176239 10.1015185 ]
GSAR: [16.51366448  9.9894747 ]
i= 298 RMV_front30_M-leon_5_01.wav
gnsdrsum= [-262.21682542    9.91581478]
gsirsum= [12.83905739  7.15442212]
gsarsum= [11.46695205  7.69925746]
GNSDR: [-254.85611027   12.9767359 ]
GSIR: [11.55421753  9.66140485]
GSAR: [14.73300555  7.16216359]
i= 299 RMV_front30_right30a_M-geniusturtle_7_02.wav
gnsdrsum= [-262.19220764    9.92605198]
gsirsum= [12.83476027  7.16280668]
gsarsum= [11.4778753   7.69746116]
GNSDR: [-253.03922232   12.8425521 ]
GSIR: [ 8.77660015 15.79816371]
GSAR: [14.59499834 14.37034215]
i= 300 RMV_front30_M-amy_1_03.wav
gnsdrsum= [-262.16169769    9.93577365]
gsirsum= [12.82123307  7.1915912 ]
gsarsum= [11.48826571  7.7197041 ]
GNSDR: [-264.45999752    5.88374584]
GSIR: [11.60912037  0.78772546]
GSAR: [8.3079273 5.5193111]
i= 301 RMV_front30_right30a_M-stool_4_03.wav
gnsdrsum= [-262.16933324    9.92231176]
gsirsum= [12.81720612  7.1703159 ]
gsarsum= [11.4776998   7.71239382]
GNSDR: [-271.75061298    8.84055849]
GSIR: [ 6.5238461  12.38623854]
GSAR: [ 8.95949711 10.1402002 ]
i= 302 RMV_front30_M-fdps_4_02.wav
gnsdrsum= [-262.20105933    9.9187298 ]
gsirsum= [12.79636718  7.18758717]
gsarsum= [11.46936139  7.72043292]
GNSDR: [-254.03101583   11.18629038]
GSIR: [10.75952996 11.48705077]
GSAR: [13.46249398  9.45751674]
i= 303 RMV_front30_left30a_M-amy_4_02.wav
gnsdrsum= [-262.17409549    9.92291316]
gsirsum= [12.78964494  7.20177682]
gsarsum= [11.47593938  7.72616587]
GNSDR: [-284.65317585    4.0977584 ]
GSIR: [9.18723615 1.50565835]
GSAR: [5.82897137 7.20383985]
i= 304 RMV_front30_left30a_M-yifen_5_02.wav
gnsdrsum= [-262.24803984    9.90375147]
gsirsum= [12.77779491  7.18303958]
gsarsum= [11.45736383  7.72444769]
GNSDR: [-282.50226709   16.24861254]
GSIR: [16.97438563  8.6169132 ]
GSAR: [5.01171394 5.39823429]
i= 305 RMV_front30_left30a_M-annar_5_01.wav
gnsdrsum= [-262.31444714    9.92455429]
gsirsum= [12.79155423  7.18774081]
gsarsum= [11.43623055  7.71682076]
GNSDR: [-249.78490795   20.30589557]
GSIR: [20.87759332 15.775369  ]
GSAR: [23.78893951  9.22506238]
i= 306 RMV_front30_right30a_M-tammy_1_03.wav
gnsdrsum= [-262.27350093    9.95848025]
gsirsum= [12.81797919  7.21580495]
gsarsum= [11.47659888  7.72174965]
GNSDR: [-266.1010693    12.48296777]
GSIR: [ 4.65102406 18.48938783]
GSAR: [12.93456612 13.21042927]
i= 307 RMV_front30_M-amy_8_02.wav
gnsdrsum= [-262.28596858    9.96670333]
gsirsum= [12.79137673  7.25252672]
gsarsum= [11.48134796  7.73962809]
GNSDR: [-251.50828885   11.3193211 ]
GSIR: [18.93048612  3.82617839]
GSAR: [16.03176692  8.46057767]
i= 308 RMV_front30_left30a_M-khair_2_03.wav
gnsdrsum= [-262.25097612    9.97109495]
gsirsum= [12.8113089   7.24140221]
gsarsum= [11.49612205  7.74196883]
GNSDR: [-263.28081871    7.56025992]
GSIR: [16.99169679 -0.71253038]
GSAR: [13.08453201  6.56431496]
i= 309 RMV_front30_right30a_M-khair_5_01.wav
gnsdrsum= [-262.25430894    9.96329289]
gsirsum= [12.82483767  7.21566133]
gsarsum= [11.50126253  7.73815766]
GNSDR: [-252.23309025   17.05940944]
GSIR: [24.60943199  4.0211036 ]
GSAR: [18.53462857  2.37792667]
i= 310 RMV_front30_M-stool_5_02.wav
gnsdrsum= [-262.22198243    9.98618359]
gsirsum= [12.86285249  7.20535631]
gsarsum= [11.52395081  7.72086659]
GNSDR: [-253.58897175   11.13993822]
GSIR: [22.00996334  3.60743827]
GSAR: [15.3910882   2.62188743]
i= 311 RMV_front30_left30a_M-stool_5_04.wav
gnsdrsum= [-262.19422355    9.98989341]
gsirsum= [12.89226442  7.19378744]
gsarsum= [11.53638533  7.70447116]
GNSDR: [-249.34366295   14.7851826 ]
GSIR: [13.39510751 13.22962642]
GSAR: [16.81327716 10.41536958]
i= 312 RMV_front30_left30a_M-jmzen_5_03.wav
gnsdrsum= [-262.15303586   10.00526293]
gsirsum= [12.8938761   7.21313308]
gsarsum= [11.55329845  7.71315993]
GNSDR: [-246.3370626    12.15386844]
GSIR: [11.47810661  7.63637859]
GSAR: [16.58041075 10.9397861 ]
i= 313 RMV_front30_M-fdps_1_01.wav
gnsdrsum= [-262.10250559   10.01212748]
gsirsum= [12.88935287  7.2144853 ]
gsarsum= [11.56935951  7.72346864]
GNSDR: [-266.94908781   11.25278465]
GSIR: [24.8508838   0.41856532]
GSAR: [15.47420676 -0.30477992]
i= 314 RMV_front50_M100_V80-davidson_1_09.wav
gnsdrsum= [-262.11794057   10.01607862]
gsirsum= [12.92744692  7.19284224]
gsarsum= [11.58179533  7.69790097]
GNSDR: [-263.15982294   11.01129053]
GSIR: [12.27701305 10.2460519 ]
GSAR: [13.47669415  7.69687423]
i= 315 RMV_front30_M-davidson_5_02.wav
gnsdrsum= [-262.12124813   10.01923802]
gsirsum= [12.92538205  7.20253497]
gsarsum= [11.58781088  7.69789771]
GNSDR: [-275.7982901    10.50993088]
GSIR: [ 6.33231584 13.12128608]
GSAR: [ 5.29994228 10.2151533 ]
i= 316 RMV_front30_right30a_M-amy_11_03.wav
gnsdrsum= [-262.16452991   10.02079085]
gsirsum= [12.90451791  7.2212652 ]
gsarsum= [11.56791256  7.70586371]
GNSDR: [-256.35942747    7.59357104]
GSIR: [20.55516814 -1.76720126]
GSAR: [13.41632532  1.90093031]
i= 317 RMV_front30_right30a_M-Ani_3_04.wav
gnsdrsum= [-262.14621728   10.01313401]
gsirsum= [12.92865246  7.19291041]
gsarsum= [11.57374352  7.68755162]
GNSDR: [-261.22166185    9.6358268 ]
GSIR: [16.90287319  3.48376204]
GSAR: [11.90614206  5.01287351]
i= 318 RMV_front30_right30a_M-stool_2_02.wav
gnsdrsum= [-262.14330987   10.0119475 ]
gsirsum= [12.94115001  7.18124642]
gsarsum= [11.5747888   7.67914068]
GNSDR: [-265.89013875    8.11747727]
GSIR: [16.12068475  1.62237329]
GSAR: [11.23413643  6.82590835]
i= 319 RMV_front30_M-amy_6_04.wav
gnsdrsum= [-262.15505542   10.00600873]
gsirsum= [12.9511172   7.16382049]
gsarsum= [11.57372092  7.67646597]
GNSDR: [-255.07084034   11.64420068]
GSIR: [12.25474794  8.26990173]
GSAR: [15.07000356  8.57248929]
i= 320 RMV_front30_right30a_M-ariel_5_02.wav
gnsdrsum= [-262.13291725   10.01112808]
gsirsum= [12.94894105  7.16727699]
gsarsum= [11.5846468   7.67926605]
GNSDR: [-253.55802409   10.34139584]
GSIR: [11.43683083  6.34977656]
GSAR: [14.56264216  9.9032401 ]
i= 321 RMV_front30_left30a_M-fdps_3_01.wav
gnsdrsum= [-262.10620418   10.01215695]
gsirsum= [12.94423042  7.16473026]
gsarsum= [11.59392405  7.68619431]
GNSDR: [-248.60637749   11.29967545]
GSIR: [14.78743375  7.85950438]
GSAR: [16.19670157 10.31979328]
i= 322 RMV_front30_right30a_M-amy_7_03.wav
gnsdrsum= [-262.06427926   10.01615545]
gsirsum= [12.94995466  7.16688795]
gsarsum= [11.60821839  7.69437319]
GNSDR: [-262.44669403    9.77045438]
GSIR: [16.13908479  3.73139721]
GSAR: [9.83837093 4.35610026]
i= 323 RMV_front30_right30a_M-geniusturtle_6_05.wav
gnsdrsum= [-262.0654632    10.01539477]
gsirsum= [12.95982813  7.15625175]
gsarsum= [11.60273898  7.68403798]
GNSDR: [-265.41981203    9.74091446]
GSIR: [18.86795522  3.02947768]
GSAR: [9.2709948  3.05273617]
i= 324 RMV_front30_right30a_M-geniusturtle_2_08.wav
gnsdrsum= [-262.07581613   10.01454761]
gsirsum= [12.97806309  7.14351479]
gsarsum= [11.59554224  7.66974384]
GNSDR: [-273.47167624    7.16101387]
GSIR: [ 5.28416858 12.67960161]
GSAR: [ 2.45748984 11.89593395]
i= 325 RMV_front30_left30a_M-amy_9_01.wav
gnsdrsum= [-262.11088032   10.0057675 ]
gsirsum= [12.95438956  7.16054891]
gsarsum= [11.56742516  7.6827475 ]
GNSDR: [-268.4764865    15.30383415]
GSIR: [11.47127907 18.19232788]
GSAR: [12.90258043  9.27606377]
i= 326 RMV_front30_right30a_M-amy_12_02.wav
gnsdrsum= [-262.13040672   10.02201924]
gsirsum= [12.94984015  7.19438872]
gsarsum= [11.57152073  7.68763498]
GNSDR: [-263.98028718   10.17657076]
GSIR: [ 8.5635702  11.26913998]
GSAR: [12.43561049 10.55806473]
i= 327 RMV_front30_M-jmzen_2_02.wav
gnsdrsum= [-262.13606384   10.02249188]
gsirsum= [12.93642648  7.20684973]
gsarsum= [11.5741632   7.69641305]
GNSDR: [-259.51901523   11.53239684]
GSIR: [15.89604803  4.87793804]
GSAR: [14.04133218  3.95457832]
i= 328 RMV_front30_right30a_M-geniusturtle_8_03.wav
gnsdrsum= [-262.12808504   10.02709524]
gsirsum= [12.94544971  7.19974939]
gsarsum= [11.58168506  7.68500502]
GNSDR: [-271.22444044   15.32320186]
GSIR: [17.06595249  9.23606528]
GSAR: [7.33813845 2.32035746]
i= 329 RMV_front30_M-bug_5_03.wav
gnsdrsum= [-262.15573353   10.04319283]
gsirsum= [12.95797404  7.2059388 ]
gsarsum= [11.56878674  7.6686991 ]
GNSDR: [-251.27519625    9.92030122]
GSIR: [16.57784472  4.72263056]
GSAR: [14.28466065  6.93076466]
i= 330 RMV_front30_left30a_M-amy_15_01.wav
gnsdrsum= [-262.12276221   10.04282043]
gsirsum= [12.96894334  7.19841363]
gsarsum= [11.57701666  7.66646293]
GNSDR: [-255.84497375   12.2775796 ]
GSIR: [11.57622497  7.52438668]
GSAR: [15.27787858  8.55943992]
i= 331 RMV_front30_M-amy_15_02.wav
gnsdrsum= [-262.10379608   10.04957197]
gsirsum= [12.96473573  7.19939844]
gsarsum= [11.58819752  7.66916075]
GNSDR: [-226.4589982    21.14124827]
GSIR: [60.68252144 15.68702169]
GSAR: [41.36357222 13.03672223]
i= 332 RMV_front30_left30a_M-tammy_1_03.wav
gnsdrsum= [-261.99643223   10.08298064]
gsirsum= [13.108464    7.22496357]
gsarsum= [11.67788238  7.6853281 ]
GNSDR: [-257.32766126   15.54492012]
GSIR: [25.6530732  5.7476316]
GSAR: [10.41516405  3.27808252]
i= 333 RMV_front30_left30a_M-bug_3_03.wav
gnsdrsum= [-261.9824119    10.09938286]
gsirsum= [13.1461355   7.22052714]
gsarsum= [11.67409043  7.67209313]
GNSDR: [-264.72056222    6.39421589]
GSIR: [14.49080881  0.26429595]
GSAR: [9.07036882 5.19074654]
i= 334 RMV_front30_M-stool_4_02.wav
gnsdrsum= [-261.99060995   10.08828954]
gsirsum= [13.15016147  7.1997001 ]
gsarsum= [11.66629486  7.66466395]
GNSDR: [-247.50520969   12.04144205]
GSIR: [17.92252682  3.17253441]
GSAR: [16.73251752  7.69105475]
i= 335 RMV_front30_M-khair_2_03.wav
gnsdrsum= [-261.94736995   10.09411985]
gsirsum= [13.16440734  7.18767871]
gsarsum= [11.68141791  7.66474273]
GNSDR: [-251.5511387   14.2821336]
GSIR: [13.02190365 11.6689279 ]
GSAR: [16.98009466 11.86224308]
i= 336 RMV_front30_M-fdps_3_02.wav
gnsdrsum= [-261.91642879   10.10658417]
gsirsum= [13.16398322  7.20101576]
gsarsum= [11.69718778  7.67723529]
GNSDR: [-271.73617168    8.20379805]
GSIR: [15.24497609  3.46481701]
GSAR: [5.45624125 5.2166938 ]
i= 337 RMV_front30_M-bug_4_02.wav
gnsdrsum= [-261.94556749   10.10093793]
gsirsum= [13.17015827  7.18992912]
gsarsum= [11.67866865  7.66993398]
GNSDR: [-246.74495886   14.19186099]
GSIR: [15.03130848  6.75486561]
GSAR: [19.37784532 10.33089378]
i= 338 RMV_front30_M-yifen_2_02.wav
gnsdrsum= [-261.90059527   10.11304125]
gsirsum= [13.17566463  7.18864195]
gsarsum= [11.70144728  7.67780664]
GNSDR: [-255.3421412    11.08785734]
GSIR: [ 8.68397581 10.05330602]
GSAR: [14.3313595  11.49467369]
i= 339 RMV_front30_M-amy_7_02.wav
gnsdrsum= [-261.8812488    10.11591681]
gsirsum= [13.16241481  7.19709228]
gsarsum= [11.70920514  7.68906583]
GNSDR: [-250.54275624   13.68261615]
GSIR: [11.94592363 10.11192708]
GSAR: [16.25337751 10.03097924]
i= 340 RMV_front30_right30a_M-fdps_3_01.wav
gnsdrsum= [-261.84790029   10.1264071 ]
gsirsum= [13.1588369   7.20566533]
gsarsum= [11.72257035  7.69595381]
GNSDR: [-279.68486174   10.81979809]
GSIR: [ 7.00107939 14.94737739]
GSAR: [ 4.85174166 10.0907273 ]
i= 341 RMV_front30_M-amy_2_01.wav
gnsdrsum= [-261.9002081    10.12844051]
gsirsum= [13.14077896  7.22836829]
gsarsum= [11.70242129  7.70297661]
GNSDR: [-251.01375834   16.94855822]
GSIR: [19.14160166  8.27125756]
GSAR: [20.3728195   5.49582719]
i= 342 RMV_front30_right30a_M-titon_4_02.wav
gnsdrsum= [-261.86837638   10.14838237]
gsirsum= [13.15832522  7.23141768]
gsarsum= [11.72777333  7.69652296]
GNSDR: [-254.02706724   12.74871676]
GSIR: [14.40474238  8.7620157 ]
GSAR: [14.57949208  5.66643299]
i= 343 RMV_front30_left30a_M-Kenshin_2_01.wav
gnsdrsum= [-261.84551542   10.15596352]
gsirsum= [13.16195909  7.23588006]
gsarsum= [11.73608738  7.69060433]
GNSDR: [-251.00866955   11.47621299]
GSIR: [10.93461204  8.53333002]
GSAR: [14.95362308 10.30470159]
i= 344 RMV_front30_M-leon_4_03.wav
gnsdrsum= [-261.81401296   10.15980146]
gsirsum= [13.15548425  7.23965172]
gsarsum= [11.74544068  7.69820345]
GNSDR: [-250.73685037   16.62181569]
GSIR: [11.74097012 17.60615919]
GSAR: [18.03825105 14.99258421]
i= 345 RMV_front30_right30a_M-amy_1_01.wav
gnsdrsum= [-261.78190524   10.17853193]
gsirsum= [13.15138421  7.26969957]
gsarsum= [11.76368071  7.71934658]
GNSDR: [-276.52502529    2.5993336 ]
GSIR: [ 8.43225417 -0.35200442]
GSAR: [5.4985183  9.21194116]
i= 346 RMV_front30_left30a_M-annar_4_02.wav
gnsdrsum= [-261.82451541   10.15662674]
gsirsum= [13.1377451   7.24767152]
gsarsum= [11.74557331  7.72366044]
GNSDR: [-260.48536205    9.23488553]
GSIR: [19.07237856  0.1015031 ]
GSAR: [13.75739636  3.06754133]
i= 347 RMV_front30_left30a_M-geniusturtle_7_04.wav
gnsdrsum= [-261.82065618   10.15397042]
gsirsum= [13.15484779  7.22707738]
gsarsum= [11.75137107  7.71024223]
GNSDR: [-251.59880587   12.10250452]
GSIR: [14.57895646  5.71909693]
GSAR: [15.64275738  8.01011401]
i= 348 RMV_front30_left30a_M-ariel_4_01.wav
gnsdrsum= [-261.79128305   10.15956966]
gsirsum= [13.15894006  7.2227441 ]
gsarsum= [11.76255321  7.71110393]
GNSDR: [-252.77782617   15.38786764]
GSIR: [20.25039518  5.06918013]
GSAR: [17.73468936  3.64665178]
i= 349 RMV_front30_right30a_M-annar_2_02.wav
gnsdrsum= [-261.76545652   10.17455045]
gsirsum= [13.17925941  7.21657343]
gsarsum= [11.77966535  7.69945793]
GNSDR: [-244.81588463   13.21002577]
GSIR: [23.30238059  0.05029506]
GSAR: [16.74300625  2.9844322 ]
i= 350 RMV_front30_right30a_M-bug_2_02.wav
gnsdrsum= [-261.71702918   10.18322324]
gsirsum= [13.20818262  7.19609835]
gsarsum= [11.79384632  7.68598643]
GNSDR: [-255.41762645    8.33102344]
GSIR: [13.77637689  4.04874594]
GSAR: [12.20128031  7.25236139]
i= 351 RMV_front30_left30a_M-leon_3_02.wav
gnsdrsum= [-261.69908216   10.17794632]
gsirsum= [13.20980141  7.18713153]
gsarsum= [11.7950071   7.68475103]
GNSDR: [-267.4527215     7.74384382]
GSIR: [15.88848984 11.6096333 ]
GSAR: [16.15539937  7.85266293]
i= 352 RMV_front30_left30a_M-abjones_4_02.wav
gnsdrsum= [-261.71542773   10.17103125]
gsirsum= [13.21741132  7.19969546]
gsarsum= [11.80739458  7.68522805]
GNSDR: [-253.56614613   15.04632826]
GSIR: [14.69644365 11.38288277]
GSAR: [17.53854119  8.29037689]
i= 353 RMV_front30_left30a_M-Kenshin_4_05.wav
gnsdrsum= [-261.69234194   10.18484229]
gsirsum= [13.22160121  7.21154585]
gsarsum= [11.82363013  7.68694236]
GNSDR: [-260.14472012    9.85212883]
GSIR: [10.27776593  9.89573389]
GSAR: [12.35106811  8.4196573 ]
i= 354 RMV_front30_left30a_M-amy_4_03.wav
gnsdrsum= [-261.68797013   10.18390242]
gsirsum= [13.21328529  7.2191283 ]
gsarsum= [11.82512006  7.68901217]
GNSDR: [-256.59882291   10.75172446]
GSIR: [14.21516201  7.3791266 ]
GSAR: [13.48659725  5.18606124]
i= 355 RMV_front30_right30a_M-davidson_5_02.wav
gnsdrsum= [-261.6736345    10.18550192]
gsirsum= [13.21610748  7.219579  ]
gsarsum= [11.82980028  7.68196161]
GNSDR: [-254.21686228    9.20140877]
GSIR: [12.71905762  4.23971274]
GSAR: [11.25668749  4.46274013]
i= 356 RMV_front30_left30a_M-yifen_4_02.wav
gnsdrsum= [-261.65268851   10.18273762]
gsirsum= [13.21471127  7.21120859]
gsarsum= [11.82819041  7.67291885]
GNSDR: [-257.46226683   11.39039378]
GSIR: [11.507635    8.01508585]
GSAR: [14.07160443  7.3889133 ]
i= 357 RMV_front30_left30a_M-geniusturtle_7_02.wav
gnsdrsum= [-261.64095064   10.18612041]
gsirsum= [13.20992954  7.21346034]
gsarsum= [11.83447449  7.67212332]
GNSDR: [-275.88193053    3.2498831 ]
GSIR: [5.79044475 6.44111853]
GSAR: [ 4.44078501 11.14518998]
i= 358 RMV_front30_left30a_M-abjones_1_03.wav
gnsdrsum= [-261.68072991   10.16674544]
gsirsum= [13.18920473  7.21130296]
gsarsum= [11.81382172  7.68182462]
GNSDR: [-267.39417209   12.14325042]
GSIR: [ 5.82535991 17.97875305]
GSAR: [11.91885786 12.10800423]
i= 359 RMV_front30_M-amy_8_01.wav
gnsdrsum= [-261.69664479   10.17225103]
gsirsum= [13.16869262  7.24129586]
gsarsum= [11.8141143   7.69415381]
GNSDR: [-277.72364218    1.79090706]
GSIR: [13.27683691 -7.34989456]
GSAR: [3.73153977 8.36155817]
i= 360 RMV_front30_left30a_M-davidson_4_05.wav
gnsdrsum= [-261.74116423   10.14896952]
gsirsum= [13.16899302  7.20076478]
gsarsum= [11.79166271  7.69600771]
GNSDR: [-241.57285881   15.49588443]
GSIR: [20.19698627  8.51842403]
GSAR: [18.44825694  5.91189249]
i= 361 RMV_front30_M-stool_3_04.wav
gnsdrsum= [-261.68529635   10.16378092]
gsirsum= [13.18846115  7.2044148 ]
gsarsum= [11.81010203  7.69106556]
GNSDR: [-253.36664727   12.78815865]
GSIR: [14.62553913  7.56619911]
GSAR: [17.04604162 10.19217177]
i= 362 RMV_front30_left30a_M-fdps_1_03.wav
gnsdrsum= [-261.66231665   10.17103058]
gsirsum= [13.19243098  7.20541421]
gsarsum= [11.82456595  7.6979747 ]
GNSDR: [-267.66163318   11.10002918]
GSIR: [ 5.98435806 16.25198734]
GSAR: [11.53455362 10.97060483]
i= 363 RMV_front30_left30a_M-amy_8_01.wav
gnsdrsum= [-261.6788437   10.1735898]
gsirsum= [13.17257403  7.2303359 ]
gsarsum= [11.82376701  7.70699021]
GNSDR: [-253.75809388    9.38424851]
GSIR: [27.08191625 -0.75883073]
GSAR: [18.50922003 -0.64614054]
i= 364 RMV_front30_left30a_M-davidson_1_07.wav
gnsdrsum= [-261.65708339   10.17142128]
gsirsum= [13.21078651  7.20838764]
gsarsum= [11.84213364  7.68404205]
GNSDR: [-266.53065505    8.48734647]
GSIR: [ 7.20703477 11.09369825]
GSAR: [ 8.23872232 11.24663955]
i= 365 RMV_front30_M-amy_5_08.wav
gnsdrsum= [-261.67043565   10.16680738]
gsirsum= [13.19433787  7.21903232]
gsarsum= [11.83226128  7.69380259]
GNSDR: [-264.36887889    8.0163028 ]
GSIR: [10.53739485  4.92187847]
GSAR: [11.530662   8.2638827]
i= 366 RMV_front30_left30a_M-leon_3_01.wav
gnsdrsum= [-261.67780844   10.16093168]
gsirsum= [13.18707846  7.21275595]
gsarsum= [11.83143724  7.69536018]
GNSDR: [-274.92484805    4.77690039]
GSIR: [5.75555174 5.15808991]
GSAR: [4.48266682 7.08281337]
i= 367 RMV_front50_M100_V80-jmzen_1_08.wav
gnsdrsum= [-261.71390392   10.1462613 ]
gsirsum= [13.16682907  7.2071574 ]
gsarsum= [11.81141334  7.69369112]
GNSDR: [-246.45501424   11.23417922]
GSIR: [19.31539077  2.79348047]
GSAR: [16.07177251  3.07977164]
i= 368 RMV_front30_right30a_M-Ani_4_02.wav
gnsdrsum= [-261.67243954   10.1492176 ]
gsirsum= [13.18353712  7.19516371]
gsarsum= [11.82299041  7.68115329]
GNSDR: [-284.76011537   12.2110233 ]
GSIR: [ 2.69714038 17.87038436]
GSAR: [ 1.36594611 11.33646646]
i= 369 RMV_front30_M-amy_16_02.wav
gnsdrsum= [-261.73500777   10.15480515]
gsirsum= [13.1551187   7.22409385]
gsarsum= [11.79465153  7.69105929]
GNSDR: [-253.72879468    6.95639639]
GSIR: [11.96477199  2.82202395]
GSAR: [11.91822321  8.40817341]
i= 370 RMV_front30_M-khair_3_01.wav
gnsdrsum= [-261.71336936   10.1461608 ]
gsirsum= [13.15190155  7.21219636]
gsarsum= [11.79498551  7.69299744]
GNSDR: [-242.43766256   19.40992766]
GSIR: [20.21874448 12.74332131]
GSAR: [21.65026452 10.39984402]
i= 371 RMV_front30_left30a_M-ariel_2_03.wav
gnsdrsum= [-261.66141327   10.17113052]
gsirsum= [13.17094964  7.22710506]
gsarsum= [11.82154961  7.70029352]
GNSDR: [-261.68671119   10.54410449]
GSIR: [ 8.31004821 12.17429827]
GSAR: [12.34194114  9.9499099 ]
i= 372 RMV_front30_left30a_M-amy_6_08.wav
gnsdrsum= [-261.66148128   10.17213314]
gsirsum= [13.1578827   7.24040396]
gsarsum= [11.82294851  7.70634088]
GNSDR: [-266.71891881    2.25909248]
GSIR: [11.84981461 -3.81985456]
GSAR: [ 5.97334016 10.32121541]
i= 373 RMV_front30_right30a_M-khair_5_03.wav
gnsdrsum= [-261.67504009   10.15091855]
gsirsum= [13.15437582  7.2107518 ]
gsarsum= [11.80726591  7.71335126]
GNSDR: [-264.0130975     6.54049474]
GSIR: [9.8438644  4.82502823]
GSAR: [9.07227387 7.3107918 ]
i= 374 RMV_front30_right30a_M-abjones_5_01.wav
gnsdrsum= [-261.68129158   10.14126501]
gsirsum= [13.14552418  7.20437286]
gsarsum= [11.7999531  7.7122749]
GNSDR: [-260.48221061   11.54318521]
GSIR: [18.38711979  1.4239726 ]
GSAR: [14.96235958  5.46962608]
i= 375 RMV_front30_M-stool_5_01.wav
gnsdrsum= [-261.67809403   10.14500347]
gsirsum= [13.15950177  7.18895845]
gsarsum= [11.80838618  7.7062945 ]
GNSDR: [-269.02558496    3.43558572]
GSIR: [10.01590849  2.87532727]
GSAR: [ 6.85984978 11.26720178]
i= 376 RMV_front30_left30a_M-heycat_3_01.wav
gnsdrsum= [-261.69763523   10.12715927]
gsirsum= [13.15114115  7.17748603]
gsarsum= [11.79522518  7.715765  ]
GNSDR: [-253.45166671    9.61651369]
GSIR: [8.89683699 9.23839178]
GSAR: [12.95308457  9.07035665]
i= 377 RMV_front30_M-amy_4_01.wav
gnsdrsum= [-261.67576264   10.12580477]
gsirsum= [13.13985653  7.18295263]
gsarsum= [11.79829643  7.71935808]
GNSDR: [-276.0546043     6.13244658]
GSIR: [8.76462654 6.56500163]
GSAR: [8.13191039 8.49372886]
i= 378 RMV_front30_M-abjones_3_03.wav
gnsdrsum= [-261.7138019    10.11524033]
gsirsum= [13.12828184  7.18131783]
gsarsum= [11.78859699  7.72140668]
GNSDR: [-263.51168626   10.4478649 ]
GSIR: [ 7.72084322 13.00137951]
GSAR: [12.63912214 10.03421367]
i= 379 RMV_front30_left30a_M-amy_10_02.wav
gnsdrsum= [-261.71854566   10.11611797]
gsirsum= [13.11401419  7.1966742 ]
gsarsum= [11.79084112  7.72750908]
GNSDR: [-250.35468418   12.23105158]
GSIR: [14.49404638 10.2548983 ]
GSAR: [15.10677687  9.08832642]
i= 380 RMV_front30_M-titon_1_02.wav
gnsdrsum= [-261.68864076   10.12168359]
gsirsum= [13.11764586  7.20472216]
gsarsum= [11.79956727  7.73109017]
GNSDR: [-261.91734645   12.06436319]
GSIR: [ 9.36109512 12.54622771]
GSAR: [14.15757229  8.68099558]
i= 381 RMV_front30_right30a_M-jmzen_3_02.wav
gnsdrsum= [-261.68924104   10.12678248]
gsirsum= [13.10778614  7.21874186]
gsarsum= [11.80575626  7.73358336]
GNSDR: [-275.90038833   10.49930003]
GSIR: [ 6.94462836 11.87655768]
GSAR: [7.64059993 8.70275012]
i= 382 RMV_front30_M-fdps_5_02.wav
gnsdrsum= [-261.72644299   10.12775766]
gsirsum= [13.09165222  7.23093509]
gsarsum= [11.79485271  7.73612045]
GNSDR: [-255.90910474   10.04522044]
GSIR: [13.63744139  4.75325995]
GSAR: [14.78598891  9.15846191]
i= 383 RMV_front30_M-khair_6_01.wav
gnsdrsum= [-261.71125412   10.12754216]
gsirsum= [13.09307726  7.22446596]
gsarsum= [11.80266246  7.73983414]
GNSDR: [-260.11728994   10.25180915]
GSIR: [12.49460435  8.96689279]
GSAR: [13.39633047  5.70927269]
i= 384 RMV_front30_right30a_M-ariel_4_02.wav
gnsdrsum= [-261.70710317   10.12786577]
gsirsum= [13.09151874  7.22900353]
gsarsum= [11.80681264  7.73454622]
GNSDR: [-262.02373043    8.59630234]
GSIR: [8.77817112 8.75569477]
GSAR: [9.58401944 7.80622722]
i= 385 RMV_front30_right30a_M-annar_4_07.wav
gnsdrsum= [-261.70792558   10.12388768]
gsirsum= [13.08031524  7.23296897]
gsarsum= [11.80103915  7.7347324 ]
GNSDR: [-247.608214     13.75513931]
GSIR: [18.07333503 10.47344325]
GSAR: [17.91249248  7.35089587]
i= 386 RMV_front30_left30a_M-Kenshin_1_01.wav
gnsdrsum= [-261.67139783   10.13329507]
gsirsum= [13.09325052  7.24136398]
gsarsum= [11.81687193  7.733738  ]
GNSDR: [-268.78240277    6.28595261]
GSIR: [7.44732204 7.4315625 ]
GSAR: [ 8.81878973 10.49045894]
i= 387 RMV_front30_right30a_M-abjones_2_01.wav
gnsdrsum= [-261.68977252   10.12335362]
gsirsum= [13.07866156  7.24185545]
gsarsum= [11.80912495  7.74086131]
GNSDR: [-268.85283699    3.40476639]
GSIR: [12.22042906 -4.12076399]
GSAR: [5.59839476 5.82401803]
i= 388 RMV_front50_M100_V80-bobon_1_09.wav
gnsdrsum= [-261.70823403   10.10603767]
gsirsum= [13.07644962  7.21257034]
gsarsum= [11.79311791  7.735921  ]
GNSDR: [-278.80359028   10.90269171]
GSIR: [ 4.41081877 15.90464239]
GSAR: [ 1.48420576 12.098797  ]
i= 389 RMV_front30_M-amy_16_04.wav
gnsdrsum= [-261.75218096   10.10808562]
gsirsum= [13.05417293  7.234915  ]
gsarsum= [11.76661685  7.74713662]
GNSDR: [-257.20319371   10.84969938]
GSIR: [11.14319255  8.27778877]
GSAR: [13.50346959  7.83290288]
i= 390 RMV_front30_left30a_M-ariel_4_02.wav
gnsdrsum= [-261.74051689   10.1099872 ]
gsirsum= [13.04927298  7.23758904]
gsarsum= [11.77107032  7.74735653]
GNSDR: [-251.15870869    9.15156872]
GSIR: [14.18700548  3.13914721]
GSAR: [13.86106346  8.32967569]
i= 391 RMV_front30_M-heycat_4_02.wav
gnsdrsum= [-261.71345344   10.107536  ]
gsirsum= [13.05218279  7.22710709]
gsarsum= [11.77641557  7.74884584]
GNSDR: [-261.02534721   12.27506372]
GSIR: [14.1176539   8.20983075]
GSAR: [11.07834287  5.10648027]
i= 392 RMV_front30_M-annar_3_01.wav
gnsdrsum= [-261.71169807   10.11306541]
gsirsum= [13.05490082  7.22961404]
gsarsum= [11.77463478  7.74210511]
GNSDR: [-263.13080616   11.95797946]
GSIR: [10.77336704 13.3965087 ]
GSAR: [13.62919571  9.09411785]
i= 393 RMV_front30_left30a_M-leon_1_02.wav
gnsdrsum= [-261.71530903   10.11775984]
gsirsum= [13.0490954   7.24530588]
gsarsum= [11.77935376  7.74554534]
GNSDR: [-269.2226972     8.65122825]
GSIR: [11.21392598 11.0769419 ]
GSAR: [ 5.77866518 11.01801355]
i= 394 RMV_front30_right30a_M-amy_9_02.wav
gnsdrsum= [-261.73436331   10.11403768]
gsirsum= [13.0444376   7.25503085]
gsarsum= [11.76412359  7.7538511 ]
GNSDR: [-248.97065595   14.83174485]
GSIR: [17.10624548  9.29556722]
GSAR: [16.39378337  6.20479253]
i= 395 RMV_front30_right30a_M-ariel_1_02.wav
gnsdrsum= [-261.70205013   10.12598125]
gsirsum= [13.05472066  7.26019676]
gsarsum= [11.77584424  7.74992943]
GNSDR: [-263.5303207    8.2334556]
GSIR: [10.59880776  6.2832378 ]
GSAR: [9.83452746 6.29073481]
i= 396 RMV_front30_right30a_M-titon_3_02.wav
gnsdrsum= [-261.70666698   10.12120214]
gsirsum= [13.04851886  7.25772969]
gsarsum= [11.77094193  7.7462446 ]
GNSDR: [-281.01325743    6.37298361]
GSIR: [12.9632451   3.49516037]
GSAR: [0.8535431  4.95216607]
i= 397 RMV_front30_left30a_M-bobon_5_02.wav
gnsdrsum= [-261.75529819   10.11176078]
gsirsum= [13.04830407  7.24825219]
gsarsum= [11.74344218  7.73920662]
GNSDR: [-264.49786093    4.91917728]
GSIR: [9.78685892 2.52785247]
GSAR: [10.01367043 10.71711981]
i= 398 RMV_front30_left30a_M-heycat_3_02.wav
gnsdrsum= [-261.76218905   10.09871409]
gsirsum= [13.04010948  7.23639189]
gsarsum= [11.73909602  7.74668881]
GNSDR: [-274.73387952    9.66181652]
GSIR: [13.93564559  6.57255148]
GSAR: [8.66839828 5.16791883]
i= 399 RMV_front50_M100_V80-bobon_1_07.wav
gnsdrsum= [-261.79469955   10.09761911]
gsirsum= [13.04235393  7.23472813]
gsarsum= [11.73140004  7.74022573]
GNSDR: [-275.0254378    10.76862536]
GSIR: [ 3.56689042 14.5059979 ]
GSAR: [ 4.14151281 11.18844023]
i= 400 RMV_front30_right30a_M-amy_2_02.wav
gnsdrsum= [-261.8277764    10.09929663]
gsirsum= [13.01866527  7.2529063 ]
gsarsum= [11.71242532  7.74884627]
GNSDR: [-271.64056587    9.7255705 ]
GSIR: [14.94152627  4.83224612]
GSAR: [10.25817923  5.37210218]
i= 401 RMV_front50_M100_V80-geniusturtle_1_05.wav
gnsdrsum= [-261.85224719   10.09836464]
gsirsum= [13.02346044  7.24686974]
gsarsum= [11.70879877  7.74291922]
GNSDR: [-271.63136765    6.42867243]
GSIR: [11.70419936  6.62455702]
GSAR: [7.8277852  7.52106356]
i= 402 RMV_front30_M-titon_3_03.wav
gnsdrsum= [-261.87657336   10.08923605]
gsirsum= [13.02017869  7.2453217 ]
gsarsum= [11.69914451  7.74236734]
GNSDR: [-268.31332341    7.98268378]
GSIR: [12.09025308  6.40989723]
GSAR: [10.69965652  8.09428053]
i= 403 RMV_front30_M-abjones_4_01.wav
gnsdrsum= [-261.89254545   10.08400888]
gsirsum= [13.01787119  7.24324869]
gsarsum= [11.69666439  7.74324058]
GNSDR: [-237.73085679   24.24007853]
GSIR: [21.58510022 19.06038084]
GSAR: [25.47689153 12.10896446]
i= 404 RMV_front30_M-ariel_2_01.wav
gnsdrsum= [-261.83273929   10.11904865]
gsirsum= [13.0390772   7.27249901]
gsarsum= [11.73077386  7.75404682]
GNSDR: [-281.85588448    7.29909341]
GSIR: [13.09675414  3.25414652]
GSAR: [0.71809954 3.02697735]
i= 405 RMV_front30_left30a_M-Ani_1_02.wav
gnsdrsum= [-261.88217915   10.1120858 ]
gsirsum= [13.03921961  7.26257716]
gsarsum= [11.70358208  7.74237505]
GNSDR: [-254.891997     12.09919262]
GSIR: [13.31978248  6.85370126]
GSAR: [14.14669416  5.77400724]
i= 406 RMV_front30_M-annar_1_03.wav
gnsdrsum= [-261.86496195   10.11698015]
gsirsum= [13.03991065  7.26157007]
gsarsum= [11.70959959  7.73752685]
GNSDR: [-255.28925404    9.33999108]
GSIR: [15.69206376  3.46866484]
GSAR: [14.03332987  6.9982099 ]
i= 407 RMV_front30_left30a_M-khair_2_04.wav
gnsdrsum= [-261.84880542   10.11507109]
gsirsum= [13.046427   7.2522509]
gsarsum= [11.715309    7.73571035]
GNSDR: [-271.82987085    9.1347916 ]
GSIR: [ 6.44174511 13.30053631]
GSAR: [ 7.66759596 10.50550549]
i= 408 RMV_front30_right30a_M-abjones_1_04.wav
gnsdrsum= [-261.87326882   10.11266844]
gsirsum= [13.03023905  7.26707512]
gsarsum= [11.70538814  7.74249906]
GNSDR: [-259.18862535   11.23310297]
GSIR: [12.74642239 11.80676296]
GSAR: [13.29701733 10.12980112]
i= 409 RMV_front30_left30a_M-titon_1_02.wav
gnsdrsum= [-261.8667049    10.11540789]
gsirsum= [13.02954513  7.27817461]
gsarsum= [11.70927965  7.74833599]
GNSDR: [-276.03062514    5.03702024]
GSIR: [10.32299823 -0.68661253]
GSAR: [6.82167226 5.58375497]
i= 410 RMV_front30_left30a_M-yifen_5_01.wav
gnsdrsum= [-261.90125105   10.10302158]
gsirsum= [13.02294379  7.2587483 ]
gsarsum= [11.69735866  7.74305652]
GNSDR: [-244.86267631   19.16824587]
GSIR: [19.78703366 13.19663242]
GSAR: [21.33926963 10.75181397]
i= 411 RMV_front30_left30a_M-ariel_2_02.wav
gnsdrsum= [-261.85979466   10.12507809]
gsirsum= [13.03940143  7.2731957 ]
gsarsum= [11.7208183  7.7503771]
GNSDR: [-256.80593183   10.10313565]
GSIR: [16.67002368  2.10123459]
GSAR: [11.08107513  3.25044697]
i= 412 RMV_front30_M-annar_3_02.wav
gnsdrsum= [-261.847528     10.12502483]
gsirsum= [13.04821362  7.2606424 ]
gsarsum= [11.71926552  7.73945494]
GNSDR: [-265.55036819    4.56009563]
GSIR: [13.85495307 -2.90745046]
GSAR: [5.35457804 3.7453167 ]
i= 413 RMV_front30_right30a_M-davidson_2_06.wav
gnsdrsum= [-261.85649372   10.11155042]
gsirsum= [13.05016699  7.23602232]
gsarsum= [11.70385466  7.7297839 ]
GNSDR: [-282.42865224    3.64482881]
GSIR: [8.14649438 3.02692629]
GSAR: [ 9.1640652  12.40222451]
i= 414 RMV_front30_M-khair_1_01.wav
gnsdrsum= [-261.90618492   10.09593032]
gsirsum= [13.03832237  7.22585542]
gsarsum= [11.6977199   7.74106999]
GNSDR: [-260.4166366    14.29433298]
GSIR: [15.56542012 10.86261105]
GSAR: [9.90625385 5.58176734]
i= 415 RMV_front30_M-geniusturtle_4_01.wav
gnsdrsum= [-261.90259565   10.10604696]
gsirsum= [13.04441176  7.23461869]
gsarsum= [11.69340311  7.73586685]
GNSDR: [-255.67951414   10.02393615]
GSIR: [12.68656541  9.26876243]
GSAR: [13.03367814  8.79147013]
i= 416 RMV_front30_right30a_M-titon_2_02.wav
gnsdrsum= [-261.88763632   10.10584957]
gsirsum= [13.04355155  7.23950846]
gsarsum= [11.69662493  7.73840436]
GNSDR: [-265.24438593    5.53564947]
GSIR: [9.78079727 3.01423112]
GSAR: [8.80493949 9.05378401]
i= 417 RMV_front30_left30a_M-Kenshin_3_03.wav
gnsdrsum= [-261.89568608   10.09488986]
gsirsum= [13.0357272  7.2293759]
gsarsum= [11.68969043  7.74155874]
GNSDR: [-259.77844426    6.45605945]
GSIR: [12.41892322  1.49815793]
GSAR: [12.21778274  9.16382719]
i= 418 RMV_front30_left30a_M-heycat_4_01.wav
gnsdrsum= [-261.89062091   10.08618453]
gsirsum= [13.03425159  7.21566485]
gsarsum= [11.69095381  7.7449613 ]
GNSDR: [-269.36867015    5.61260889]
GSIR: [8.67130118 5.71803495]
GSAR: [ 8.87067903 10.43299436]
i= 419 RMV_front30_right30a_M-abjones_2_02.wav
gnsdrsum= [-261.90846828   10.07550773]
gsirsum= [13.02383882  7.21209055]
gsarsum= [11.68422284  7.75137665]
GNSDR: [-258.2465941     8.06185651]
GSIR: [14.29982437  2.22699989]
GSAR: [12.72318992  6.89345678]
i= 420 RMV_front30_M-khair_5_02.wav
gnsdrsum= [-261.89974953   10.07071333]
gsirsum= [13.02687688  7.20022129]
gsarsum= [11.68669657  7.74933399]
GNSDR: [-257.53871529   11.14719687]
GSIR: [17.29362884  3.2935953 ]
GSAR: [14.59813734  5.84560254]
i= 421 RMV_front30_left30a_M-bug_2_01.wav
gnsdrsum= [-261.88939078   10.07327029]
gsirsum= [13.03701169  7.19094189]
gsarsum= [11.69361211  7.74481206]
GNSDR: [-270.67369981   10.07265035]
GSIR: [15.11317442  5.76133758]
GSAR: [8.382104   4.16044253]
i= 422 RMV_front50_M100_V80-bobon_1_06.wav
gnsdrsum= [-261.91020668   10.07326882]
gsirsum= [13.0419315  7.1875542]
gsarsum= [11.68576493  7.73631829]
GNSDR: [-268.48377225    8.61162738]
GSIR: [10.13316192  8.45323582]
GSAR: [10.78094287  9.05349856]
i= 423 RMV_front50_M100_V80-stool_2_01.wav
gnsdrsum= [-261.92574702   10.06981341]
gsirsum= [13.03505498  7.19054636]
gsarsum= [11.68362588  7.7394322 ]
GNSDR: [-257.79819563   16.41725569]
GSIR: [21.38258576  6.66290264]
GSAR: [18.55736547  2.45961422]
i= 424 RMV_front30_right30a_M-annar_5_03.wav
gnsdrsum= [-261.91601223   10.08478379]
gsirsum= [13.05474255  7.18930192]
gsarsum= [11.69983753  7.72697979]
GNSDR: [-245.85343325   14.81666457]
GSIR: [16.94001224  8.4708877 ]
GSAR: [16.80596029  6.37759611]
i= 425 RMV_front30_left30a_M-Kenshin_5_01.wav
gnsdrsum= [-261.87821793   10.09591763]
gsirsum= [13.06388436  7.19231741]
gsarsum= [11.71185193  7.72380477]
GNSDR: [-257.73855431    9.72729498]
GSIR: [17.15877941  4.09782179]
GSAR: [12.54407087  5.44967609]
i= 426 RMV_front30_M-stool_2_02.wav
gnsdrsum= [-261.86850041   10.09505232]
gsirsum= [13.07349679  7.18505334]
gsarsum= [11.7138055   7.71846644]
GNSDR: [-246.41073343   12.45747491]
GSIR: [18.89978195  6.25523018]
GSAR: [17.04884487  5.0338472 ]
i= 427 RMV_front30_right30a_M-amy_15_01.wav
gnsdrsum= [-261.83229955   10.10058492]
gsirsum= [13.08714149  7.18287577]
gsarsum= [11.72629974  7.71217928]
GNSDR: [-273.50494617    5.16170776]
GSIR: [14.83872338 -4.50511263]
GSAR: [3.23229687 2.90620846]
i= 428 RMV_front30_left30a_M-bug_4_01.wav
gnsdrsum= [-261.85957209   10.08904549]
gsirsum= [13.09123397  7.15556738]
gsarsum= [11.70645393  7.70095038]
GNSDR: [-257.38481884   11.30432379]
GSIR: [16.27281173  4.81547077]
GSAR: [14.09080475  4.71222898]
i= 429 RMV_front50_M100_V80-bug_1_08.wav
gnsdrsum= [-261.84914143   10.09187831]
gsirsum= [13.09865023  7.15011261]
gsarsum= [11.71201186  7.69398366]
GNSDR: [-278.67747235    7.36969619]
GSIR: [18.57226729  3.45787096]
GSAR: [5.3947209  6.85435499]
i= 430 RMV_front30_right30a_M-davidson_4_02.wav
gnsdrsum= [-261.88827708   10.08554765]
gsirsum= [13.11137958  7.141526  ]
gsarsum= [11.69732049  7.69203103]
GNSDR: [-253.51756745   15.6465264 ]
GSIR: [10.77186365 16.21251924]
GSAR: [16.94721018 10.57165266]
i= 431 RMV_front30_M-amy_10_01.wav
gnsdrsum= [-261.86885548   10.09845015]
gsirsum= [13.10595147  7.16257239]
gsarsum= [11.70950121  7.69871229]
GNSDR: [-259.55887177    9.85177056]
GSIR: [11.02333856  8.28093294]
GSAR: [13.65524642 11.27622639]
i= 432 RMV_front30_left30a_M-leon_2_02.wav
gnsdrsum= [-261.86350829   10.09787914]
gsirsum= [13.1011306   7.16516119]
gsarsum= [11.71400525  7.70699357]
GNSDR: [-267.33712535    6.1028402 ]
GSIR: [10.74087664  4.31641547]
GSAR: [9.07053474 8.66737026]
i= 433 RMV_front30_left30a_M-stool_2_01.wav
gnsdrsum= [-261.87614944   10.08865272]
gsirsum= [13.09567967  7.1585821 ]
gsarsum= [11.70790023  7.70921153]
GNSDR: [-267.78266251    6.46475142]
GSIR: [14.15454669  1.80321836]
GSAR: [11.30489548  8.32222199]
i= 434 RMV_front30_M-khair_5_01.wav
gnsdrsum= [-261.88975892   10.08030271]
gsirsum= [13.09811945  7.14624255]
gsarsum= [11.70697165  7.710624  ]
GNSDR: [-242.1567949    16.85827059]
GSIR: [14.69757632 13.87605289]
GSAR: [19.53057639 10.24446672]
i= 435 RMV_front30_left30a_M-jmzen_5_02.wav
gnsdrsum= [-261.84439578   10.09588425]
gsirsum= [13.10179637  7.16171338]
gsarsum= [11.72495695  7.71644893]
GNSDR: [-262.72140529    8.86041057]
GSIR: [15.57252109  3.76497273]
GSAR: [12.23864145  4.0021135 ]
i= 436 RMV_front30_left30a_M-geniusturtle_8_02.wav
gnsdrsum= [-261.84640727   10.09305059]
gsirsum= [13.10746317  7.15392269]
gsarsum= [11.72613512  7.70792981]
GNSDR: [-268.87692222    6.46540129]
GSIR: [ 5.74492882 10.69230782]
GSAR: [ 5.428001   10.63431359]
i= 437 RMV_front30_left30a_M-fdps_4_01.wav
gnsdrsum= [-261.86249541   10.08474934]
gsirsum= [13.09061526  7.16201968]
gsarsum= [11.71172292  7.71462634]
GNSDR: [-248.22772968   13.35531605]
GSIR: [21.32009719  1.15388383]
GSAR: [17.31825748  1.85441546]
i= 438 RMV_front30_right30a_M-annar_1_02.wav
gnsdrsum= [-261.83136581   10.09221638]
gsirsum= [13.10940403  7.14830248]
gsarsum= [11.72452322  7.70124686]
GNSDR: [-255.08441586   12.09685049]
GSIR: [15.09444202 12.98566347]
GSAR: [15.8263401   7.31577689]
i= 439 RMV_front30_left30a_M-heycat_1_02.wav
gnsdrsum= [-261.8159969    10.09678275]
gsirsum= [13.11392576  7.16159943]
gsarsum= [11.73386677  7.7003688 ]
GNSDR: [-266.72076272    6.74290095]
GSIR: [13.3281069   1.11038075]
GSAR: [8.77493394 6.08440119]
i= 440 RMV_front50_M100_V80-bug_1_10.wav
gnsdrsum= [-261.82714409   10.08916029]
gsirsum= [13.11441254  7.14784666]
gsarsum= [11.72714192  7.69669614]
GNSDR: [-256.99518882    9.74576086]
GSIR: [16.50165157  3.15886511]
GSAR: [13.78145603  6.10204757]
i= 441 RMV_front30_left30a_M-davidson_3_13.wav
gnsdrsum= [-261.81618728   10.08838161]
gsirsum= [13.12209335  7.13880135]
gsarsum= [11.73180023  7.69308016]
GNSDR: [-268.52114587    6.9982659 ]
GSIR: [11.32139849  3.62918911]
GSAR: [10.33880072  6.34640848]
i= 442 RMV_front50_M100_V80-jmzen_1_04.wav
gnsdrsum= [-261.83135687   10.0813904 ]
gsirsum= [13.11801938  7.13086105]
gsarsum= [11.72864865  7.69003339]
GNSDR: [-250.8605344    12.17599697]
GSIR: [17.11598123  4.09427854]
GSAR: [17.12446549  8.55044736]
i= 443 RMV_front30_left30a_M-yifen_2_01.wav
gnsdrsum= [-261.80659203   10.08611863]
gsirsum= [13.12704412  7.12400646]
gsarsum= [11.74082882  7.69197564]
GNSDR: [-261.00519255    7.17478495]
GSIR: [11.8870037   8.17823552]
GSAR: [ 8.87151015 11.30538142]
i= 444 RMV_front30_M-titon_2_02.wav
gnsdrsum= [-261.80478708   10.07956157]
gsirsum= [13.12425124  7.12638085]
gsarsum= [11.73436639  7.70011394]
GNSDR: [-252.5761851     9.39117646]
GSIR: [19.5362457   0.14030796]
GSAR: [15.87749076  8.20667201]
i= 445 RMV_front50_M100_V80-khair_2_01.wav
gnsdrsum= [-261.78404865   10.07801464]
gsirsum= [13.13866022  7.11068181]
gsarsum= [11.74367679  7.70125227]
GNSDR: [-281.89050529    8.55159433]
GSIR: [10.59018896  5.57923531]
GSAR: [0.28148262 4.4274843 ]
i= 446 RMV_front30_right30a_M-bobon_5_02.wav
gnsdrsum= [-261.82913039   10.07459217]
gsirsum= [13.13294616  7.10724807]
gsarsum= [11.7179768   7.69391198]
GNSDR: [-260.87088001   10.88462381]
GSIR: [ 8.89910145 12.99504817]
GSAR: [12.79018978 12.11514398]
i= 447 RMV_front30_M-jmzen_4_04.wav
gnsdrsum= [-261.82698665   10.07640432]
gsirsum= [13.12347447  7.12041989]
gsarsum= [11.72037549  7.70380288]
GNSDR: [-264.80500825    8.43953356]
GSIR: [13.00144076  2.61176256]
GSAR: [10.49114658  4.02578915]
i= 448 RMV_front30_M-yifen_1_07.wav
gnsdrsum= [-261.83363402   10.07275059]
gsirsum= [13.12320207  7.11035592]
gsarsum= [11.71763167  7.69559303]
GNSDR: [-263.68324078    9.37919832]
GSIR: [ 7.45984857 10.97628364]
GSAR: [11.02671803 10.33449746]
i= 449 RMV_front30_M-heycat_3_04.wav
gnsdrsum= [-261.83775341   10.07120593]
gsirsum= [13.11058881  7.118966  ]
gsarsum= [11.71609289  7.70147032]
GNSDR: [-258.50338751   13.17840612]
GSIR: [18.68573774  6.65712987]
GSAR: [15.33631805  5.4091597 ]
i= 450 RMV_front30_right30a_M-tammy_1_01.wav
gnsdrsum= [-261.83034371   10.07811082]
gsirsum= [13.12297803  7.1179397 ]
gsarsum= [11.72413783  7.6963763 ]
GNSDR: [-258.82287801    4.78621923]
GSIR: [7.61191414 5.70535741]
GSAR: [ 7.30790571 11.3578985 ]
i= 451 RMV_front30_right30a_M-amy_5_03.wav
gnsdrsum= [-261.82367527   10.06637714]
gsirsum= [13.11075838  7.11480759]
gsarsum= [11.71434574  7.70449497]
GNSDR: [-245.66941968   13.07059561]
GSIR: [12.54847293 10.99665556]
GSAR: [15.71834172 10.97489455]
i= 452 RMV_front30_right30a_M-leon_2_01.wav
gnsdrsum= [-261.78793577   10.07302364]
gsirsum= [13.10951438  7.12339575]
gsarsum= [11.72320414  7.71173037]
GNSDR: [-250.50958042   10.06875726]
GSIR: [16.65762654  2.42477779]
GSAR: [14.65269423  6.2373356 ]
i= 453 RMV_front30_right30a_M-heycat_4_02.wav
gnsdrsum= [-261.76303874   10.07301422]
gsirsum= [13.11734686  7.11302352]
gsarsum= [11.72967101  7.70847564]
GNSDR: [-272.02550941    4.14001698]
GSIR: [9.62506131 1.43660367]
GSAR: [6.73924356 8.49229403]
i= 454 RMV_front30_left30a_M-jmzen_2_03.wav
gnsdrsum= [-261.7856433    10.05994594]
gsirsum= [13.1096546  7.1005204]
gsarsum= [11.71867888  7.71020211]
GNSDR: [-245.77296404   15.82505246]
GSIR: [18.14806471  8.47215915]
GSAR: [17.68698991  5.46338009]
i= 455 RMV_front30_right30a_M-Kenshin_1_01.wav
gnsdrsum= [-261.7504506    10.07261651]
gsirsum= [13.12072803  7.10353499]
gsarsum= [11.73179604  7.70526404]
GNSDR: [-259.85667446    8.6619408 ]
GSIR: [11.55427614  6.01717334]
GSAR: [10.79673371  6.61538964]
i= 456 RMV_front30_right30a_M-heycat_2_02.wav
gnsdrsum= [-261.74629758   10.06952292]
gsirsum= [13.11729283  7.10115261]
gsarsum= [11.72974547  7.70287396]
GNSDR: [-255.53780438   10.53362176]
GSIR: [16.06637113  4.41433067]
GSAR: [15.60801121  8.14246664]
i= 457 RMV_front30_left30a_M-yifen_2_03.wav
gnsdrsum= [-261.73271226   10.07053845]
gsirsum= [13.12374595  7.09527335]
gsarsum= [11.73823183  7.70383587]
GNSDR: [-262.85596638    4.25198799]
GSIR: [15.00205244 -0.33797266]
GSAR: [11.49917638 11.39818522]
i= 458 RMV_front50_M100_V80-khair_3_05.wav
gnsdrsum= [-261.73516478   10.05783419]
gsirsum= [13.12784706  7.07904356]
gsarsum= [11.73770987  7.71190214]
GNSDR: [-256.63322395   10.83826182]
GSIR: [ 9.54030738 11.01091621]
GSAR: [13.41628222 11.31178564]
i= 459 RMV_front30_M-leon_9_01.wav
gnsdrsum= [-261.72404944   10.05953447]
gsirsum= [13.12003107  7.08760973]
gsarsum= [11.74136689  7.71974502]
GNSDR: [-267.19689996   -2.89002438]
GSIR: [ 22.99758734 -15.07398276]
GSAR: [11.69999799  2.53653717]
i= 460 RMV_front30_M-Ani_2_02.wav
gnsdrsum= [-261.73594694   10.03138326]
gsirsum= [13.14150402  7.03943236]
gsarsum= [11.74127696  7.70847718]
GNSDR: [-250.71723364   14.76570377]
GSIR: [14.77592513 11.07560526]
GSAR: [17.57976286 10.14476246]
i= 461 RMV_front30_right30a_M-fdps_1_03.wav
gnsdrsum= [-261.71204517   10.04165293]
gsirsum= [13.1450494   7.04818761]
gsarsum= [11.75394179  7.71376196]
GNSDR: [-271.08454889    6.68683095]
GSIR: [13.53259405 13.56342222]
GSAR: [14.81711244  7.54700949]
i= 462 RMV_front30_left30a_M-abjones_3_01.wav
gnsdrsum= [-261.73233198   10.03439141]
gsirsum= [13.14588824  7.06228985]
gsarsum= [11.76057203  7.71340103]
GNSDR: [-267.94643851   10.43110716]
GSIR: [10.41826528 11.0459083 ]
GSAR: [11.62504302  8.99707639]
i= 463 RMV_front30_left30a_M-geniusturtle_2_05.wav
gnsdrsum= [-261.74575337   10.03524825]
gsirsum= [13.13999705  7.07089378]
gsarsum= [11.76027931  7.71617354]
GNSDR: [-269.68644482    9.36112596]
GSIR: [15.67907047  5.1417652 ]
GSAR: [9.49573701 5.89083582]
i= 464 RMV_front30_left30a_M-geniusturtle_6_05.wav
gnsdrsum= [-261.76286693   10.0337954 ]
gsirsum= [13.14546919  7.06673617]
gsarsum= [11.75539883  7.71223962]
GNSDR: [-255.18217231    9.34426094]
GSIR: [24.00752894 -4.8928277 ]
GSAR: [13.30646049  2.48648172]
i= 465 RMV_front30_left30a_M-bobon_2_01.wav
gnsdrsum= [-261.7487149    10.03231253]
gsirsum= [13.16882846  7.04101668]
gsarsum= [11.75873445  7.70100144]
GNSDR: [-269.70253775   13.33408664]
GSIR: [ 9.25819417 16.93718074]
GSAR: [9.64360027 9.80773981]
i= 466 RMV_front30_right30a_M-amy_12_03.wav
gnsdrsum= [-261.76578319   10.03939788]
gsirsum= [13.16043654  7.06225308]
gsarsum= [11.75419553  7.70552233]
GNSDR: [-274.96379653    8.08829501]
GSIR: [7.55593208 9.1775101 ]
GSAR: [5.07494247 7.35593714]
i= 467 RMV_front30_left30a_M-Ani_5_01.wav
gnsdrsum= [-261.79404446   10.03521993]
gsirsum= [13.14843546  7.06678254]
gsarsum= [11.73989306  7.70477376]
GNSDR: [-269.48664787    6.62463166]
GSIR: [14.19368987  5.32126265]
GSAR: [9.42279437 9.34654183]
i= 468 RMV_front30_right30a_M-davidson_5_01.wav
gnsdrsum= [-261.81048165   10.02793235]
gsirsum= [13.15066891  7.0630528 ]
gsarsum= [11.734942    7.70828181]
GNSDR: [-257.08251838   10.7737846 ]
GSIR: [19.56673547  2.09388166]
GSAR: [12.18205171  2.07663825]
i= 469 RMV_front30_right30a_M-annar_3_02.wav
gnsdrsum= [-261.8004007    10.02952266]
gsirsum= [13.16434922  7.05245755]
gsarsum= [11.73589532  7.69627404]
GNSDR: [-259.71587422   12.2250094 ]
GSIR: [13.57558107  7.74920466]
GSAR: [15.7427942   9.74301685]
i= 470 RMV_front30_left30a_M-Kenshin_4_02.wav
gnsdrsum= [-261.79596554   10.0341939 ]
gsirsum= [13.16522418  7.05393999]
gsarsum= [11.74442064  7.70062881]
GNSDR: [-269.25206404    8.03290691]
GSIR: [ 7.60937198 12.91039558]
GSAR: [ 4.222563   12.36330756]
i= 471 RMV_front30_right30a_M-amy_9_01.wav
gnsdrsum= [-261.8117959    10.02994489]
gsirsum= [13.15342832  7.06637408]
gsarsum= [11.72845067  7.71052834]
GNSDR: [-268.11686257    7.43975756]
GSIR: [14.58133226  2.72966102]
GSAR: [9.83716203 5.30181238]
i= 472 RMV_front30_left30a_M-geniusturtle_2_06.wav
gnsdrsum= [-261.82515409   10.0244572 ]
gsirsum= [13.15645354  7.05718613]
gsarsum= [11.7244437   7.70542513]
GNSDR: [-264.15099031    8.96953409]
GSIR: [12.74070452  6.07437456]
GSAR: [7.3988984  4.89389877]
i= 473 RMV_front50_M100_V80-bobon_1_04.wav
gnsdrsum= [-261.83007129   10.02222692]
gsirsum= [13.15557457  7.0551083 ]
gsarsum= [11.71529878  7.6994811 ]
GNSDR: [-254.39763046    7.39405317]
GSIR: [16.486402   1.2503273]
GSAR: [12.85399227  8.41237922]
i= 474 RMV_front30_left30a_M-heycat_4_02.wav
gnsdrsum= [-261.81439104   10.01668225]
gsirsum= [13.16260164  7.04286193]
gsarsum= [11.71770109  7.7009851 ]
GNSDR: [-274.86015244    7.15709456]
GSIR: [12.4826568   4.45710231]
GSAR: [7.63939879 5.76812137]
i= 475 RMV_front30_M-davidson_2_04.wav
gnsdrsum= [-261.8418558    10.01066207]
gsirsum= [13.16117017  7.03741823]
gsarsum= [11.70911519  7.69691592]
GNSDR: [-252.62154653   12.31112097]
GSIR: [12.84685753  8.18842949]
GSAR: [14.65446082  7.25959946]
i= 476 RMV_front30_M-leon_7_01.wav
gnsdrsum= [-261.8224854    10.01549496]
gsirsum= [13.16050985  7.03983632]
gsarsum= [11.71530289  7.69599719]
GNSDR: [-268.20221622    6.71113324]
GSIR: [6.16320993 9.66203272]
GSAR: [6.09119557 9.76576785]
i= 477 RMV_front30_M-jmzen_1_02.wav
gnsdrsum= [-261.8358601    10.00856758]
gsirsum= [13.14584046  7.04533358]
gsarsum= [11.70351231  7.70033633]
GNSDR: [-266.3060987    11.03735709]
GSIR: [ 6.3594656  14.53221804]
GSAR: [11.80835201 10.80034248]
i= 478 RMV_front30_right30a_M-amy_14_02.wav
gnsdrsum= [-261.84521206   10.01071986]
gsirsum= [13.13164302  7.06099652]
gsarsum= [11.70373164  7.7068217 ]
GNSDR: [-280.35856495    9.97012508]
GSIR: [ 1.93948123 14.58326862]
GSAR: [ 1.51774156 10.39234086]
i= 479 RMV_front30_M-amy_2_02.wav
gnsdrsum= [-261.88386207   10.01063511]
gsirsum= [13.10827734  7.07670064]
gsarsum= [11.68246652  7.71242821]
GNSDR: [-282.45377643    2.04806247]
GSIR: [6.30018446 3.48106808]
GSAR: [ 3.51208505 10.60015316]
i= 480 RMV_front30_left30a_M-abjones_5_02.wav
gnsdrsum= [-261.92671606    9.99404642]
gsirsum= [13.09409381  7.06920974]
gsarsum= [11.6654449  7.7184443]
GNSDR: [-269.12717811    5.76761463]
GSIR: [11.08086471  1.88808953]
GSAR: [9.51014286 6.88291205]
i= 481 RMV_front50_M100_V80-jmzen_1_11.wav
gnsdrsum= [-261.94168583    9.98525966]
gsirsum= [13.08990831  7.05843818]
gsarsum= [11.66096402  7.71670723]
GNSDR: [-269.59896605    6.70785296]
GSIR: [7.6156607  9.07444416]
GSAR: [6.1439263  9.27682838]
i= 482 RMV_front30_right30a_M-jmzen_1_01.wav
gnsdrsum= [-261.9575723     9.97846006]
gsirsum= [13.07855095  7.06262076]
gsarsum= [11.64951788  7.71994399]
GNSDR: [-262.74834301   12.6164075 ]
GSIR: [11.08610455 12.9205206 ]
GSAR: [13.25317007  9.52770747]
i= 483 RMV_front30_right30a_M-geniusturtle_2_05.wav
gnsdrsum= [-261.95920951    9.98392165]
gsirsum= [13.0744258   7.07474892]
gsarsum= [11.65283807  7.72368678]
GNSDR: [-260.74820439    8.53460426]
GSIR: [ 6.07157403 10.2815378 ]
GSAR: [10.99745278 11.4832514 ]
i= 484 RMV_front30_M-amy_3_01.wav
gnsdrsum= [-261.95670743    9.98092719]
gsirsum= [13.0599571   7.08137452]
gsarsum= [11.65148397  7.73145447]
GNSDR: [-239.85462277   15.30354279]
GSIR: [23.74881175  2.53918618]
GSAR: [18.2431309   0.73911024]
i= 485 RMV_front30_right30a_M-Ani_4_01.wav
gnsdrsum= [-261.91113613    9.99190165]
gsirsum= [13.08199597  7.07200918]
gsarsum= [11.665075    7.71703727]
GNSDR: [-253.86977519   10.42944918]
GSIR: [16.02905645  3.86171519]
GSAR: [15.96093877  9.55168887]
i= 486 RMV_front30_M-davidson_3_02.wav
gnsdrsum= [-261.89459012    9.99280196]
gsirsum= [13.08805988  7.06540364]
gsarsum= [11.67391422  7.72081227]
GNSDR: [-253.75876194   12.80644685]
GSIR: [16.20958421  7.56628221]
GSAR: [17.6238791  11.43466009]
i= 487 RMV_front30_M-khair_6_02.wav
gnsdrsum= [-261.8778841     9.99857946]
gsirsum= [13.09446958  7.06643214]
gsarsum= [11.68613181  7.72843824]
GNSDR: [-256.18358082    8.66169971]
GSIR: [14.67729928  3.74269312]
GSAR: [12.24406222  4.20009893]
i= 488 RMV_front30_M-geniusturtle_8_02.wav
gnsdrsum= [-261.86621545    9.99583995]
gsirsum= [13.09771309  7.05962119]
gsarsum= [11.68727511  7.72120804]
GNSDR: [-244.32197206   16.71175122]
GSIR: [13.57682165 14.06412198]
GSAR: [18.84174878 11.45554116]
i= 489 RMV_front30_M-jmzen_5_01.wav
gnsdrsum= [-261.83033765   10.00957392]
gsirsum= [13.09869286  7.07394533]
gsarsum= [11.70190593  7.72884471]
GNSDR: [-265.16161746    8.84199356]
GSIR: [10.76308825 10.44525839]
GSAR: [11.32754665 11.57172597]
i= 490 RMV_front30_left30a_M-titon_2_01.wav
gnsdrsum= [-261.83713618   10.00719111]
gsirsum= [13.09392632  7.08082556]
gsarsum= [11.70114194  7.73668732]
GNSDR: [-269.86703592   13.04191113]
GSIR: [ 9.61017412 17.58838462]
GSAR: [12.07561814  9.29115845]
i= 491 RMV_front30_left30a_M-amy_12_03.wav
gnsdrsum= [-261.85349035   10.0133718 ]
gsirsum= [13.0868311   7.10222588]
gsarsum= [11.70190462  7.73985325]
GNSDR: [-261.39237145    9.77053965]
GSIR: [11.78385758 10.54864934]
GSAR: [12.5993918 11.8358213]
i= 492 RMV_front30_M-titon_2_01.wav
gnsdrsum= [-261.85255312   10.01287824]
gsirsum= [13.08418278  7.10923081]
gsarsum= [11.70372878  7.74817839]
GNSDR: [-268.98008743    7.31772601]
GSIR: [7.55702036 8.80980023]
GSAR: [6.77495704 8.88771453]
i= 493 RMV_front30_right30a_M-jmzen_1_02.wav
gnsdrsum= [-261.86701059   10.0074114 ]
gsirsum= [13.0729715   7.11268024]
gsarsum= [11.69373127  7.75048982]
GNSDR: [-255.00327917    9.45767905]
GSIR: [11.24180524  4.83667523]
GSAR: [11.06248153  4.91850553]
i= 494 RMV_front30_M-yifen_4_02.wav
gnsdrsum= [-261.8531164    10.00629858]
gsirsum= [13.06926468  7.10807294]
gsarsum= [11.69245343  7.74475706]
GNSDR: [-261.32148897    9.0705835 ]
GSIR: [14.65307315  3.51566852]
GSAR: [11.92874372  5.97783859]
i= 495 RMV_front30_left30a_M-bug_1_08.wav
gnsdrsum= [-261.85204241   10.00440825]
gsirsum= [13.0724643   7.10081556]
gsarsum= [11.69293079  7.74118753]
GNSDR: [-269.18012641    9.86709316]
GSIR: [ 7.04512563 12.84236687]
GSAR: [ 8.96166368 10.26586245]
i= 496 RMV_front30_right30a_M-fdps_4_02.wav
gnsdrsum= [-261.86681677   10.0041314 ]
gsirsum= [13.0603124   7.11239127]
gsarsum= [11.6874242  7.7462776]
GNSDR: [-259.94112484    9.08528648]
GSIR: [10.92326393  5.93451138]
GSAR: [11.88351385  6.90746026]
i= 497 RMV_front30_right30a_M-amy_4_03.wav
gnsdrsum= [-261.86294214   10.00228262]
gsirsum= [13.05601251  7.11002129]
gsarsum= [11.68781875  7.74458984]
GNSDR: [-251.33766742   12.96393328]
GSIR: [19.20781119  3.96931211]
GSAR: [16.35215614  4.99923057]
i= 498 RMV_front30_M-annar_2_02.wav
gnsdrsum= [-261.84180705   10.00822971]
gsirsum= [13.06836552  7.10371464]
gsarsum= [11.69718489  7.73907707]
GNSDR: [-264.56248283   12.92819951]
GSIR: [ 9.93595981 14.89629533]
GSAR: [14.07384771  9.69505147]
i= 499 RMV_front30_M-leon_1_02.wav
gnsdrsum= [-261.8472593    10.01408135]
gsirsum= [13.06208815  7.11933104]
gsarsum= [11.70194774  7.74299686]
GNSDR: [-249.81284521   15.79494616]
GSIR: [14.18621644 11.35326762]
GSAR: [17.7290524   7.65345355]
i= 500 RMV_front30_M-ariel_1_01.wav
gnsdrsum= [-261.82319048   10.02564308]
gsirsum= [13.06433641  7.12779891]
gsarsum= [11.71400195  7.74281777]
GNSDR: [-272.354295      4.79877443]
GSIR: [6.32909337 6.91589958]
GSAR: [6.48568489 9.71939277]
i= 501 RMV_front30_left30a_M-jmzen_1_02.wav
gnsdrsum= [-261.84421064   10.01521021]
gsirsum= [13.05089281  7.12737596]
gsarsum= [11.70356619  7.74676303]
GNSDR: [-259.78658699    8.11996677]
GSIR: [17.8755756   1.15802561]
GSAR: [12.02288059  6.60570171]
i= 502 RMV_front30_right30a_M-titon_5_02.wav
gnsdrsum= [-261.84011179   10.01143482]
gsirsum= [13.06050373  7.11548482]
gsarsum= [11.70420227  7.74449   ]
GNSDR: [-255.98926487    8.46388017]
GSIR: [13.15973913  4.31150535]
GSAR: [12.61509266  7.95346861]
i= 503 RMV_front30_M-khair_3_02.wav
gnsdrsum= [-261.82847989   10.00835817]
gsirsum= [13.06070102  7.10991031]
gsarsum= [11.70601319  7.74490547]
GNSDR: [-266.68939339   11.87793717]
GSIR: [12.70050128  9.22793582]
GSAR: [12.29013714  5.81151685]
i= 504 RMV_front30_M-geniusturtle_7_01.wav
gnsdrsum= [-261.83812456   10.01206766]
gsirsum= [13.05998634  7.11411274]
gsarsum= [11.70717216  7.74106938]
GNSDR: [-261.27042388    5.74666706]
GSIR: [10.30381244  7.83477058]
GSAR: [8.30334351 8.73814544]
i= 505 RMV_front50_M100_V80-amy_4_05.wav
gnsdrsum= [-261.8370004    10.00362132]
gsirsum= [13.05452857  7.11553979]
gsarsum= [11.70043191  7.74304378]
GNSDR: [-257.28172079   11.57554825]
GSIR: [14.55784868 10.77500643]
GSAR: [13.06904764  8.07146017]
i= 506 RMV_front30_right30a_M-abjones_4_02.wav
gnsdrsum= [-261.82799787   10.00672789]
gsirsum= [13.05749955  7.12277193]
gsarsum= [11.70313668  7.74369283]
GNSDR: [-256.94378144   13.14487416]
GSIR: [13.7122716   8.61795726]
GSAR: [16.32855558  9.96450264]
i= 507 RMV_front30_M-Kenshin_4_02.wav
gnsdrsum= [-261.81836431   10.01291753]
gsirsum= [13.05879102  7.12572102]
gsarsum= [11.7122598   7.74807312]
GNSDR: [-275.06243393   13.51905839]
GSIR: [19.40840003  3.47611086]
GSAR: [10.52457701  2.44883787]
i= 508 RMV_front30_right30a_M-geniusturtle_4_02.wav
gnsdrsum= [-261.84443531   10.01981938]
gsirsum= [13.07129025  7.11853674]
gsarsum= [11.70992184  7.73764156]
GNSDR: [-270.29202507    7.82394546]
GSIR: [ 7.12725166 12.2147681 ]
GSAR: [ 4.03125818 11.04010286]
i= 509 RMV_front30_left30a_M-amy_9_02.wav
gnsdrsum= [-261.86103176   10.01550529]
gsirsum= [13.05961237  7.12854899]
gsarsum= [11.69483605  7.7441297 ]
GNSDR: [-257.47150787   10.90161704]
GSIR: [10.96652518 10.75282203]
GSAR: [13.35895952 11.2503942 ]
i= 510 RMV_front30_right30a_M-amy_5_04.wav
gnsdrsum= [-261.85242485   10.01724276]
gsirsum= [13.05550828  7.1356554 ]
gsarsum= [11.69809904  7.75100472]
GNSDR: [-255.90869993   10.93739565]
GSIR: [ 9.12792872 10.97407959]
GSAR: [12.75911734  9.56035278]
i= 511 RMV_front30_right30a_M-amy_7_02.wav
gnsdrsum= [-261.84079329   10.01904345]
gsirsum= [13.04782221  7.143167  ]
gsarsum= [11.7001754   7.75454552]
GNSDR: [-270.31985208    5.74538954]
GSIR: [7.89691922 5.76718074]
GSAR: [6.72280549 6.41625448]
i= 512 RMV_front50_M100_V80-leon_8_03.wav
gnsdrsum= [-261.85735395   10.01069647]
gsirsum= [13.03776186  7.14047952]
gsarsum= [11.69045397  7.75193167]
GNSDR: [-252.37010334   10.77710014]
GSIR: [13.00380078  8.50094824]
GSAR: [14.10637887 10.33187653]
i= 513 RMV_front30_left30a_M-fdps_2_04.wav
gnsdrsum= [-261.83886029   10.01219044]
gsirsum= [13.03769566  7.14313151]
gsarsum= [11.69516338  7.7569608 ]
GNSDR: [-271.38528105    3.31665797]
GSIR: [11.57119899 -1.46669213]
GSAR: [7.61104239 5.76619978]
i= 514 RMV_front50_M100_V80-amy_2_07.wav
gnsdrsum= [-261.85743309    9.99916411]
gsirsum= [13.03484255  7.12638088]
gsarsum= [11.68721762  7.75308773]
GNSDR: [-261.63825583   10.78176348]
GSIR: [10.40398678 11.3662013 ]
GSAR: [12.9411802   7.57862188]
i= 515 RMV_front30_left30a_M-jmzen_4_02.wav
gnsdrsum= [-261.8570075    10.00068372]
gsirsum= [13.02973409  7.13461354]
gsarsum= [11.6896525   7.75274896]
GNSDR: [-250.00445633   11.78478694]
GSIR: [12.1681619  10.42978198]
GSAR: [15.07488313  7.11096162]
i= 516 RMV_front30_right30a_M-annar_1_04.wav
gnsdrsum= [-261.83403744   10.00414129]
gsirsum= [13.02806438  7.14099953]
gsarsum= [11.69621302  7.75150519]
GNSDR: [-262.58781073    5.84487388]
GSIR: [12.762766    1.97364509]
GSAR: [8.68099794 6.66391245]
i= 517 RMV_front30_M-geniusturtle_3_01.wav
gnsdrsum= [-261.83549542    9.99609628]
gsirsum= [13.02755123  7.13100464]
gsarsum= [11.69038088  7.74940153]
GNSDR: [-255.26625546   10.94568862]
GSIR: [13.21001525  5.39776729]
GSAR: [13.31556583  5.46345228]
i= 518 RMV_front30_left30a_M-annar_1_03.wav
gnsdrsum= [-261.82281349    9.99792947]
gsirsum= [13.02790348  7.12765863]
gsarsum= [11.69351831  7.7449885 ]
GNSDR: [-239.10678702   21.35108372]
GSIR: [20.07889396 14.365355  ]
GSAR: [22.76214162  9.7481795 ]
i= 519 RMV_front30_right30a_M-ariel_2_02.wav
gnsdrsum= [-261.77904465   10.01980453]
gsirsum= [13.0414892   7.14160409]
gsarsum= [11.71484513  7.74884821]
GNSDR: [-272.0049654     4.04401222]
GSIR: [11.41654331 -1.37977878]
GSAR: [5.22171524 5.31313085]
i= 520 RMV_front30_left30a_M-Ani_3_01.wav
gnsdrsum= [-261.79870988   10.00831262]
gsirsum= [13.0383643   7.12521682]
gsarsum= [11.70235834  7.74416414]
GNSDR: [-257.88826033    9.6157014 ]
GSIR: [13.95663609  3.11931807]
GSAR: [14.20050858  6.82979852]
i= 521 RMV_front30_right30a_M-heycat_4_01.wav
gnsdrsum= [-261.79120422   10.00755905]
gsirsum= [13.04012682  7.11752795]
gsarsum= [11.70715326  7.74240912]
GNSDR: [-255.26870205   11.81203916]
GSIR: [11.78037405  9.64071629]
GSAR: [15.06513906 10.97959718]
i= 522 RMV_front30_M-leon_4_04.wav
gnsdrsum= [-261.77870901   10.0110159 ]
gsirsum= [13.0377135   7.12236165]
gsarsum= [11.71358618  7.74861063]
GNSDR: [-260.15625592    9.84548748]
GSIR: [20.23068824 -0.16838575]
GSAR: [14.03640667  2.46450883]
i= 523 RMV_front30_left30a_M-davidson_1_09.wav
gnsdrsum= [-261.7756068    10.01069941]
gsirsum= [13.0514668  7.1084214]
gsarsum= [11.71802752  7.73850718]
GNSDR: [-254.74013266   11.19784811]
GSIR: [11.03209523  8.25127269]
GSAR: [13.60543947  7.60203928]
i= 524 RMV_front30_right30a_M-Kenshin_3_02.wav
gnsdrsum= [-261.76218032   10.01296496]
gsirsum= [13.04761304  7.11060242]
gsarsum= [11.72162945  7.73824675]
GNSDR: [-251.96245619   12.35661643]
GSIR: [13.27793401  7.73267461]
GSAR: [15.05047373  7.35747887]
i= 525 RMV_front30_right30a_M-khair_4_03.wav
gnsdrsum= [-261.74351418   10.01742906]
gsirsum= [13.04805174  7.11178731]
gsarsum= [11.72797011  7.73752147]
GNSDR: [-261.81421088   12.31473252]
GSIR: [13.30798214  8.86523082]
GSAR: [14.40868509  7.02940111]
i= 526 RMV_front30_right30a_M-ariel_3_01.wav
gnsdrsum= [-261.74364859   10.02179655]
gsirsum= [13.04854591  7.11512086]
gsarsum= [11.73306652  7.73617524]
GNSDR: [-270.16489656    6.17955007]
GSIR: [8.98526568 0.77180983]
GSAR: [6.88209364 4.54622959]
i= 527 RMV_front30_M-yifen_5_01.wav
gnsdrsum= [-261.75962818   10.01450576]
gsirsum= [13.0408357   7.10308421]
gsarsum= [11.72386164  7.73012221]
GNSDR: [-251.08716347   15.533471  ]
GSIR: [11.56416549 16.63503255]
GSAR: [17.62129049 15.21836247]
i= 528 RMV_front30_left30a_M-amy_1_01.wav
gnsdrsum= [-261.73941518   10.02495835]
gsirsum= [13.03803897  7.12113715]
gsarsum= [11.73503101  7.74430448]
GNSDR: [-255.27851914    7.45543773]
GSIR: [18.15103967 -0.09608319]
GSAR: [13.22097153  5.80866635]
i= 529 RMV_front30_right30a_M-ariel_5_01.wav
gnsdrsum= [-261.72720177   10.02010103]
gsirsum= [13.04770438  7.10749401]
gsarsum= [11.73783998  7.74064543]
GNSDR: [-268.42859332   14.39521148]
GSIR: [11.30176375 18.00560737]
GSAR: [13.90292322  8.8433691 ]
i= 530 RMV_front30_left30a_M-amy_12_02.wav
gnsdrsum= [-261.7398459    10.02835596]
gsirsum= [13.04441015  7.12805649]
gsarsum= [11.74192504  7.74272604]
GNSDR: [-257.08110171   14.42111089]
GSIR: [10.99089085 14.5551896 ]
GSAR: [15.79598249  9.01125665]
i= 531 RMV_front30_left30a_M-amy_10_01.wav
gnsdrsum= [-261.73107237   10.03662856]
gsirsum= [13.04054289  7.14204355]
gsarsum= [11.7495598   7.74511499]
GNSDR: [-260.56438745    7.20935942]
GSIR: [16.43343316  3.37939391]
GSAR: [10.63618483  8.10143623]
i= 532 RMV_front30_left30a_M-titon_5_02.wav
gnsdrsum= [-261.72887936   10.03131415]
gsirsum= [13.0469205  7.1349709]
gsarsum= [11.74746699  7.74578477]
GNSDR: [-266.07278517    4.24699266]
GSIR: [14.10246414 -3.28308099]
GSAR: [6.30565454 4.79364312]
i= 533 RMV_front30_right30a_M-Ani_3_01.wav
gnsdrsum= [-261.73702927   10.02046176]
gsirsum= [13.04890088  7.11542484]
gsarsum= [11.73725721  7.74024604]
GNSDR: [-253.36512309   14.99098192]
GSIR: [10.73296969 14.59954876]
GSAR: [16.91834941 11.72241664]
i= 534 RMV_front30_M-ariel_5_02.wav
gnsdrsum= [-261.72135155   10.02976985]
gsirsum= [13.04456393  7.12944005]
gsarsum= [11.74695963  7.74770329]
GNSDR: [-258.47069209   11.29794175]
GSIR: [12.27679057  9.01966686]
GSAR: [14.04372641  8.06043247]
i= 535 RMV_front30_left30a_M-ariel_3_01.wav
gnsdrsum= [-261.71527555   10.03214027]
gsirsum= [13.04312884  7.13297319]
gsarsum= [11.75125265  7.74828783]
GNSDR: [-257.42983186    5.75869432]
GSIR: [17.35453767 -5.43835692]
GSAR: [9.10850921 4.70206274]
i= 536 RMV_front30_right30a_M-bug_2_01.wav
gnsdrsum= [-261.70728032   10.02416742]
gsirsum= [13.05117252  7.10951921]
gsarsum= [11.74632216  7.74260457]
GNSDR: [-257.27569976   10.62972816]
GSIR: [15.78540214  3.83023977]
GSAR: [13.06429116  4.05210928]
i= 537 RMV_front30_right30a_M-bug_1_08.wav
gnsdrsum= [-261.69902784   10.0252951 ]
gsirsum= [13.05626419  7.10341255]
gsarsum= [11.74877648  7.73573214]
GNSDR: [-253.08687562   11.35688483]
GSIR: [ 8.75153474 14.43678602]
GSAR: [12.55030295 10.67231814]
i= 538 RMV_front30_right30a_M-leon_9_03.wav
gnsdrsum= [-261.68302012   10.02777017]
gsirsum= [13.04826283  7.11704335]
gsarsum= [11.7502663   7.74119048]
GNSDR: [-265.30458286   12.6566273 ]
GSIR: [14.46098158  7.98068605]
GSAR: [14.20904911  4.44403471]
i= 539 RMV_front30_right30a_M-Kenshin_2_02.wav
gnsdrsum= [-261.68973916   10.03264745]
gsirsum= [13.05088383  7.11864566]
gsarsum= [11.75482805  7.73507331]
GNSDR: [-274.23805216   11.06144573]
GSIR: [ 8.45397915 13.92420405]
GSAR: [11.95901215  9.20566701]
i= 540 RMV_front30_M-bobon_4_06.wav
gnsdrsum= [-261.71297678   10.03455264]
gsirsum= [13.04237105  7.13124855]
gsarsum= [11.75520617  7.73779663]
GNSDR: [-248.56160197    7.68107159]
GSIR: [13.16657608  3.6734697 ]
GSAR: [13.19061016 10.39595322]
i= 541 RMV_front30_left30a_M-fdps_2_03.wav
gnsdrsum= [-261.6886674    10.03020239]
gsirsum= [13.04260063  7.12485709]
gsarsum= [11.75785941  7.74271004]
GNSDR: [-261.57556742    6.37014146]
GSIR: [9.36439761 4.08237664]
GSAR: [10.89995938 10.24754795]
i= 542 RMV_front30_M-heycat_3_02.wav
gnsdrsum= [-261.68845873   10.02344951]
gsirsum= [13.03581428  7.11924366]
gsarsum= [11.75627657  7.74733151]
GNSDR: [-267.80116822    8.46927785]
GSIR: [ 5.18321777 13.99260021]
GSAR: [ 9.02802299 11.88839767]
i= 543 RMV_front30_left30a_M-leon_6_02.wav
gnsdrsum= [-261.69971602   10.02058732]
gsirsum= [13.02135278  7.13190177]
gsarsum= [11.75125216  7.75495779]
GNSDR: [-253.11030584   16.16199073]
GSIR: [12.10924212 16.34592626]
GSAR: [17.45626619  9.71489655]
i= 544 RMV_front30_right30a_M-amy_10_01.wav
gnsdrsum= [-261.68392666   10.03187666]
gsirsum= [13.0196761   7.14883932]
gsarsum= [11.76173932  7.75856062]
GNSDR: [-247.08061392   14.32276142]
GSIR: [20.61825528  3.50563402]
GSAR: [17.70199065  5.04288745]
i= 545 RMV_front30_right30a_M-khair_2_03.wav
gnsdrsum= [-261.65713159   10.03974985]
gsirsum= [13.03361845  7.14215454]
gsarsum= [11.77263887  7.75357773]
GNSDR: [-260.48023142   12.33809567]
GSIR: [14.68092834  8.20959096]
GSAR: [14.41240198  5.8476408 ]
i= 546 RMV_front30_right30a_M-geniusturtle_7_01.wav
gnsdrsum= [-261.6549761    10.04395927]
gsirsum= [13.0366355   7.14410955]
gsarsum= [11.7774736  7.750087 ]
GNSDR: [-245.37734099   10.98630525]
GSIR: [21.30702842  1.31833455]
GSAR: [14.69371019  5.10076072]
i= 547 RMV_front50_M100_V80-stool_2_02.wav
gnsdrsum= [-261.62521808   10.04568203]
gsirsum= [13.05175505  7.13345914]
gsarsum= [11.78280493  7.74524363]
GNSDR: [-245.57577976   17.05875456]
GSIR: [13.2664695  14.01065852]
GSAR: [19.11084526 11.2806979 ]
i= 548 RMV_front30_M-jmzen_5_02.wav
gnsdrsum= [-261.59593079   10.0584796 ]
gsirsum= [13.05214686  7.14600877]
gsarsum= [11.79617726  7.75169519]
GNSDR: [-251.3942837   10.7120803]
GSIR: [ 9.1030004  11.52341315]
GSAR: [12.43771957  7.92027921]
i= 549 RMV_front30_M-ariel_4_04.wav
gnsdrsum= [-261.57734855   10.05967013]
gsirsum= [13.04495352  7.15398218]
gsarsum= [11.79734583  7.75200226]
GNSDR: [-264.78555468   12.16131459]
GSIR: [ 9.97088071 13.7705653 ]
GSAR: [11.3144167  10.14131782]
i= 550 RMV_front30_M-geniusturtle_2_05.wav
gnsdrsum= [-261.58318165   10.0634913 ]
gsirsum= [13.03936429  7.16601233]
gsarsum= [11.79646777  7.75634647]
GNSDR: [-254.68218163   10.84014252]
GSIR: [12.55321008  7.36404137]
GSAR: [13.03794566  6.3360135 ]
i= 551 RMV_front30_M-Kenshin_1_02.wav
gnsdrsum= [-261.57065715   10.06490083]
gsirsum= [13.03848198  7.16637173]
gsarsum= [11.79872091  7.75376873]
GNSDR: [-255.60967661   13.54571301]
GSIR: [18.2400571   6.93801688]
GSAR: [15.62605516  4.59386517]
i= 552 RMV_front30_M-bobon_2_02.wav
gnsdrsum= [-261.55985827   10.07120665]
gsirsum= [13.04790513  7.16595805]
gsarsum= [11.80565449  7.74804427]
GNSDR: [-261.65195423    9.5380038 ]
GSIR: [11.13329225  9.39512467]
GSAR: [11.00582562  8.1909322 ]
i= 553 RMV_front30_left30a_M-heycat_1_03.wav
gnsdrsum= [-261.56002481   10.07024245]
gsirsum= [13.0444429   7.16998909]
gsarsum= [11.80420814  7.74884515]
GNSDR: [-258.21055311    9.85060754]
GSIR: [20.29168819  1.32929248]
GSAR: [12.97379569  4.18569079]
i= 554 RMV_front30_left30a_M-bobon_2_02.wav
gnsdrsum= [-261.55397883   10.069846  ]
gsirsum= [13.05752457  7.15944632]
gsarsum= [11.80631931  7.74241347]
GNSDR: [-253.81680095    9.81255001]
GSIR: [12.34717203  5.09305675]
GSAR: [13.51887985  7.66175971]
i= 555 RMV_front30_M-khair_4_01.wav
gnsdrsum= [-261.54003797   10.0693824 ]
gsirsum= [13.05624465  7.15572309]
gsarsum= [11.80940501  7.74226814]
GNSDR: [-242.47673441   14.94443442]
GSIR: [17.5334024   9.16705454]
GSAR: [18.59859865  6.63257812]
i= 556 RMV_front30_M-Kenshin_5_01.wav
gnsdrsum= [-261.50575146   10.07815048]
gsirsum= [13.06429709  7.1593406 ]
gsarsum= [11.82161578  7.7402723 ]
GNSDR: [-260.63743183   11.86761269]
GSIR: [ 7.95207005 14.28312003]
GSAR: [13.64906485 10.17502332]
i= 557 RMV_front30_right30a_M-amy_10_02.wav
gnsdrsum= [-261.50419253   10.08136316]
gsirsum= [13.05511895  7.17213015]
gsarsum= [11.82489666  7.74464349]
GNSDR: [-264.57356812    9.99378508]
GSIR: [ 5.22230088 16.10827281]
GSAR: [10.55227523 12.7812306 ]
i= 558 RMV_front30_M-leon_6_02.wav
gnsdrsum= [-261.50969321   10.08120621]
gsirsum= [13.04108164  7.18814474]
gsarsum= [11.82261598  7.75366963]
GNSDR: [-269.46083356    7.42612471]
GSIR: [ 4.80547323 14.03069256]
GSAR: [ 8.2461814  12.58254266]
i= 559 RMV_front30_left30a_M-amy_13_03.wav
gnsdrsum= [-261.52391707   10.07645651]
gsirsum= [13.02634889  7.20038543]
gsarsum= [11.81621806  7.76230804]
GNSDR: [-270.8666116     9.74102917]
GSIR: [ 7.64437627 11.98869348]
GSAR: [6.01195582 8.56949247]
i= 560 RMV_front30_M-Ani_5_02.wav
gnsdrsum= [-261.54060045   10.07585754]
gsirsum= [13.01673822  7.20893598]
gsarsum= [11.80585331  7.76374944]
GNSDR: [-267.20220603    9.88384216]
GSIR: [ 7.5549562 13.6984369]
GSAR: [10.86708411 11.10294194]
i= 561 RMV_front30_right30a_M-leon_8_02.wav
gnsdrsum= [-261.55069244   10.07551526]
gsirsum= [13.00700243  7.22050372]
gsarsum= [11.80417992  7.76970166]
GNSDR: [-273.94526693    7.77641062]
GSIR: [14.35055351  3.81839163]
GSAR: [8.47427737 4.66330631]
i= 562 RMV_front30_right30a_M-davidson_2_04.wav
gnsdrsum= [-261.57274685   10.07142433]
gsirsum= [13.00939309  7.21445014]
gsarsum= [11.79825483  7.76417426]
GNSDR: [-257.12672406   11.50782184]
GSIR: [10.37684895 11.50115084]
GSAR: [13.77224493  9.39204704]
i= 563 RMV_front30_left30a_M-jmzen_3_04.wav
gnsdrsum= [-261.56484983   10.07397566]
gsirsum= [13.00471716  7.22206417]
gsarsum= [11.80176103  7.76706569]
GNSDR: [-256.36788755   12.83338254]
GSIR: [18.29531028  8.17269299]
GSAR: [15.13612282  7.18169525]
i= 564 RMV_front30_left30a_M-tammy_1_01.wav
gnsdrsum= [-261.55563535   10.07886822]
gsirsum= [13.01409765  7.22374968]
gsarsum= [11.80767302  7.7660278 ]
GNSDR: [-262.27571293   13.93865605]
GSIR: [10.81394489 15.96696072]
GSAR: [15.4662712  10.06080016]
i= 565 RMV_front30_right30a_M-leon_1_02.wav
gnsdrsum= [-261.55690983   10.08569971]
gsirsum= [13.01020357  7.23922439]
gsarsum= [11.81414841  7.77008934]
GNSDR: [-274.03164504    5.44460302]
GSIR: [5.7738823  7.84087626]
GSAR: [ 7.38073401 10.18892652]
i= 566 RMV_front30_M-abjones_2_01.wav
gnsdrsum= [-261.57894999   10.07749989]
gsirsum= [12.99741855  7.24028738]
gsarsum= [11.80631553  7.77436291]
GNSDR: [-253.1497659     7.36596694]
GSIR: [10.31983819  5.60360075]
GSAR: [9.44975434 7.53684139]
i= 567 RMV_front30_right30a_M-amy_4_02.wav
gnsdrsum= [-261.56408371   10.07271764]
gsirsum= [12.99269619  7.23740081]
gsarsum= [11.80215933  7.773944  ]
GNSDR: [-255.97058727   13.48517713]
GSIR: [15.72232402 11.49797418]
GSAR: [15.53966184  9.16363139]
i= 568 RMV_front30_left30a_M-ariel_1_06.wav
gnsdrsum= [-261.554236     10.07872549]
gsirsum= [12.99750187  7.24490182]
gsarsum= [11.80873944  7.77639063]
GNSDR: [-252.34531404   11.55863558]
GSIR: [10.63145416  8.00088454]
GSAR: [16.23629686 11.9762546 ]
i= 569 RMV_front30_M-fdps_1_02.wav
gnsdrsum= [-261.53805161   10.08132639]
gsirsum= [12.99334362  7.24623044]
gsarsum= [11.81652074  7.78377176]
GNSDR: [-260.3352772    10.94042031]
GSIR: [10.38136899  9.29601749]
GSAR: [13.00862161  7.31392553]
i= 570 RMV_front30_right30a_M-leon_3_01.wav
gnsdrsum= [-261.53594148   10.08283357]
gsirsum= [12.9887612   7.24982655]
gsarsum= [11.81861215  7.78294747]
GNSDR: [-251.74187627   14.52377518]
GSIR: [12.64085845 13.46226252]
GSAR: [16.69130331  9.45044364]
i= 571 RMV_front30_M-Kenshin_4_01.wav
gnsdrsum= [-261.518789     10.09061105]
gsirsum= [12.98815192  7.26070648]
gsarsum= [11.82714576  7.78586778]
GNSDR: [-293.04737992    5.9895627 ]
GSIR: [7.87373977 5.30967929]
GSAR: [1.12464515 8.78035993]
i= 572 RMV_front30_left30a_M-davidson_4_03.wav
gnsdrsum= [-261.57390891   10.08344139]
gsirsum= [12.97921064  7.25729559]
gsarsum= [11.80843509  7.7876064 ]
GNSDR: [-272.12816199    5.98633259]
GSIR: [6.74043678 9.17948034]
GSAR: [5.42295197 9.96688402]
i= 573 RMV_front30_M-jmzen_1_01.wav
gnsdrsum= [-261.5923282    10.07629111]
gsirsum= [12.96832272  7.26065019]
gsarsum= [11.79729114  7.79140968]
GNSDR: [-277.31892332    6.14899474]
GSIR: [13.46022077  0.93004143]
GSAR: [7.49125677 5.28046298]
i= 574 RMV_front30_left30a_M-bug_1_10.wav
gnsdrsum= [-261.61972645   10.06944913]
gsirsum= [12.96917969  7.24962125]
gsarsum= [11.78978934  7.78703521]
GNSDR: [-275.47648121    5.29645179]
GSIR: [8.08487154 4.86028922]
GSAR: [4.88825568 6.7126859 ]
i= 575 RMV_front50_M100_V80-jmzen_1_01.wav
gnsdrsum= [-261.64382516   10.06114827]
gsirsum= [12.96068524  7.24546589]
gsarsum= [11.77778667  7.78516677]
GNSDR: [-273.49471806   -9.92252693]
GSIR: [ 20.41790397 -17.77228019]
GSAR: [ 5.97555036 -0.44982597]
i= 576 RMV_front30_left30a_M-bug_5_04.wav
gnsdrsum= [-261.66439962   10.02645439]
gsirsum= [12.9736318   7.20203231]
gsarsum= [11.76771334  7.77086991]
GNSDR: [-268.23400908    7.9103589 ]
GSIR: [ 5.36863948 13.28084125]
GSAR: [ 5.73601016 11.66489975]
i= 577 RMV_front30_M-fdps_4_01.wav
gnsdrsum= [-261.67578543   10.02278698]
gsirsum= [12.96045157  7.2125675 ]
gsarsum= [11.75725979  7.77761866]
GNSDR: [-276.60705431    7.86870398]
GSIR: [8.34985    8.03459194]
GSAR: [6.40338278 7.33863747]
i= 578 RMV_front30_left30a_M-fdps_5_03.wav
gnsdrsum= [-261.70161807   10.01906019]
gsirsum= [12.95247475  7.21398969]
gsarsum= [11.74799702  7.77685918]
GNSDR: [-288.56711575   11.2628106 ]
GSIR: [ 1.60160356 15.47890353]
GSAR: [ 1.07440427 10.33367191]
i= 579 RMV_front30_left30a_M-amy_16_02.wav
gnsdrsum= [-261.7480179    10.02120829]
gsirsum= [12.93287048  7.22826415]
gsarsum= [11.72956249  7.78127509]
GNSDR: [-278.79183312   10.58747877]
GSIR: [ 5.38224286 13.59070349]
GSAR: [-0.47373499 13.24625068]
i= 580 RMV_front30_right30a_M-amy_16_04.wav
gnsdrsum= [-261.77740378   10.02218462]
gsirsum= [12.91985216  7.23923388]
gsarsum= [11.70852232  7.79069746]
GNSDR: [-277.4715907     7.96840521]
GSIR: [5.82326984 7.90575939]
GSAR: [4.48533325 6.29505939]
i= 581 RMV_front50_M100_V80-amy_2_02.wav
gnsdrsum= [-261.80441615   10.01864971]
gsirsum= [12.90763773  7.24038108]
gsarsum= [11.69608999  7.78812321]
GNSDR: [-267.22903559   12.11461377]
GSIR: [12.22476209 14.59423249]
GSAR: [15.27446111 12.94407836]
i= 582 RMV_front30_left30a_M-geniusturtle_1_09.wav
gnsdrsum= [-261.81373681   10.02225103]
gsirsum= [12.90646441  7.25301656]
gsarsum= [11.70223839  7.79698224]
GNSDR: [-275.43321718   12.09592407]
GSIR: [ 9.39803673 13.85977652]
GSAR: [13.22383766  9.51929365]
i= 583 RMV_front30_right30a_M-bobon_4_06.wav
gnsdrsum= [-261.83709784   10.02580793]
gsirsum= [12.90044652  7.26434891]
gsarsum= [11.70484834  7.79993647]
GNSDR: [-255.0476722     7.55342376]
GSIR: [9.45090769 5.7936823 ]
GSAR: [10.98439042  8.71349459]
i= 584 RMV_front30_M-heycat_5_01.wav
gnsdrsum= [-261.82547211   10.02157439]
gsirsum= [12.89453978  7.26183065]
gsarsum= [11.70361468  7.80150078]
GNSDR: [-272.18868874    5.86918051]
GSIR: [10.29489697  1.85861639]
GSAR: [8.66298057 5.65653576]
i= 585 RMV_front50_M100_V80-jmzen_1_12.wav
gnsdrsum= [-261.84318701   10.01447628]
gsirsum= [12.89009594  7.25259439]
gsarsum= [11.69841701  7.79783417]
GNSDR: [-253.17197087   14.53503375]
GSIR: [13.63475873  9.86885647]
GSAR: [16.87536603  7.23885586]
i= 586 RMV_front30_right30a_M-leon_4_01.wav
gnsdrsum= [-261.82838971   10.02219055]
gsirsum= [12.8913667  7.257059 ]
gsarsum= [11.70725139  7.79688028]
GNSDR: [-276.480291      3.86798674]
GSIR: [6.75814756 6.3414668 ]
GSAR: [ 5.42679113 10.38400749]
i= 587 RMV_front30_left30a_M-abjones_1_02.wav
gnsdrsum= [-261.85335036   10.01170638]
gsirsum= [12.88091828  7.25549922]
gsarsum= [11.69655214  7.80128765]
GNSDR: [-274.27825669   10.67035822]
GSIR: [12.03502746 10.49093949]
GSAR: [7.00927999 5.95152642]
i= 588 RMV_front30_M-davidson_2_02.wav
gnsdrsum= [-261.87448115   10.01282654]
gsirsum= [12.87947969  7.26100166]
gsarsum= [11.68858059  7.7981418 ]
GNSDR: [-279.38648171    8.4915197 ]
GSIR: [12.51490084  4.45869035]
GSAR: [1.91305819 3.30204893]
i= 589 RMV_front30_M-Ani_1_02.wav
gnsdrsum= [-261.9042129    10.01024367]
gsirsum= [12.87886071  7.25624392]
gsarsum= [11.67198378  7.79050837]
GNSDR: [-240.74729984   15.27024146]
GSIR: [18.46478146  8.2241068 ]
GSAR: [20.52392924  7.51870956]
i= 590 RMV_front30_M-yifen_3_04.wav
gnsdrsum= [-261.86835373   10.01915893]
gsirsum= [12.88832838  7.25788437]
gsarsum= [11.68698708  7.79004769]
GNSDR: [-268.49620741   10.39739136]
GSIR: [ 5.90156715 14.92193305]
GSAR: [11.08748341 11.30701286]
i= 591 RMV_front30_M-amy_14_02.wav
gnsdrsum= [-261.87956837   10.01979891]
gsirsum= [12.87650645  7.2708523 ]
gsarsum= [11.68597269  7.79599856]
GNSDR: [-257.64690066    9.30854458]
GSIR: [ 7.39358652 10.65978558]
GSAR: [11.26398149 10.32142733]
i= 592 RMV_front30_right30a_M-amy_3_01.wav
gnsdrsum= [-261.87241859   10.01859747]
gsirsum= [12.86724476  7.27657685]
gsarsum= [11.68525987  7.80026449]
GNSDR: [-272.47888529   -0.7104979 ]
GSIR: [ 23.86861119 -12.9117927 ]
GSAR: [10.35923574  1.74473608]
i= 593 RMV_front30_right30a_M-Ani_2_02.wav
gnsdrsum= [-261.89030471   10.00050456]
gsirsum= [12.88579681  7.24253238]
gsarsum= [11.68302374  7.79005281]
GNSDR: [-256.02506322   13.6826149 ]
GSIR: [19.15487257  5.73352893]
GSAR: [15.37188367  2.61133619]
i= 594 RMV_front30_right30a_M-annar_2_04.wav
gnsdrsum= [-261.88043057   10.0067034 ]
gsirsum= [12.89635081  7.23999197]
gsarsum= [11.68923394  7.78133443]
GNSDR: [-259.23655918    4.98683162]
GSIR: [16.59050179 -3.48576524]
GSAR: [11.09949658  7.27656642]
i= 595 RMV_front30_left30a_M-heycat_5_02.wav
gnsdrsum= [-261.87598708    9.99826664]
gsirsum= [12.90255947  7.22196549]
gsarsum= [11.68824278  7.78048608]
GNSDR: [-271.53012365    7.30590248]
GSIR: [ 6.7567272  11.18066931]
GSAR: [ 8.19865733 10.05660978]
i= 596 RMV_front30_left30a_M-leon_8_02.wav
gnsdrsum= [-261.8921853     9.99374925]
gsirsum= [12.89224767  7.22860761]
gsarsum= [11.68238778  7.78430508]
GNSDR: [-265.72887104   10.20597294]
GSIR: [ 7.23743565 12.88483271]
GSAR: [11.07135174  9.64992257]
i= 597 RMV_front30_right30a_M-amy_14_01.wav
gnsdrsum= [-261.89861191    9.99410473]
gsirsum= [12.88277562  7.23808202]
gsarsum= [11.68136426  7.78743007]
GNSDR: [-246.89500224    8.04215077]
GSIR: [19.47832406 -0.4890414 ]
GSAR: [12.64476715  4.63844746]
i= 598 RMV_front30_right30a_M-titon_5_01.wav
gnsdrsum= [-261.87352226    9.9908406 ]
gsirsum= [12.89380496  7.22516041]
gsarsum= [11.68297531  7.78216421]
GNSDR: [-282.770587      5.09905211]
GSIR: [10.30356973  3.03313915]
GSAR: [6.34235559 6.27512989]
i= 599 RMV_front30_M-yifen_5_02.wav
gnsdrsum= [-261.90840885    9.982674  ]
gsirsum= [12.8894807   7.21816205]
gsarsum= [11.67405941  7.77964829]
GNSDR: [-284.13249599   10.95956191]
GSIR: [15.18005796  8.20935178]
GSAR: [-0.60098953  4.57328625]
i= 600 RMV_front30_right30a_M-bobon_5_01.wav
gnsdrsum= [-261.94544899    9.98430215]
gsirsum= [12.89329833  7.21981403]
gsarsum= [11.653601    7.77430435]
GNSDR: [-284.38245679    7.62216779]
GSIR: [15.08616665  4.52082869]
GSAR: [0.21074227 5.27529547]
i= 601 RMV_front30_left30a_M-bobon_5_01.wav
gnsdrsum= [-261.98278178    9.98037181]
gsirsum= [12.89694703  7.2153232 ]
gsarsum= [11.6345613   7.77014627]
GNSDR: [-252.89715433   14.97919051]
GSIR: [12.41595685 10.93699839]
GSAR: [16.51911702  7.80446276]
i= 602 RMV_front30_right30a_M-amy_15_02.wav
gnsdrsum= [-261.96768938    9.9886755 ]
gsirsum= [12.89614804  7.22150539]
gsarsum= [11.64267518  7.77020327]
GNSDR: [-242.6627322    16.87094957]
GSIR: [23.90019198  7.74802401]
GSAR: [20.5645103  6.5864204]
i= 603 RMV_front30_M-titon_4_01.wav
gnsdrsum= [-261.93567452   10.00008889]
gsirsum= [12.91439687  7.22237855]
gsarsum= [11.65747093  7.76824012]
GNSDR: [-252.77985755    8.58057414]
GSIR: [15.83538783  6.5253208 ]
GSAR: [14.44895111  6.15039024]
i= 604 RMV_front30_left30a_M-ariel_5_01.wav
gnsdrsum= [-261.92051589    9.9977387 ]
gsirsum= [12.91923295  7.22122448]
gsarsum= [11.66209258  7.76556156]
GNSDR: [-250.22745267   14.69671059]
GSIR: [14.26556548  9.87722667]
GSAR: [16.69989341  7.57708421]
i= 605 RMV_front30_right30a_M-Kenshin_4_01.wav
gnsdrsum= [-261.90118851   10.00550559]
gsirsum= [12.92145829  7.22561457]
gsarsum= [11.67041953  7.76525003]
GNSDR: [-248.79848778   12.95760601]
GSIR: [15.80418527  8.18655695]
GSAR: [15.20321305  7.31263324]
i= 606 RMV_front30_M-ariel_1_02.wav
gnsdrsum= [-261.87956689   10.01037705]
gsirsum= [12.92621526  7.22720028]
gsarsum= [11.67624922  7.76450313]
GNSDR: [-262.965314      6.08525204]
GSIR: [10.40423976  1.60371194]
GSAR: [8.42457848 6.90914313]
i= 607 RMV_front30_right30a_M-leon_3_03.wav
gnsdrsum= [-261.8813556    10.00391061]
gsirsum= [12.92206045  7.21793589]
gsarsum= [11.67089226  7.76309397]
GNSDR: [-278.46446372    2.88580245]
GSIR: [10.0982121  3.1066747]
GSAR: [ 6.18723939 11.76683161]
i= 608 RMV_front30_left30a_M-khair_1_04.wav
gnsdrsum= [-261.90863045    9.9922032 ]
gsirsum= [12.91741596  7.21117395]
gsarsum= [11.6618731   7.76967907]
GNSDR: [-247.69144349   14.89565232]
GSIR: [15.38573944 12.92975689]
GSAR: [17.70592381  8.40081794]
i= 609 RMV_front30_left30a_M-Kenshin_5_02.wav
gnsdrsum= [-261.88528532   10.00025484]
gsirsum= [12.92146903  7.22056407]
gsarsum= [11.67179765  7.77071542]
GNSDR: [-247.14043297   10.91871904]
GSIR: [14.87196694  4.55369406]
GSAR: [15.25734145  7.98701231]
i= 610 RMV_front30_M-amy_15_01.wav
gnsdrsum= [-261.86111343   10.00176052]
gsirsum= [12.92466657  7.21619215]
gsarsum= [11.67767559  7.77107001]
GNSDR: [-248.61950789   15.59487675]
GSIR: [17.74176911 10.04834728]
GSAR: [17.6958076   5.11368833]
i= 611 RMV_front30_right30a_M-Kenshin_5_02.wav
gnsdrsum= [-261.8394414    10.01091455]
gsirsum= [12.93255054  7.22082743]
gsarsum= [11.68752523  7.76672077]
GNSDR: [-269.83124394    9.20368662]
GSIR: [7.55383038 9.51259386]
GSAR: [11.24474646  9.27146722]
i= 612 RMV_front30_M-stool_4_01.wav
gnsdrsum= [-261.85249991   10.00959555]
gsirsum= [12.92376178  7.22457214]
gsarsum= [11.68680174  7.76917951]
GNSDR: [-250.6904554    12.04125513]
GSIR: [11.50791757  8.0032605 ]
GSAR: [16.07831545 10.69687732]
i= 613 RMV_front30_M-fdps_3_01.wav
gnsdrsum= [-261.83429102   10.01290984]
gsirsum= [12.92145208  7.22584243]
gsarsum= [11.69396571  7.77395552]
GNSDR: [-262.81738664   13.03325308]
GSIR: [9.30879579 9.1682845 ]
GSAR: [9.61692394 6.24869593]
i= 614 RMV_front30_right30a_M-Kenshin_3_01.wav
gnsdrsum= [-261.83589216   10.01782897]
gsirsum= [12.91556828  7.22900602]
gsarsum= [11.6905829   7.77147139]
GNSDR: [-254.73701862    9.87495504]
GSIR: [12.16740403  6.82571603]
GSAR: [12.85208429  7.41576103]
i= 615 RMV_front30_M-leon_3_02.wav
gnsdrsum= [-261.82434927   10.01759665]
gsirsum= [12.91435175  7.22835026]
gsarsum= [11.69247152  7.770893  ]
GNSDR: [-261.26745249   13.15606162]
GSIR: [18.18022471  8.2331307 ]
GSAR: [15.15741113  5.15540206]
i= 616 RMV_front30_M-bobon_3_01.wav
gnsdrsum= [-261.82344522   10.02269156]
gsirsum= [12.92290024  7.2299814 ]
gsarsum= [11.69809643  7.76664707]
GNSDR: [-247.0604416    17.76693289]
GSIR: [14.06534782 15.21937369]
GSAR: [19.46040806  9.79168457]
i= 617 RMV_front30_right30a_M-jmzen_5_02.wav
gnsdrsum= [-261.79951815   10.03524301]
gsirsum= [12.92475186  7.24293017]
gsarsum= [11.71067716  7.76992914]
GNSDR: [-253.24869629   12.75367861]
GSIR: [ 9.74694485 14.99417945]
GSAR: [14.80974298 14.09736745]
i= 618 RMV_front30_left30a_M-amy_1_03.wav
gnsdrsum= [-261.78568187   10.03964177]
gsirsum= [12.91960978  7.25547265]
gsarsum= [11.71569183  7.78016771]
GNSDR: [-259.79099171   12.21791884]
GSIR: [12.51953355 11.73569469]
GSAR: [13.94703803 10.08762723]
i= 619 RMV_front30_right30a_M-titon_2_01.wav
gnsdrsum= [-261.78245943   10.0431608 ]
gsirsum= [12.91896345  7.26271049]
gsarsum= [11.71929659  7.78389544]
GNSDR: [-255.32312338   10.85009199]
GSIR: [13.61907124  7.51198434]
GSAR: [13.34050864  6.47359438]
i= 620 RMV_front30_left30a_M-Kenshin_1_02.wav
gnsdrsum= [-261.77204114   10.0444623 ]
gsirsum= [12.92009266  7.26311254]
gsarsum= [11.72191145  7.78178205]
GNSDR: [-260.16327998    9.27129102]
GSIR: [14.66117974  6.02867411]
GSAR: [12.06310628  7.10741559]
i= 621 RMV_front50_M100_V80-heycat_1_08.wav
gnsdrsum= [-261.76945054   10.04321726]
gsirsum= [12.92289634  7.26112472]
gsarsum= [11.72246087  7.78069611]
GNSDR: [-259.84250015   12.22404923]
GSIR: [ 8.25173022 14.92720844]
GSAR: [13.64133277 11.83893891]
i= 622 RMV_front30_M-amy_6_07.wav
gnsdrsum= [-261.76635255   10.04672342]
gsirsum= [12.91538643  7.27344961]
gsarsum= [11.72554588  7.78722062]
GNSDR: [-245.25684032   15.32493937]
GSIR: [22.64375848  5.89646474]
GSAR: [19.81184316  2.13679479]
i= 623 RMV_front30_right30a_M-davidson_3_11.wav
gnsdrsum= [-261.73985253   10.05519567]
gsirsum= [12.93100179  7.27123936]
gsarsum= [11.73852549  7.77815091]
GNSDR: [-270.78457452    7.89433742]
GSIR: [ 3.85510923 14.0147595 ]
GSAR: [ 8.58960036 12.74557989]
i= 624 RMV_front30_M-amy_13_03.wav
gnsdrsum= [-261.75434728   10.05173276]
gsirsum= [12.91645709  7.28204629]
gsarsum= [11.73347913  7.78611154]
GNSDR: [-245.96446084   15.73566926]
GSIR: [15.789151   11.84918452]
GSAR: [18.26313045  8.2980678 ]
i= 625 RMV_front30_M-Kenshin_1_01.wav
gnsdrsum= [-261.72908346   10.06082706]
gsirsum= [12.9210534   7.28935371]
gsarsum= [11.74392657  7.78693067]
GNSDR: [-264.13538212    8.61656412]
GSIR: [26.75222645 -8.83040316]
GSAR: [13.46241344  2.38664904]
i= 626 RMV_front30_right30a_M-bobon_2_01.wav
gnsdrsum= [-261.73292739   10.05851993]
gsirsum= [12.94314793  7.2636033 ]
gsarsum= [11.74667176  7.77830402]
GNSDR: [-261.48026708    4.66481438]
GSIR: [13.46932629  1.17135311]
GSAR: [11.06749537 11.0091227 ]
i= 627 RMV_front50_M100_V80-khair_3_07.wav
gnsdrsum= [-261.73252442   10.04991753]
gsirsum= [12.94398713  7.25388679]
gsarsum= [11.74558855  7.78345684]
GNSDR: [-248.40702747    9.50704633]
GSIR: [12.16344493  7.21171597]
GSAR: [13.47333134  9.91284495]
i= 628 RMV_front30_M-fdps_2_03.wav
gnsdrsum= [-261.71130548   10.04905308]
gsirsum= [12.94274423  7.25381964]
gsarsum= [11.74833973  7.78684758]
GNSDR: [-276.57465473    4.33204689]
GSIR: [7.36898774 2.88151974]
GSAR: [2.86241757 6.75094081]
i= 629 RMV_front30_left30a_M-annar_4_01.wav
gnsdrsum= [-261.7349356    10.03996404]
gsirsum= [12.93388293  7.24686845]
gsarsum= [11.73421267  7.78520067]
GNSDR: [-271.7704028     3.82130476]
GSIR: [8.37032279 1.27442024]
GSAR: [6.69776885 7.84142758]
i= 630 RMV_front30_M-annar_4_02.wav
gnsdrsum= [-261.75086492   10.03009316]
gsirsum= [12.92663918  7.23738837]
gsarsum= [11.72621831  7.78528992]
GNSDR: [-243.21507004   12.86106337]
GSIR: [ 2.68861764e+01 -2.20314686e-02]
GSAR: [18.00989117 -0.71936144]
i= 631 RMV_front30_right30a_M-stool_3_01.wav
gnsdrsum= [-261.72148965   10.03457964]
gsirsum= [12.94876206  7.22588374]
gsarsum= [11.73617659  7.77181187]
GNSDR: [-258.55076228    7.87812018]
GSIR: [11.05577971  5.97079015]
GSAR: [10.86239123  8.15233969]
i= 632 RMV_front30_M-heycat_2_02.wav
gnsdrsum= [-261.71647268   10.03116752]
gsirsum= [12.94576684  7.22389783]
gsarsum= [11.73479402  7.77241397]
GNSDR: [-259.43421877   13.25639827]
GSIR: [15.98706692  7.26749283]
GSAR: [16.14310455  5.58212544]
i= 633 RMV_front30_left30a_M-titon_4_02.wav
gnsdrsum= [-261.71286722   10.03626267]
gsirsum= [12.95057142  7.2239667 ]
gsarsum= [11.74175817  7.7689538 ]
GNSDR: [-255.5351895    11.11594704]
GSIR: [17.53521889  3.17034406]
GSAR: [14.44344542  5.38749549]
i= 634 RMV_front30_M-bug_2_01.wav
gnsdrsum= [-261.70312325   10.03796564]
gsirsum= [12.95780272  7.21757298]
gsarsum= [11.74601951  7.76519756]
GNSDR: [-270.95083339   14.77183391]
GSIR: [ 8.91543669 19.24432484]
GSAR: [11.13549035 11.14830885]
i= 635 RMV_front30_M-amy_12_03.wav
gnsdrsum= [-261.71768657   10.04542055]
gsirsum= [12.95143679  7.23651274]
gsarsum= [11.74505804  7.77052529]
GNSDR: [-282.43643271    9.03441154]
GSIR: [13.80339299  6.82505443]
GSAR: [0.53154106 5.44542892]
i= 636 RMV_front30_M-bobon_5_01.wav
gnsdrsum= [-261.75026322   10.04383092]
gsirsum= [12.95277635  7.2358658 ]
gsarsum= [11.72742673  7.76686948]
GNSDR: [-256.06796304   11.47881116]
GSIR: [18.88618493  3.10342319]
GSAR: [13.65547044  2.82992874]
i= 637 RMV_front30_M-annar_2_04.wav
gnsdrsum= [-261.74134281   10.04608363]
gsirsum= [12.96209096  7.22937845]
gsarsum= [11.73045348  7.75911918]
GNSDR: [-278.06453599    8.53232935]
GSIR: [5.87571177 8.76535367]
GSAR: [5.82073286 6.78233679]
i= 638 RMV_front30_M-fdps_5_01.wav
gnsdrsum= [-261.76692775   10.04371098]
gsirsum= [12.95098378  7.23178593]
gsarsum= [11.7211906   7.75758817]
GNSDR: [-253.81848839   12.45234536]
GSIR: [17.01728746  4.20023888]
GSAR: [16.71473688  7.53089102]
i= 639 RMV_front30_right30a_M-Kenshin_4_02.wav
gnsdrsum= [-261.75448888   10.04748036]
gsirsum= [12.95734732  7.22704173]
gsarsum= [11.72900523  7.7572334 ]
GNSDR: [-253.33845724   12.11525514]
GSIR: [17.02140035  6.97786519]
GSAR: [14.22453158  4.42608178]
i= 640 RMV_front30_M-tammy_1_02.wav
gnsdrsum= [-261.74133883   10.05071126]
gsirsum= [12.96369741  7.22665239]
gsarsum= [11.73290449  7.75202848]
GNSDR: [-259.64222525    6.36667555]
GSIR: [13.50744375  2.97662857]
GSAR: [10.82744153  9.27580843]
i= 641 RMV_front30_left30a_M-khair_3_02.wav
gnsdrsum= [-261.73806408   10.04496393]
gsirsum= [12.96454569  7.22002209]
gsarsum= [11.73149191  7.75440567]
GNSDR: [-254.56467095    9.68472942]
GSIR: [15.23177221  2.73003339]
GSAR: [13.95801994  7.23578904]
i= 642 RMV_front30_M-heycat_2_01.wav
gnsdrsum= [-261.72689057   10.04440282]
gsirsum= [12.96807719  7.21302833]
gsarsum= [11.73496002  7.75359786]
GNSDR: [-247.49969437   14.96868532]
GSIR: [14.6076105  11.30761282]
GSAR: [17.62991079  7.89967512]
i= 643 RMV_front30_M-ariel_4_01.wav
gnsdrsum= [-261.70476429   10.05206111]
gsirsum= [12.97062701  7.21939627]
gsarsum= [11.74412791  7.75382504]
GNSDR: [-275.29888668   10.48327199]
GSIR: [ 9.01618832 11.96560221]
GSAR: [7.49786701 8.67930872]
i= 644 RMV_front30_right30a_M-fdps_5_03.wav
gnsdrsum= [-261.72587318   10.05273069]
gsirsum= [12.96448658  7.22676616]
gsarsum= [11.73753433  7.75526212]
GNSDR: [-280.74959458   11.06785179]
GSIR: [13.6370703   1.17313059]
GSAR: [ 4.66726081 -0.0181771 ]
i= 645 RMV_front30_right30a_M-bug_5_01.wav
gnsdrsum= [-261.75536732   10.05430452]
gsirsum= [12.96552934  7.21738068]
gsarsum= [11.72657267  7.74321028]
GNSDR: [-273.81194098    8.79589751]
GSIR: [15.60102082  2.84657108]
GSAR: [11.99257394  6.25172893]
i= 646 RMV_front50_M100_V80-yifen_1_06.wav
gnsdrsum= [-261.77403075   10.05235653]
gsirsum= [12.96960905  7.21061472]
gsarsum= [11.72698444  7.74090149]
GNSDR: [-265.36696049    8.58514456]
GSIR: [16.2137538   5.94297323]
GSAR: [13.03489569 10.33864508]
i= 647 RMV_front30_M-davidson_1_01.wav
gnsdrsum= [-261.77958396   10.05008881]
gsirsum= [12.97462318  7.20865546]
gsarsum= [11.72900594  7.74491655]
GNSDR: [-254.58139716   13.03289379]
GSIR: [ 8.1180388  13.52464459]
GSAR: [14.91958721 10.59742534]
i= 648 RMV_front30_M-jmzen_3_02.wav
gnsdrsum= [-261.76847565   10.0546919 ]
gsirsum= [12.96712846  7.21840235]
gsarsum= [11.73392967  7.74931857]
GNSDR: [-274.20984281   13.71170735]
GSIR: [11.98229465  8.00603493]
GSAR: [6.03334315 2.03668675]
i= 649 RMV_front30_M-bug_5_01.wav
gnsdrsum= [-261.78764571   10.06032675]
gsirsum= [12.96561099  7.21961596]
gsarsum= [11.72514603  7.74051636]
GNSDR: [-246.18583281   14.14650747]
GSIR: [14.6690212   9.98293244]
GSAR: [16.33266447  6.23088114]
i= 650 RMV_front30_right30a_M-leon_7_01.wav
gnsdrsum= [-261.76364292   10.06661318]
gsirsum= [12.96823162  7.22386722]
gsarsum= [11.73223452  7.73819384]
GNSDR: [-264.58802302    6.28284093]
GSIR: [15.01843362  9.49739555]
GSAR: [14.78104796  5.45506018]
i= 651 RMV_front30_left30a_M-abjones_4_01.wav
gnsdrsum= [-261.76798144   10.06080094]
gsirsum= [12.97138093  7.22735958]
gsarsum= [11.73691779  7.73468673]
GNSDR: [-276.45349659    7.56558482]
GSIR: [8.87012919 4.27079355]
GSAR: [3.034867   7.50680493]
i= 652 RMV_front30_M-davidson_4_03.wav
gnsdrsum= [-261.79050524   10.05697392]
gsirsum= [12.96509067  7.22282497]
gsarsum= [11.72357109  7.73433721]
GNSDR: [-264.36875444   10.24146116]
GSIR: [ 6.34919586 13.63224909]
GSAR: [11.28268283 10.57449241]
i= 653 RMV_front30_M-amy_14_01.wav
gnsdrsum= [-261.79445355   10.05725644]
gsirsum= [12.95495913  7.23264032]
gsarsum= [11.72289592  7.73868661]
GNSDR: [-273.51211927    5.03350885]
GSIR: [7.90411142 5.43083073]
GSAR: [6.71945738 7.87597776]
i= 654 RMV_front30_M-abjones_3_04.wav
gnsdrsum= [-261.81237047   10.04957487]
gsirsum= [12.94723612  7.22988526]
gsarsum= [11.7152454   7.73889653]
GNSDR: [-249.84335013   10.48595369]
GSIR: [14.433826    5.49544414]
GSAR: [13.35358387  6.51707219]
i= 655 RMV_front30_M-titon_5_01.wav
gnsdrsum= [-261.79409716   10.0502411 ]
gsirsum= [12.94950573  7.22723726]
gsarsum= [11.71774668  7.73703115]
GNSDR: [-252.2134444    11.21027181]
GSIR: [10.68109728  9.58382621]
GSAR: [14.67856762  9.18757136]
i= 656 RMV_front30_M-Kenshin_3_02.wav
gnsdrsum= [-261.77949251   10.05200944]
gsirsum= [12.94604779  7.23082962]
gsarsum= [11.72226013  7.73924234]
GNSDR: [-251.48310794   10.76202264]
GSIR: [ 7.00384181 14.76625384]
GSAR: [11.8187836   9.75562765]
i= 657 RMV_front30_right30a_M-amy_3_02.wav
gnsdrsum= [-261.76382069   10.05309013]
gsirsum= [12.93700333  7.24229906]
gsarsum= [11.72240704  7.74231142]
GNSDR: [-276.22608315    6.11117052]
GSIR: [12.07252395  7.21840624]
GSAR: [ 9.02913924 10.75558418]
i= 658 RMV_front30_M-davidson_5_01.wav
gnsdrsum= [-261.78579981   10.04709937]
gsirsum= [12.93568954  7.24226275]
gsarsum= [11.71831393  7.74689086]
GNSDR: [-268.74553573   10.22254225]
GSIR: [ 5.8876837  14.97344205]
GSAR: [11.01439259 11.11194164]
i= 659 RMV_front30_left30a_M-amy_14_02.wav
gnsdrsum= [-261.79636087   10.04736559]
gsirsum= [12.92499453  7.25399444]
gsarsum= [11.71724576  7.75199716]
GNSDR: [-271.32551139   11.46944743]
GSIR: [ 6.12104813 16.64737938]
GSAR: [10.20200763 11.4757829 ]
i= 660 RMV_front30_right30a_M-amy_8_01.wav
gnsdrsum= [-261.81079897   10.04952026]
gsirsum= [12.91468552  7.26822684]
gsarsum= [11.71494995  7.75763926]
GNSDR: [-259.65621027    9.86857291]
GSIR: [18.28898342  0.85085297]
GSAR: [12.80840462  3.7357635 ]
i= 661 RMV_front30_M-geniusturtle_6_02.wav
gnsdrsum= [-261.80753938   10.04924651]
gsirsum= [12.92281608  7.25851825]
gsarsum= [11.71660419  7.75155473]
